# Supplementary material for: Diversity of neurovascular coupling dynamics along vascular arbors in layer II/III somatosensory cortex
Source: Commun Biol. 2021 Jul 9;4:855. doi: 10.1038/s42003-021-02382-w (PMC8270975; doi:10.1038/s42003-021-02382-w)
Supplement: Supplementary file 3 — Supplementary Data 1 [file 42003_2021_2382_MOESM3_ESM.xlsx]

## Sheet: Sheet1
time (seconds)	ROI 1	ROI 2
0.367488	-367.566	204.988
0.734976	327.253	-682.311
1.10246	105.96	370.045
1.46995	-124.7	-42.994
1.83744	62.7503	-91.952
2.20493	-151.089	271.434
2.57242	758.503	137.755
2.9399	-52.0967	-22.248
3.30739	-283.32	-220.551
3.67488	375.197	480.622
4.04237	177.2	-30.419
4.40986	-749.311	-24.98
4.77734	-499.312	-462.313
5.14483	-209.804	-281.761
5.51232	148.811	-603.99
5.87981	-577.414	-83.985
6.2473	-521.911	-191.513
6.61478	135.341	-324.181
6.98227	-45.9297	-116.246
7.34976	-359.833	-399.742
7.71725	783.33	762.32
8.08474	275.765	662.47
8.45222	182.272	284.093
8.81971	217.215	-395.462
9.1872	527.889	393.169
9.55469	277.813	96.445
9.92218	-413.021	311.308
10.2897	573.017	87.602
10.6571	2413.99	2129.11
11.0246	3074.16	3554.22
11.3921	3318.23	3463.94
11.7596	4301.98	3618.74
12.1271	5709.85	4615.11
12.4946	6276.07	4773.22
12.8621	6694.21	4766
13.2296	7456.26	6159.31
13.5971	7474.06	6777.08
13.9645	7083.57	6683.6
14.332	7207.27	6303.1
14.6995	7770.38	6140.52
15.067	7625.86	6508.49
15.4345	7468.94	5172.69
15.802	4578.04	4022.52
16.1695	2616.25	3039.61
16.537	852.094	1459.67
16.9045	703.678	540.224
17.2719	916.887	986.117
17.6394	153.298	656.238
18.0069	418.961	-328.244
18.3744	121.961	355.432
18.7419	-343.447	-32.598
19.1094	-169.028	-465.836
19.4769	227.3	474.09
19.8443	48.2763	-104.104
