# Supplementary material for: Diversity of neurovascular coupling dynamics along vascular arbors in layer II/III somatosensory cortex
Source: Commun Biol. 2021 Jul 9;4:855. doi: 10.1038/s42003-021-02382-w (PMC8270975; doi:10.1038/s42003-021-02382-w)
Supplement: Supplementary file 4 — Supplementary Data 2 [file 42003_2021_2382_MOESM4_ESM.xlsx]

## Sheet: diameter
Time	n1	n2	n3	n4	n5	n6	n7	n8	n9	n10	n11
0.5	-1.11081	-0.30051	-3.38164	-3.3874	-3.71261	-2.40733	2.90926	-0.81188	-4.41671	-0.93062	-2.98108
0.55	-0.75553	-0.41221	-3.50559	-1.92882	-3.81044	-1.99599	2.7085	-1.01978	-4.75117	-0.3356	-1.28612
0.6	-0.87136	-0.72478	-3.3585	-2.04552	-3.98224	-4.36121	2.21401	-0.91628	-3.30093	-0.61561	-1.8127
0.65	-0.98714	-0.53399	-2.95099	-1.84492	-3.45223	-3.20383	1.05764	-1.20464	-2.50915	-0.85002	-1.87908
0.7	-0.98714	-0.65071	-2.92498	-1.82558	-2.34529	-3.33284	0.729529	-2.28005	-2.68056	-0.73675	-2.27612
0.75	-1.10297	-0.65071	-3.15722	-1.64211	-2.20869	-3.52228	0.373365	-3.20463	-3.4474	-0.71659	-2.50768
0.8	-1.21874	-0.65071	-3.38945	-1.5159	-1.71728	-1.37897	0.434906	-3.22697	-3.27642	-0.43478	-3.60894
0.85	-1.20987	-0.76748	-3.38945	-1.72233	-1.92485	-1.17327	0.833706	-3.82719	-2.97691	-0.52857	-2.77281
0.9	-1.21874	-0.53399	-3.15301	-1.61915	-1.73176	-1.46758	1.22669	-2.30506	-2.79276	-1.25064	-3.55196
0.95	-1.10297	-0.53399	-2.53037	-1.74893	-3.47802	-2.19178	1.10754	-2.42551	-2.74254	-1.94784	-2.94485
1	-1.33457	0.166465	-2.22828	-2.36899	-3.45407	-3.66974	0.893086	-2.22519	-2.64482	-1.8864	-0.47804
1.05	-1.21874	-0.18374	-2.34516	-2.97471	-3.44744	-3.03788	1.29665	-1.7243	-3.09987	-1.42646	-2.55103
1.1	-1.31633	-0.18374	-1.7821	-2.54888	-0.77596	-1.57289	1.77828	-3.12614	-3.96869	-0.83144	-1.87866
1.15	-1.10297	-0.06702	-1.76381	-2.33685	0.261454	-0.40523	2.69381	-0.92284	-2.14058	-1.0298	-1.38302
1.2	-0.87136	-0.19383	-1.29934	-1.92701	0.737377	0.01333	0.427754	-0.83907	-3.56795	-1.28975	-1.94134
1.25	-0.98714	0.046267	-0.95096	-0.07062	0.636377	0.402442	1.62681	-1.35852	-3.27217	-1.77223	-2.13841
1.3	-0.66776	-0.10604	-0.95096	-0.2771	1.82248	0.831292	1.97954	-1.4056	-2.7291	-1.70842	-1.87908
1.35	-0.98714	-0.41723	-1.0671	-0.07062	1.86515	0.701132	1.55856	-1.74115	-2.48333	-1.2281	-2.24967
1.4	-0.63931	-0.41723	-1.18319	-0.58661	2.46971	1.60289	0.830269	-2.02454	-1.6945	-0.732	-2.07726
1.45	-0.32595	-0.30051	-0.8231	-0.95403	2.36475	1.43272	0.186855	-2.31743	-1.9029	-2.51731	-1.66939
1.5	-0.29232	-0.30051	-0.3704	-1.85926	2.08487	1.53404	-0.24305	-1.62411	-1.93187	-2.0638	-2.07752
1.55	-0.52392	-0.18374	-0.14934	-2.03206	1.73674	1.91154	-0.16665	-1.42373	-2.9575	-1.1683	-2.46765
1.6	-0.63975	-0.18374	-0.48649	-1.20618	1.86772	2.94023	-0.14225	-0.92284	-2.35366	-1.35858	-2.14242
1.65	-0.75553	-0.53399	-0.48649	-0.70062	4.13335	3.14385	0.003395	-0.22157	-2.28611	-1.02879	-2.17495
1.7	-0.72456	-0.65071	-0.3482	-0.48018	3.93475	3.05523	0.316259	-0.31526	-2.67835	-0.63308	-1.48224
1.75	-0.29335	-1.00097	-0.26068	-0.86722	4.1441	3.3184	0.000346	-0.3931	-2.75933	-3.05294	-1.52206
1.8	-0.04532	-1.11773	0.310882	-1.40453	2.8204	2.01466	-0.10383	-0.77584	-2.38472	-1.0298	-1.51546
1.85	0.170898	-1.11773	0.094073	-1.36788	2.88808	3.45442	-0.23778	-0.79402	-2.15932	-1.15732	-0.1216
1.9	0.170898	-1.35122	-0.13816	-1.52415	2.36475	3.1936	-0.11209	-0.62233	-1.79311	-1.39494	0.402811
1.95	0.286677	-1.00097	-0.25425	-1.72233	2.26013	3.45666	0.313542	-0.02205	-1.59589	-1.12892	0.303589
2	0.170898	-1.19911	-0.16348	-1.34695	4.66743	3.75743	0.51175	0.078941	-1.96887	-1.18936	-0.18344
2.05	0.361923	-1.00097	-0.00699	-1.61915	3.89358	3.07423	0.045864	-0.02125	-2.20697	-1.92229	-1.81613
2.1	0.635591	-1.00097	0.326308	-1.59442	4.57691	3.44976	0.175378	-0.82265	-1.82465	-2.76523	-2.17669
2.15	0.634112	-1.11773	0.094073	-1.04337	2.57411	2.71549	-0.83296	-1.45679	-3.07495	-3.22987	-2.97041
2.2	0.691656	-0.88489	0.094073	0.551423	2.15807	2.62759	-1.35562	-1.32354	-1.99973	-2.67391	-2.09347
2.25	0.634112	-1.01474	-0.02202	0.849118	2.15122	2.5289	0.520011	-1.31954	-2.38362	-1.41315	-1.28776
2.3	-0.16515	-1.11773	-0.02202	0.442191	2.01473	3.35157	0.729529	0.372203	-3.6326	-1.42646	-1.38302
2.35	0.402505	-1.00097	0.210215	1.16819	2.23189	3.20603	0.880278	0.135407	-2.62152	-1.49528	-1.48224
2.4	0.634112	-1.14274	0.558543	1.03198	3.67459	2.59891	0.301954	-0.16404	-2.53125	-3.15846	-1.9783
2.45	0.518284	-1.11773	0.44245	0.628401	3.62077	2.42605	-0.13737	-0.62233	-2.48333	-3.61513	-2.86116
2.5	0.634112	-1.11773	0.558543	-1.10288	3.2024	2.42605	-0.93741	0.281078	-2.6805	-3.70729	-3.56569
2.55	0.749891	-1.05774	0.734314	-0.47628	3.70846	2.5289	-1.64985	0.279319	-2.20671	-3.31063	-3.06963
2.6	0.865719	-1.00097	0.44245	0.162848	3.56762	2.57953	-1.24967	-0.31531	-1.92164	-2.65143	-3.00431
2.65	1.21311	-0.76514	0.327495	0.445543	3.18869	2.21379	-0.48506	-0.26183	-1.54976	-2.46801	-2.5514
2.7	1.32893	-0.56581	0.094073	1.06494	2.9478	1.78691	-0.76648	-0.47911	-0.82831	-2.1007	-2.37513
2.75	1.26636	-0.47091	0.067868	1.68434	2.05484	1.29889	-1.14549	-0.62622	-2.70932	-0.23642	-2.97305
2.8	0.749891	-0.30309	-0.48303	1.37462	0.900159	1.39873	-1.64015	0.878212	-0.73227	-0.63472	-2.76389
2.85	0.414044	-0.42891	-0.4681	1.1378	1.33324	1.80903	-1.70513	1.0523	-1.37626	-1.44086	-2.87119
2.9	0.634112	-0.35534	0.326308	0.652028	1.63207	0.369273	-2.18715	1.31922	-1.15437	-1.85653	-3.26802
2.95	0.865719	-0.53399	-0.02202	-0.12688	1.42277	0.26648	-1.82289	1.38129	-0.98213	-2.94902	-1.88003
3	1.09811	-0.3013	0.218522	-0.3893	1.43586	2.32321	-1.67935	1.70686	-0.93238	-2.84049	-4.16097
3.05	1.54205	-0.33058	0.52863	-0.27084	1.10422	2.11686	-3.33299	2.08304	-1.99033	-2.91349	-4.06275
3.1	1.09733	-0.65071	-0.13816	-0.48359	1.20968	2.2364	-3.43716	2.33727	-2.19265	-3.20633	-4.45509
3.15	0.749891	-0.41723	0.103764	-0.36276	2.67873	2.96481	-3.85382	0.660558	-2.33324	-2.86831	-4.45858
3.2	1.43436	-0.67706	0.44245	-0.2771	2.62603	1.75566	-4.06217	0.141273	-1.99107	-3.01315	-4.35941
3.25	1.32893	-0.76748	0.674685	-2.34174	2.42826	1.3308	-3.95799	-0.22157	-2.17029	-1.70895	-4.5578
3.3	1.34664	-0.53399	0.656886	-1.3209	2.05078	1.50048	-3.82626	0.216028	-1.0735	-0.91452	-4.66257
3.35	1.21222	-0.41678	0.558098	-1.20618	2.36475	1.50048	-3.83968	0.880398	-0.80711	-0.03321	-4.65676
3.4	0.634112	-0.41723	0.586775	-0.5954	1.58031	1.48089	-0.3246	0.704068	1.58065	-1.65669	-2.47927
3.45	0.749891	-0.45744	0.558543	0.5034	1.13174	1.70618	-0.17197	0.460661	0.717762	-4.00482	-4.52221
3.5	0.634112	-0.30051	0.674685	0.807799	0.908349	0.825107	-2.47628	0.780209	1.25238	-3.50898	-4.65702
3.55	1.00004	-0.41723	0.674685	0.858458	0.316105	-0.64979	-2.72367	0.424776	2.08782	-3.31063	-4.8194
3.6	1.36483	-0.36627	0.275629	-0.1726	0.480725	0.463581	-3.44692	0.990344	2.54534	-2.91518	-4.65782
3.65	1.32893	-0.18374	0.016398	-0.78381	1.31809	0.372995	-3.51512	0.961391	2.14733	-2.49788	-5.2523
3.7	1.44476	-0.18374	-0.02202	-0.75661	1.16979	0.142177	-3.89723	1.02655	2.08734	-3.24344	-6.70657
3.75	1.67637	-0.30051	0.326308	-1.05541	1.07704	0.574967	-1.31126	1.27316	1.69552	-2.32682	-7.01786
3.8	1.85048	-0.14169	0.90692	-0.44578	-0.95557	0.188264	-1.17438	1.38129	1.46073	-2.31895	-6.56959
3.85	1.90797	0.049746	1.13915	0.337025	-1.19395	-2.09879	-2.6038	1.24297	1.86981	-1.94119	-6.52729
3.9	1.67637	0.166465	1.36575	-0.27578	-0.88003	-1.99468	-2.39556	0.379508	2.24951	-2.319	-6.34369
3.95	1.04866	0.117401	0.90692	-0.46062	-1.08927	-1.7903	-3.03055	1.17638	1.95934	-2.04348	-6.06408
4	0.749891	0.049746	0.44245	-1.10293	-0.53329	-1.41104	-3.48839	0.510942	2.29475	-2.5778	-5.71741
4.05	0.518383	-0.06692	0.558642	-1.01211	-0.0869	-1.11394	-3.71615	0.150604	1.11252	-1.45802	-7.1373
4.1	0.493432	0.0748	0.649716	-0.4098	0.60401	1.04262	-3.85382	2.12718	1.57078	-1.42646	-5.64914
4.15	0.402505	0.166465	0.90692	-0.58546	1.42277	1.09145	-3.54367	0.078941	2.44453	-0.81941	-6.14519
4.2	0.05507	0.049746	0.796365	-0.58205	1.4241	1.47049	-3.64069	0.3818	2.26929	-3.70961	-6.83969
4.25	-0.29232	-0.06702	0.790778	-0.87266	-0.70816	0.416783	-3.6642	0.315257	2.34812	-2.84915	-6.86018
4.3	-0.17654	-0.34763	0.674685	-0.10298	-0.83546	-0.24776	-3.82271	0.72401	1.62116	-1.92229	-7.53419
4.35	-0.19873	-0.30051	0.420201	0.183013	-0.37703	-0.93112	-3.95799	1.03012	3.13695	-2.84873	-7.63341
4.4	-0.17654	0.049746	0.326308	0.652028	-0.56594	0.538185	-3.24727	0.36991	3.22612	-2.73694	-6.77405
4.45	-0.17654	0.166465	0.302971	0.342355	-0.4612	0.574967	-3.22881	0.078995	3.73009	-2.41808	-6.54203
4.5	0.009606	0.399951	0.371895	0.044934	-0.55507	0.384818	-2.6038	-0.12138	4.02434	-2.71128	-5.28974
4.55	0.286677	0.289744	0.326308	-0.40914	0.614594	0.163633	-3.02051	-0.14938	3.79962	-2.44579	-4.51545
4.6	0.627899	0.283233	0.44868	-0.31589	0.633424	-0.18705	-4.16635	0.413632	3.42182	-1.41891	-5.45074
4.65	0.634112	0.133308	0.790778	-0.93299	0.405072	0.493412	-6.27123	0.644616	2.75951	-1.47882	-6.54208
4.7	0.865719	0.166465	0.674685	-0.98689	-2.55464	-1.08137	-3.33548	0.443438	2.24253	-2.75715	-7.03106
4.75	0.749891	0.399951	0.90692	-0.89474	-1.24587	-1.66392	-5.62671	2.27622	2.05234	-2.71566	-6.34532
4.8	0.496588	0.516719	0.885116	-1.07788	-0.29692	0.28208	-3.92634	2.21895	2.40186	-1.55577	-6.34363
4.85	0.286677	0.516719	0.674685	-0.12534	-0.89312	0.428606	-4.06217	2.58681	2.69633	-1.27497	-6.14519
4.9	0.286677	0.524225	1.03053	0.3423	0.145746	0.189304	-5.44985	3.17258	1.69605	-0.30467	-6.18432
4.95	0.402505	0.633437	1.48748	-0.05836	-1.12754	-0.17589	-4.77417	3.48504	2.82942	0.061057	-6.62947
5	0.359458	0.693437	1.53065	-0.17012	-1.08888	-2.09846	-2.49902	3.28503	2.64395	-0.33418	-6.34327
5.05	0.543678	0.866923	1.81045	-1.03661	-3.51546	-1.90475	-2.49963	2.9785	2.83792	-0.72762	-5.93555
5.1	0.286825	0.516719	1.83586	-0.75249	-2.1556	-2.32605	-1.56214	1.23039	2.98964	0.09146	-5.50165
5.15	0.286677	0.207226	1.35112	0.070814	-1.45623	-2.44636	-2.44817	1.37953	3.43163	0.259414	-4.39611
5.2	0.286677	0.233573	1.13915	0.3423	-1.53277	-2.68204	-2.76071	2.08256	3.50794	0.389997	-4.88683
5.25	0.286677	-0.18374	1.02301	0.3423	-1.96351	-2.83848	-3.53602	1.58678	3.62995	-0.83835	-5.15815
5.3	0.522771	-0.06702	1.13915	0.239607	-2.0307	-1.38712	-3.33337	1.08488	3.82749	-0.83144	-5.64914
5.35	0.634112	0.166465	1.48748	-0.48359	-3.91528	-2.92151	-4.06217	1.37249	3.7907	-0.71975	-5.84758
5.4	0.421687	-0.47956	1.69267	-0.85002	-1.63962	-0.96758	-4.00068	1.45887	4.4805	-0.72587	-5.21708
5.45	0.055366	0.049746	1.60363	-2.12124	-1.44291	-2.61297	-3.58076	0.755895	2.68126	-0.27395	-4.20928
5.5	0.05507	0.296455	1.48748	-2.44498	-3.17613	-2.31926	-3.95799	1.05321	2.43681	0.245162	-2.03734
5.55	-0.40814	1.10041	1.60363	-2.96114	-3.70598	-2.71478	-3.92079	0.494839	1.85202	0.260416	-2.6728
5.6	-0.51436	1.09077	1.49712	-3.16762	-3.94052	-3.24855	-0.20967	1.36519	0.969773	0.152265	-2.58551
5.65	-0.40445	1.10041	1.48748	-1.2437	-3.51925	-2.92151	-1.27805	0.980587	2.44663	1.16711	-2.57358
5.7	-0.29232	0.750205	1.25525	-0.73233	-3.70598	-2.67909	-2.06739	0.811295	2.4122	1.35027	-2.17669
5.75	-0.17654	0.399951	0.90692	-0.48359	-2.80233	-2.37969	-3.18401	1.08072	2.67045	1.6478	-1.1464
5.8	-0.06017	0.172827	0.90692	-0.50502	-2.5401	-3.22513	-3.4752	1.38475	2.75621	0.061057	-0.03484
5.85	0.303985	0.318079	1.1045	-0.89502	-2.76405	-2.71582	-3.64546	2.78377	2.45124	0.457559	1.49415
5.9	0.402505	0.570206	1.19236	-1.76052	-3.87239	-3.41692	-4.06217	2.52085	2.04221	0.358592	2.08942
5.95	0.286677	0.6226	1.38217	-1.41266	-3.61724	-4.63083	-2.89094	1.98551	1.46073	0.160236	3.06485
6	0.170898	0.633437	1.60363	-0.99975	-3.60131	-4.53559	-2.10094	0.410007	1.41649	0.004897	2.82384
6.05	-0.32984	0.633437	1.29287	-0.77562	-5.10233	-3.37581	-2.07227	0.413686	1.60227	1.56567	3.37915
6.1	-0.40814	0.866923	1.22479	-0.38034	-4.12347	-2.61499	-1.54839	-0.02013	2.05617	2.15245	4.17482
6.15	-0.29232	0.983691	1.25525	-0.79183	-3.1826	-2.30448	-2.25845	-0.11877	2.57179	2.34194	4.07365
6.2	-0.29232	1.3339	0.90692	-1.97052	-4.14291	-2.77958	-2.6038	0.022155	1.93531	2.34194	3.99301
6.25	-0.06071	1.45066	1.19428	-1.58711	-3.14683	-3.43569	-1.67857	-0.0164	1.88676	2.98515	3.7199
6.3	-0.06071	1.21718	0.674685	-0.69002	-3.70598	-3.72349	-3.06725	0.379508	2.54534	0.992983	4.30821
6.35	-0.52392	1.3339	0.328681	0.873184	-3.60131	-3.0116	-1.89813	0.201738	2.96807	1.43166	4.78922
6.4	-0.48822	1.21718	0.326308	1.16819	-2.9733	-2.71582	-2.18715	0.379454	3.92573	1.25109	4.86737
6.45	-0.44024	1.30154	0.326308	1.08994	-2.96483	-2.5307	-2.48283	0.355513	3.90983	1.74693	4.89113
6.5	-0.06071	1.45066	0.558543	1.22648	-1.55934	-2.61297	-2.3955	0.107734	3.83547	2.11508	4.14435
6.55	0.286677	0.983691	0.776192	1.37462	-3.38131	-3.5554	1.05259	-0.0679	2.05297	1.8461	4.25482
6.6	0.05507	0.750205	0.674685	1.16819	-2.34529	-3.40022	1.77119	-0.32176	0.967726	1.88601	4.00621
6.65	-0.03433	0.529991	0.804029	1.06494	-2.34863	-3.23328	1.87537	-1.00309	1.35897	1.8461	4.17287
6.7	-0.06071	0.517962	0.558543	1.17621	-3.28727	-2.71894	0.426368	-0.92284	1.2645	3.92863	4.57271
6.75	-0.17654	1.01789	0.210215	0.961701	-3.17262	-2.23437	0.28632	-0.40601	3.62318	4.04359	4.51948
6.8	0.286677	1.10041	0.29239	1.21582	-3.49663	-3.24456	0.386505	-0.08145	2.17478	4.68247	5.00614
6.85	0.05507	1.10041	0.094073	1.64973	-4.29215	-3.40176	0.901956	0.254951	2.99567	4.28988	5.3875
6.9	-0.17654	0.970319	-0.28278	1.7094	-5.57369	-3.65294	1.06063	0.256818	1.48828	3.87405	5.78529
6.95	-0.11771	0.516719	-0.42938	1.89479	-4.84585	-3.32381	1.04633	0.078461	1.4612	4.52354	6.35554
7	-0.29232	0.506528	-0.48649	1.70748	-4.33399	-2.17224	0.731525	-0.12138	1.66398	2.23669	6.94474
7.05	0.169567	0.983691	-0.4852	0.980493	-4.37889	-1.32861	0.312877	-0.59673	1.6579	2.50752	6.99575
7.1	0.286677	1.10041	-0.13816	0.032627	-2.76394	-1.44191	0.43158	1.15372	1.64415	2.68756	6.39065
7.15	0.170898	1.13635	-0.10241	0.047132	-3.70598	-1.96129	0.78597	-0.90988	1.6579	3.03613	5.45958
7.2	0.057437	0.754928	-0.25193	0.345597	-4.03862	-2.51975	1.15982	-0.80863	2.05234	3.06474	4.65271
7.25	-0.06071	0.750205	0.094073	3.12886	-3.18995	-2.91938	1.77047	0.481083	2.24883	2.64776	4.27278
7.3	-0.18221	0.633437	0.038895	1.04335	-3.28727	-2.40733	1.52208	-0.80143	3.17573	2.24276	5.12543
7.35	-0.06071	0.983691	0.542672	1.54352	-3.28727	-2.13623	1.88762	-1.12322	1.23737	2.8297	5.73407
7.4	-0.29232	0.984586	0.674685	1.4705	-0.83869	-2.0203	1.62853	-1.42373	-0.08047	2.12648	4.99331
7.45	-0.14606	0.728233	0.9753	0.275761	-1.1018	-2.34575	1.88313	-1.45119	-0.51133	3.983	5.50748
7.5	0.170898	0.791464	0.701829	0.961152	-4.43778	-2.92069	2.81346	-1.93017	-0.01161	4.03304	4.86737
7.55	0.631104	0.286215	0.439434	0.86159	-3.93606	-2.61297	3.42516	-1.53277	0.470369	2.44112	4.96659
7.6	0.413304	0.283233	0.44245	0.527741	-3.22154	-2.02867	3.54203	-1.52392	-1.16928	2.04446	5.99118
7.65	0.233571	0.33677	0.210215	0.297135	-0.29859	-1.34968	3.52856	-1.47177	-0.31411	1.39445	6.85159
7.7	-0.16451	0.149116	0.414811	0.934833	-0.04261	-0.96758	4.37539	0.68002	-1.24669	1.13349	7.38081
7.75	-0.63975	-0.18374	0.210215	0.868953	0.062071	-0.88843	4.5904	-1.12322	-1.30011	1.06551	7.74453
7.8	-0.63975	-0.41723	-0.05084	1.27137	-0.14706	-0.76971	4.6877	-1.32375	-0.80711	1.25098	6.15709
7.85	-0.63975	-0.53399	-0.48649	1.28923	-1.93137	0.272118	5.27922	0.268441	-0.92934	1.35027	8.25136
7.9	-0.63975	-0.30051	-0.3704	1.27137	-1.82196	0.212511	5.10452	0.446638	-0.34339	3.53197	8.05461
7.95	-0.40814	-0.18374	-0.26395	0.981427	-0.98832	0.102384	5.15215	0.720544	-0.64321	1.40416	6.75237
8	-0.57516	-0.41723	-0.02202	0.978569	0.575097	0.175401	5.36599	0.880398	-0.3805	1.35723	6.62548
8.05	-0.63975	-0.53399	0.210215	-0.68936	-0.04261	-1.17327	5.52123	0.579192	-1.20265	1.75891	5.75693
8.1	-0.75553	-0.8839	0.093628	-0.06765	0.376048	0.163633	5.51812	-1.02601	-1.48374	0.507702	5.56477
8.15	-0.52392	-0.76748	-0.13816	1.06494	0.544679	0.677814	5.95812	-0.82265	-1.77396	1.0142	7.03831
8.2	-0.29232	-0.41723	-0.48649	1.05742	1.28968	1.25133	5.93788	-0.57535	-1.93339	1.11913	5.42985
8.25	-0.17654	-0.41723	-0.48649	1.27137	2.19946	2.01466	5.87689	-0.27409	-1.66564	2.28388	7.97846
8.3	-0.1824	0.149265	-0.71284	1.50314	2.18102	1.29484	6.03601	-0.22157	-1.6945	2.24276	8.41395
8.35	-0.56036	-0.13403	-0.60263	0.135814	1.42277	0.47212	4.06286	-0.12138	-1.49733	3.03613	8.14137
8.4	-0.87136	-0.0873	-0.71872	0.445543	1.21341	0.154766	5.69	-0.98688	-1.01283	3.32507	7.34765
8.45	-0.98728	0.516719	-1.0671	0.394388	1.46538	0.502607	5.57257	-0.53931	-1.00433	2.93696	6.47097
8.5	-0.82885	0.516719	-0.95096	3.0926	1.61948	0.620178	5.52123	0.034899	-0.90572	1.81063	5.56182
8.55	-0.75553	0.940394	-0.57262	2.78512	2.46943	1.855	5.60517	-0.22157	-1.2015	1.12531	5.32118
8.6	-0.52392	1.10041	-0.3704	2.40693	2.57411	2.73744	4.27121	0.181956	-1.29822	1.05558	5.85948
8.65	-0.50893	0.750205	-0.02202	2.51205	3.52356	2.73821	4.47768	0.379508	-1.10467	0.657973	5.36342
8.7	-0.29232	0.331053	-0.02202	2.7338	3.73765	2.5289	5.49606	0.267642	-1.39872	0.644514	4.98306
8.75	-0.06071	0.244509	-0.60263	2.92315	3.62077	2.45977	5.41705	0.024235	-1.2015	1.25457	4.82692
8.8	-0.06071	0.283233	-0.95096	2.61342	3.67977	3.32732	5.34686	0.078941	-1.83966	1.11961	5.08049
8.85	-0.03689	0.516719	-0.83487	1.99402	3.50139	4.27708	4.34928	-0.02125	-1.79311	1.73642	5.44538
8.9	0.05507	0.561905	-0.71872	1.78523	3.09744	3.96843	3.74706	-0.12138	-1.49733	2.04446	3.77603
8.95	-0.17654	0.29566	-0.59645	1.5811	2.61962	3.68901	3.95181	0.107094	-1.79311	2.36163	3.67681
9	-0.50435	-0.30707	-0.60263	1.91803	2.26008	3.45442	2.91703	-1.37537	-1.37159	2.5403	3.47837
9.05	-0.37476	-0.65071	-0.78918	1.99402	2.47456	3.45442	4.48461	-1.09405	-1.26516	2.30679	3.12954
9.1	-0.15331	-0.67413	-0.85815	1.91363	2.88808	3.0658	4.47951	0.101123	0.376114	0.763168	3.63029
9.15	-0.40814	-0.18374	-0.83487	1.37165	4.77211	3.45442	4.17147	-0.42483	-0.99174	0.656073	4.07655
9.2	-0.52392	-0.06702	-0.02202	1.06494	2.37027	3.24872	3.55018	-0.32235	-1.20685	1.25109	4.45897
9.25	-0.64074	-0.18374	0.094073	-0.48359	2.25294	2.8474	2.70873	-0.14938	-0.90572	0.961841	4.08299
9.3	-1.21874	-0.30051	-0.13816	-0.62529	3.62751	2.67006	1.97954	-1.50504	-1.16471	2.40037	2.98532
9.35	-1.10297	-0.41723	-0.25811	-0.66293	2.1554	2.5289	1.82292	-0.12138	-0.31411	2.4331	4.62716
9.4	-0.9435	-0.18374	-0.71872	0.153672	2.59639	2.46623	1.74352	-0.42195	0.573283	2.14364	3.75359
9.45	-0.89616	-0.18374	-0.97588	0.961701	3.20078	2.21904	1.35454	-0.62233	0.955918	2.2434	2.78329
9.5	-0.75538	-0.06702	-1.64771	0.93791	3.10251	1.91685	1.16864	-0.82265	-0.80711	1.21636	2.19456
9.55	-0.63975	0.166465	-1.61019	1.16819	3.51609	2.42605	1.18826	-0.52214	-1.46469	1.48212	2.56911
9.6	-0.87136	-0.06702	-1.53157	0.858458	3.41142	2.15511	1.33929	0.046416	-2.16478	1.58488	2.44998
9.65	-0.979	0.158262	-1.41548	0.379443	3.41142	2.42605	1.75655	0.312164	-1.95087	1.17693	1.89098
9.7	-0.63975	0.044924	-1.05291	0.858458	3.82238	2.73098	1.06934	0.579832	-1.70914	0.721576	1.27558
9.75	-0.46554	-0.06702	-0.48649	0.961976	1.84549	2.63169	0.93816	0.379508	-2.19275	0.45455	0.602099
9.8	-0.08714	-0.21038	0.094073	1.44231	2.37172	2.8456	0.741505	-0.11653	-0.90572	1.14521	0.313728
9.85	-0.06377	-0.53399	-0.25381	1.43456	1.6861	2.24242	0.416998	-1.89071	-1.37757	3.63938	2.7167
9.9	-0.38891	-0.65071	-0.63843	-0.22331	1.73674	0.750831	0.774272	-0.66424	-2.11828	4.04861	3.18076
9.95	-0.42294	-0.65071	-0.88471	0.747963	1.39658	0.456083	1.14618	-0.65363	-2.21448	3.47924	3.08154
10	-0.29232	-0.75818	-0.95096	0.131474	1.00506	-0.14409	1.77269	-0.72246	-2.57775	2.72963	3.08154
10.05	-0.06071	-0.30051	-0.95096	-0.3637	1.52739	0.2459	1.46559	-0.02125	-1.99033	0.538368	2.89397
10.1	-0.11741	-0.47439	-0.83487	-1.39997	2.19963	2.88506	1.45871	-0.36154	0.277503	1.28893	0.303589
10.15	-0.20459	-0.76748	-0.83487	-1.45942	3.07956	3.1496	1.46736	-0.45474	0.277503	2.19447	-0.09324
10.2	-0.75523	-0.76748	-1.0671	0.3423	3.00697	2.12545	2.22687	-0.52214	-0.11689	2.04446	0.6294
10.25	-0.39034	-1.22193	-1.39763	0.445543	3.39838	2.29086	0.937883	-0.642	-0.2388	2.03987	0.891052
10.3	-0.12412	-1.11773	-1.46364	0.3423	3.30835	2.11757	0.521231	-0.62233	-0.51133	1.35032	1.09726
10.35	0.170898	-1.46794	-1.77419	-1.397	2.08086	2.02413	0.104523	-0.13605	-0.01833	0.298367	1.27717
10.4	0.058324	-1.47122	-1.87995	-0.69002	3.77815	2.47783	-0.41631	-0.16047	0.232948	1.87635	1.59337
10.45	-0.17654	-1.46794	-1.76381	-1.30942	3.72545	2.68298	1.57791	0.17913	0.340218	2.28779	1.36709
10.5	-0.40814	-1.23445	-1.99604	-1.72233	3.81085	2.65063	0.312877	0.379508	0.555177	3.16725	0.799645
10.55	-0.75632	-0.88425	-1.99604	-1.41783	3.81681	2.91916	2.08372	0.346876	0.981633	3.03862	0.690285
10.6	-0.75553	-0.90075	-2.01246	-2.1341	2.052	2.63383	2.17714	0.277239	1.55729	0.161977	0.506099
10.65	-0.87136	-1.00097	-1.87995	-1.76723	2.08387	2.5289	1.99762	-0.00387	1.66991	-0.40717	0.402811
10.7	-0.78171	-1.23445	-1.76381	-1.67926	1.88805	0.694782	2.15585	-0.12138	1.81119	-0.53396	0.841045
10.75	-0.5291	-1.23704	-1.64509	-2.49284	1.69853	0.331724	2.39475	0.900393	1.29767	-0.50245	1.09731
10.8	-0.21283	-1.35122	-1.61127	-2.76355	1.63207	0.369273	2.96864	1.6818	1.62147	0.259414	-0.78774
10.85	-0.17654	-0.9692	-1.64771	-3.58054	1.31776	0.369218	1.56267	2.38472	1.65795	0.755251	1.19648
10.9	0.169715	-0.76027	-1.53157	-3.46257	1.23681	1.80476	0.826277	2.36878	2.71716	0.854429	0.998089
10.95	0.200878	-0.88425	-1.63723	-3.14867	1.42277	0.26648	0.564975	1.3799	1.95373	0.49667	0.998089
11	0.05507	-0.82415	-1.24297	-3.349	2.05078	3.11019	0.368486	1.03407	1.85512	-0.37382	1.23091
11.05	-0.39537	-0.87137	-1.66047	-1.48728	1.77474	2.6011	0.729529	1.05939	2.03129	0.493451	1.16073
11.1	-0.17654	-1.00097	-1.87995	-1.21019	1.00812	1.80903	1.91074	1.08339	1.56312	0.659926	1.38199
11.15	0.05507	-0.76748	-2.05236	-1.20733	0.691194	1.92003	2.39165	1.08072	1.46288	0.952868	1.09731
11.2	0.286677	-0.34182	-2.16266	-1.22129	0.480725	1.22626	1.46559	0.078941	1.95373	1.16648	2.48626
11.25	0.518284	-0.30051	-1.99441	-1.45211	0.854032	1.39769	1.89993	1.24282	1.85512	1.05279	2.69922
11.3	0.634112	0.166465	-1.62022	-2.12443	2.89377	2.11751	1.31794	1.2811	1.85512	2.05518	3.26635
11.35	1.00038	0.283233	-1.18319	-3.25466	2.80931	2.50624	1.09994	1.50158	2.15095	2.34194	3.47837
11.4	1.64688	0.779882	-1.18319	-2.03146	1.83112	1.08313	1.35404	2.39144	2.05202	2.63948	3.18213
11.45	1.90945	0.866923	-1.0671	-1.53733	2.1554	1.38132	1.3435	2.97018	1.94853	2.5403	3.27998
11.5	2.13958	0.983691	-0.83487	-0.99387	0.929184	1.24142	1.04201	3.97111	1.7776	2.67368	3.37355
11.55	2.4062	1.01899	-0.63774	-0.69002	1.9603	1.60136	1.25036	4.15303	2.72514	3.00568	3.23055
11.6	2.26542	0.981504	-0.7166	-0.91442	2.1554	1.09928	1.56289	4.08612	4.18126	3.15949	3.59248
11.65	2.37849	0.983691	-0.60263	-1.0326	1.95184	0.877871	1.87836	3.96647	4.51194	3.4328	3.77265
11.7	2.6028	1.27335	-0.34503	-1.10293	1.84142	2.73454	2.81263	2.88396	3.73434	2.93194	2.96969
11.75	2.6028	1.3339	-0.13816	1.27137	1.50204	0.992377	5.02562	2.59555	2.91486	3.0553	3.00634
11.8	2.71857	1.68415	0.095112	1.71039	1.22517	2.19929	4.89184	1.48148	2.05234	4.76708	2.58389
11.85	2.95018	1.83219	0.558543	2.05743	2.51567	1.72993	5.54496	1.11943	2.57321	4.37227	2.6847
11.9	2.75541	1.80087	0.44245	2.00946	3.62077	2.43525	4.89622	0.965604	3.95439	5.14975	2.81761
11.95	2.95018	2.15112	0.082553	1.78759	3.83007	2.63416	4.7982	2.57161	5.30849	5.52171	3.88503
12	3.0772	2.38461	0.217978	1.58489	3.83007	2.73454	4.59339	3.77281	5.69878	5.28815	4.07365
12.05	3.18179	2.38461	0.674685	1.95067	4.52805	3.52399	5.0004	3.00702	5.09431	4.84198	4.21311
12.1	3.52922	2.92535	1.00625	2.03396	2.96836	3.7629	5.67553	3.72317	4.79827	4.32535	3.87526
12.15	3.52922	2.50202	1.60293	3.58881	2.65633	1.78067	6.01334	4.63441	5.9964	4.15433	3.41838
12.2	3.4134	2.63917	1.48748	2.50259	2.34498	2.90756	6.25036	4.16354	4.72748	3.653	3.78601
12.25	3.4134	3.31855	1.06178	4.678	2.15395	2.53344	6.25041	4.88747	6.58796	3.63115	4.86737
12.3	3.41685	3.43532	0.790778	3.85222	1.86187	2.18889	5.92164	4.19697	6.25634	3.63115	5.27761
12.35	3.87661	3.9023	0.432364	3.85222	2.28877	3.7629	6.66707	4.2785	6.04899	4.15808	6.3925
12.4	4.10822	3.98024	0.558543	4.1619	0.987567	3.29421	6.85895	5.02509	5.50335	3.86186	5.76026
12.45	3.87661	3.63217	0.90692	4.1619	1.26266	3.58748	6.87536	4.33208	5.45265	3.14371	5.54434
12.5	3.645	3.9023	1.25525	3.95546	4.04171	3.24872	6.44723	4.2865	4.7016	4.3188	5.66104
12.55	4.33987	3.9023	1.13915	3.85711	4.24488	3.24631	5.52456	4.38903	5.20757	3.55778	5.36342
12.6	4.33987	4.01901	0.558543	3.98865	3.84155	2.83739	4.72174	4.50495	5.60196	6.25734	3.93746
12.65	4.33568	4.48181	0.206013	4.05871	3.53141	2.42605	4.65505	4.38663	5.5807	6.55039	4.53844
12.7	4.67833	4.61175	0.674685	4.65113	3.62077	2.4445	5.18552	4.61793	6.65618	7.00289	5.46265
12.75	4.33987	4.53639	1.4372	4.59031	3.82021	2.83739	5.19888	4.66827	6.79447	6.29935	4.31233
12.8	4.33987	4.38905	1.60363	5.29751	3.72433	3.45442	5.31287	4.89349	6.29218	6.21084	5.46265
12.85	4.34002	4.25235	1.48768	5.58565	4.15212	3.05222	6.41885	5.75083	5.03296	6.50705	5.9587
12.9	4.45565	4.2263	1.83586	5.96873	4.03942	2.83739	5.92141	5.23794	5.37708	6.63753	5.71775
12.95	4.45565	4.17843	1.71977	5.60718	3.83007	2.85561	4.47951	5.69794	5.40479	6.71396	6.12345
13	4.68726	4.36425	1.952	6.74307	4.53173	3.45442	5.604	5.28827	5.50335	6.70535	6.05792
13.05	5.13474	4.2525	2.18424	7.24456	5.08609	3.87839	5.42426	5.49558	5.59513	6.4264	6.3521
13.1	4.98657	4.36927	1.952	6.58357	5.71549	4.68847	5.62535	5.79178	5.01297	6.02388	6.35295
13.15	5.36098	4.60275	1.952	6.93813	5.81877	5.06965	6.11563	6.05038	6.35211	6.87331	6.42101
13.2	5.2663	4.95296	2.30033	7.7849	3.93475	5.58257	6.04206	7.18866	7.27818	6.68382	7.12771
13.25	5.38208	4.95296	2.73167	8.90578	2.92925	5.1569	5.79805	7.15736	7.44166	6.88218	7.3816
13.3	5.813	4.40183	2.84856	8.74166	3.50378	5.30014	5.89508	7.17677	7.46381	8.58958	7.24843
13.35	5.96112	4.19414	2.99703	9.427	4.24878	4.80178	5.52439	6.59393	7.77155	6.60787	7.3448
13.4	5.72952	4.14269	2.87407	9.43084	4.98141	5.00878	6.87536	7.35497	7.67257	8.3889	7.44455
13.45	5.78297	4.48599	2.64871	9.65892	4.60198	5.34628	6.51105	7.49168	7.23909	6.60623	7.12454
13.5	5.38208	5.18649	3.32267	8.63946	6.1098	5.27852	6.24725	7.19165	7.6467	6.16069	6.6532
13.55	5.38208	5.41998	3.46155	10.1494	6.23743	5.3297	6.97954	7.03089	7.70632	6.06363	6.15709
13.6	5.49791	5.41998	3.4844	10.3554	6.35798	5.61399	6.67061	6.69076	8.52381	6.60623	6.55398
13.65	5.33608	5.41998	3.69374	10.8721	6.34272	5.71684	6.45999	7.19111	9.04877	6.99001	6.3614
13.7	5.38208	6.24402	3.57765	9.40579	6.86544	5.74382	6.87536	7.01761	8.59681	7.27097	6.44208
13.75	5.61369	7.29384	3.69374	8.97705	6.86544	5.71684	7.01669	7.53092	7.86292	7.79621	6.35554
13.8	5.72952	7.63808	4.04212	9.01386	6.60182	5.51114	7.35278	8.01779	7.57402	7.79621	6.11971
13.85	5.98538	7.42905	4.62273	9.26876	6.83608	5.7904	7.67906	8.37957	7.29193	6.73359	6.36763
13.9	6.42429	6.93762	5.43553	10.5613	4.56276	5.40933	7.39619	8.59418	8.3628	7.00289	6.95081
13.95	6.54012	6.83596	5.45683	10.5763	4.55602	6.02292	6.87536	9.27642	8.2602	6.99882	7.0541
14	6.24066	6.84098	5.66776	10.5021	7.58804	6.31148	7.17182	9.69615	9.28619	6.78294	7.54609
14.05	6.30851	7.28787	5.66776	11.2363	6.87329	6.7452	7.24289	10.0496	8.79256	7.91618	8.04215
14.1	6.88252	7.63808	5.68403	10.3007	7.88413	6.61487	8.5774	10.2705	9.37514	8.67229	8.14137
14.15	6.88755	7.59532	6.01614	10.37	7.16348	6.10863	8.73614	9.99667	9.14097	8.19683	8.5382
14.2	7.35076	7.56465	6.13223	10.5625	6.97011	5.81968	8.75038	9.99869	8.36306	8.68849	8.63743
14.25	7.35076	7.1711	6.48046	9.73651	7.5764	6.37311	8.84375	9.42198	8.56002	8.50069	8.25084
14.3	7.25471	7.30184	6.26815	9.39348	8.30641	7.19304	8.69505	9.07172	8.44299	8.68876	8.30776
14.35	7.58237	7.75484	6.36446	10.3348	8.99052	7.67077	8.4063	8.96428	9.64463	9.03322	8.00128
14.4	7.70333	8.22182	6.36446	9.22035	8.81548	7.77356	8.33373	9.41222	10.039	9.3829	6.19374
14.45	8.06413	8.33858	6.5967	9.52804	8.64083	7.55594	8.94959	10.1072	10.1402	10.2876	7.75737
14.5	8.74041	7.63808	7.06117	9.94294	7.18292	6.33704	9.06009	10.5871	10.1971	10.6721	7.34765
14.55	8.33222	7.34926	7.26586	9.8397	7.3749	6.61509	9.59755	10.868	8.37103	10.8374	8.79848
14.6	8.04524	7.39673	7.52569	10.6999	7.34275	6.9192	9.95499	10.655	8.41328	9.96303	7.34765
14.65	8.16141	8.01438	7.54398	10.6965	8.05477	6.98171	9.94279	10.2559	8.97613	8.19292	7.81376
14.7	7.92981	9.50602	7.99016	10.0181	8.22613	7.05374	10.534	10.0968	8.68078	9.9189	8.83207
14.75	8.59218	9.50602	8.21552	10.4591	8.01678	6.84805	11.1473	10.197	10.7292	8.98624	7.44618
14.8	9.21999	9.50602	8.45463	10.4383	8.21755	6.95089	11.8919	11.861	10.439	9.37482	8.14137
14.85	9.47354	9.27253	8.53186	10.6205	8.37493	7.25024	12.0837	12.8729	10.1376	9.97791	7.8437
14.9	9.20362	8.92228	8.54145	10.9753	8.54011	8.24713	12.1386	12.7642	10.1376	9.77961	8.14137
14.95	9.08829	9.3886	8.10689	10.9549	8.12146	8.28774	11.2709	11.6788	9.18548	9.73464	8.67296
15	9.07098	9.40625	8.10625	10.7525	8.43549	7.9023	11.5054	11.7011	9.15467	9.36796	10.4422
15.05	9.30776	9.62273	8.33849	11.1792	8.13221	7.99015	11.4587	11.7013	9.44898	7.99456	9.72723
15.1	9.80826	9.59694	8.45463	10.8555	8.34089	7.70175	11.4921	12.5012	9.26131	9.67347	8.67993
15.15	10.0143	9.50885	8.57072	10.589	9.16812	8.39092	12.3918	13.4429	9.26981	9.83577	8.5382
15.2	9.86151	9.70222	8.45463	10.8749	9.27725	9.15026	11.1809	13.8369	9.08587	10.4259	7.6922
15.25	9.89844	9.97299	8.57072	10.4591	9.39357	9.34769	10.9379	13.6922	10.1452	9.97791	8.04215
15.3	10.4768	10.2075	8.33849	10.4632	9.49357	9.21331	11.1455	13.7033	10.3346	9.48187	7.84418
15.35	10.5933	10.0789	8.71786	10.9753	8.95882	9.00762	12.0837	13.096	10.2362	9.58125	8.73665
15.4	10.7045	9.8002	8.87356	10.9488	9.21904	8.47456	11.6671	11.8514	10.6125	9.3829	9.08247
15.45	10.6056	9.7395	8.57072	10.8348	9.63736	8.48999	11.4587	12.0003	8.9045	9.79312	9.43109
15.5	10.1172	10.3219	8.58021	10.6527	9.13581	8.04352	11.4756	11.9457	10.0473	10.0771	9.53031
15.55	10.0143	10.6735	8.45463	10.7656	8.95882	7.67269	11.4587	12.2951	9.26341	9.5792	7.94293
15.6	10.3617	10.856	8.10625	7.87979	8.85966	9.21331	11.5644	11.3992	10.2355	8.88189	8.04215
15.65	10.4761	10.5686	8.45314	8.95117	8.35911	9.22295	13.4282	11.1799	10.182	9.1979	9.30167
15.7	10.6229	10.0755	8.44474	11.5947	7.9121	9.00762	12.3986	10.4976	8.52396	9.15815	9.56659
15.75	10.7091	10.324	8.51228	10.0189	7.17947	8.30307	12.3963	10.9565	8.75719	9.18254	9.86737
15.8	10.8343	10.7765	9.02575	11.9044	7.58715	8.21341	12.8129	11.0059	9.45539	9.47273	9.72876
15.85	10.7091	11.0237	8.80296	10.8705	9.48249	8.70707	12.1988	11.8023	9.25024	9.28451	9.41277
15.9	11.0325	11.2572	9.35009	9.73651	7.61595	8.90477	13.4357	12.213	9.05302	9.38738	10.9238
15.95	10.8764	11.2918	9.38357	8.99057	9.52026	8.69913	13.0757	12.1165	8.83355	9.3829	9.90719
16	11.1723	11.0237	9.61773	8.98095	8.37092	9.00762	14.5004	11.7999	8.26418	9.3194	10.2211
16.05	11.0387	11.1404	9.84804	9.16606	8.70685	8.74637	14.6107	11.2805	8.04151	9.21283	10.0264
16.1	10.288	11.7958	9.6158	7.26945	9.89418	9.10598	13.132	10.703	7.324	9.01136	9.95033
16.15	10.5627	12.1611	9.49966	9.01408	8.21767	9.11003	12.6049	10.5964	7.7747	9.48187	10.9193
16.2	10.2482	12.3102	9.50085	11.4254	8.43549	9.00762	13.412	10.9533	7.86979	9.76451	11.0787
16.25	11.111	12.3398	9.7002	8.316	8.82902	8.85573	13.6111	10.8505	7.82728	9.77961	11.9706
16.3	11.2881	12.1911	9.84804	8.99727	8.74947	8.76055	13.8546	11.299	8.73803	10.1763	11.454
16.35	11.0675	12.1911	9.96413	8.35391	8.87453	8.31446	14.2831	12.7939	8.03726	9.57001	10.7369
16.4	10.8133	11.9459	9.49966	8.70941	8.86255	8.80083	14.1671	10.399	5.72445	9.28699	10.7129
16.45	10.9407	12.1293	9.38357	9.11711	8.64479	7.27011	11.8786	10.3078	5.32817	9.77961	10.7862
16.5	11.1186	11.974	9.11865	9.63326	8.66529	7.15653	13.3337	10.1088	5.22688	9.16517	10.7792
16.55	11.4039	11.6074	8.9191	9.88569	8.58674	7.09704	13.401	10.3419	6.22941	9.18459	10.8534
16.6	11.1338	11.3954	9.15133	10.0762	8.77136	7.95238	13.4379	10.2681	6.9824	9.4532	10.6217
16.65	10.0522	11.2955	9.26742	10.0376	9.0991	8.65173	13.6376	10.1801	7.15958	9.14971	10.7209
16.7	9.78266	11.7209	8.92226	7.67209	9.69145	8.69913	11.4587	9.69615	6.9824	8.19292	10.1256
16.75	10.2459	11.9576	9.15133	8.80738	9.83145	8.61293	12.4512	9.42065	7.37218	8.09374	10.0177
16.8	10.7091	12.035	8.9718	8.45595	8.15939	7.92622	12.3092	9.15063	7.00077	7.56835	10.4633
16.85	11.739	11.7583	9.03519	8.60666	7.8321	7.77356	12.2357	8.39381	6.26584	7.49873	9.72945
16.9	11.5202	11.3734	8.57028	9.04842	8.40061	9.39224	12.7685	7.56553	5.6345	7.3807	9.69502
16.95	11.7514	11.3739	8.68686	7.03368	7.68013	8.68386	12.3963	6.87716	5.60044	7.10207	9.72316
17	11.4763	11.6074	8.68686	9.32354	7.7028	8.49344	12.2921	6.30579	4.22949	7.10022	8.54618
17.05	11.4078	11.8409	9.02738	8.94265	8.32557	8.67149	12.1012	5.2172	3.92573	6.24277	8.5382
17.1	11.4039	11.8409	9.29057	6.97478	8.08987	7.9589	12.0837	4.62806	4.92123	6.90371	9.05216
17.15	11.3388	11.8409	9.305	8.70414	7.80748	6.58789	12.0837	3.84031	4.59281	6.47221	8.88836
17.2	11.3072	11.6209	9.30574	7.80577	7.7028	6.32637	11.7603	3.69592	4.7249	6.40787	8.72007
17.25	11.0563	11.4907	8.9191	8.29122	7.49345	6.23102	10.2084	4.18929	4.71457	6.70525	8.43845
17.3	9.78266	11.4907	9.0163	7.46539	7.28415	6.14202	9.86977	3.48504	5.59498	6.79123	8.93219
17.35	10.1883	11.8409	9.03519	7.86132	8.12146	8.30728	10.032	2.98415	5.02908	6.40787	8.75687
17.4	10.2412	11.7289	9.15133	7.10302	8.95882	8.17138	10.2581	2.6189	4.71457	6.37282	9.33193
17.45	10.5989	11.7159	9.60755	5.81367	8.43549	7.32714	9.64085	2.10495	4.4837	5.63868	9.62954
17.5	11.5197	11.675	9.54856	5.81367	8.43549	7.56497	7.69586	1.38545	3.74693	4.32535	8.63743
17.55	11.3833	11.6074	9.71128	5.9073	7.9121	6.64427	7.18917	1.5798	3.33459	4.92036	9.53095
17.6	10.9407	11.8409	9.15133	5.42669	8.03154	6.7452	6.78	1.45322	2.64395	4.43286	7.14926
17.65	10.7091	11.8409	9.47469	6.48637	8.17555	7.09649	6.95104	1.1325	2.69774	4.07906	7.24843
17.7	10.4121	11.7242	9.03519	6.6395	6.97011	6.09128	6.52552	0.507583	2.12644	4.12699	7.37574
17.75	10.7129	11.2572	8.9191	6.74274	6.73313	5.79314	6.45871	0.279319	0.928051	3.92863	7.35657
17.8	10.9456	11.0237	9.03519	5.59911	4.0382	4.78355	6.56322	0.278732	0.671894	4.41249	7.34591
17.85	11.2881	11.0237	8.75598	5.61735	4.33797	3.67144	7.38084	0.294142	0.64812	4.41961	6.95573
17.9	11.5197	11.0237	8.7586	6.0201	4.87679	3.66011	6.45871	0.479643	0.128407	4.46237	7.10284
17.95	11.6355	11.1404	8.45413	5.88169	2.86029	3.8264	6.10288	-1.28067	0.49346	4.32535	6.85851
18	11.7348	10.9305	8.82639	4.90927	5.02832	3.82913	5.10452	-1.9853	1.63323	4.32535	6.6532
18.05	11.1181	10.5567	8.45463	3.69953	4.98141	3.86575	4.89622	-0.82793	2.02673	4.23013	6.41943
18.1	10.3803	10.2229	8.10625	2.61276	4.77211	3.66356	4.68853	-0.92561	2.05265	4.6195	5.96889
18.15	9.78266	10.3232	8.21611	3.02634	4.77211	3.46635	5.5637	-2.19031	2.24951	4.92036	5.58484
18.2	9.55106	10.602	7.80297	3.26793	4.49373	3.28375	4.96054	-0.70215	0.344626	4.32535	5.66104
18.25	9.45895	10.7902	8.45463	3.54249	4.00516	3.24872	5.0004	-1.70446	1.26351	4.86826	5.6538
18.3	9.89844	10.44	8.80296	2.89754	4.66743	3.45442	4.47951	-2.03569	0.703907	4.92036	5.34668
18.35	10.3617	10.0897	8.43277	2.51018	3.53709	3.35015	2.08372	-0.22157	1.6579	4.62013	3.97522
18.4	10.4775	9.85622	8.03753	2.51018	3.20563	3.35157	1.87182	-2.42551	2.23943	4.52032	4.27209
18.45	9.67196	9.97299	7.40955	2.67457	3.17476	3.16684	1.95831	-2.72608	0.529514	4.42447	6.36979
18.5	9.1983	9.97299	7.06656	3.33606	2.13985	2.88167	2.29202	-2.62589	0.149556	3.83795	6.9778
18.55	9.16052	10.0897	7.52569	3.4959	1.45123	2.71642	2.75402	-2.74373	0.474725	3.78633	5.59677
18.6	8.97201	9.765	7.96474	3.02634	1.71234	2.39726	2.60455	-3.11899	-0.11689	4.0201	5.9587
18.65	9.89489	9.50621	7.99016	2.40699	2.15417	2.22036	2.70873	-2.9264	0.080282	4.02781	6.15709
18.7	9.89844	9.7395	7.95317	2.59419	2.1749	1.09829	2.19754	-3.13611	0.089466	4.53289	5.68448
18.75	9.66684	9.90578	7.92331	2.42534	2.46943	1.32637	1.48289	-2.97983	-1.03456	5.27997	5.48567
18.8	9.4268	9.85622	7.99016	2.3627	0.06196	1.14788	-1.30916	-4.08564	-0.72776	5.87567	3.08154
18.85	9.31945	8.68879	7.99016	2.06413	-1.13807	-0.49998	0.265639	-4.12856	-1.47933	6.1968	3.40465
18.9	9.08784	9.18176	7.87402	1.365	-1.48246	-1.48176	-1.87467	-4.00619	-1.29633	6.00878	3.67438
18.95	8.99899	8.64494	7.64178	0.860656	-0.36327	0.325649	-1.87024	-3.71917	-1.30011	4.34535	3.6747
19	9.08814	8.80556	7.17701	0.79137	-0.25196	-1.37897	-1.56214	-3.52748	-1.2015	3.82951	4.07365
19.05	9.31945	8.68879	6.71284	1.37462	-0.31274	-1.62774	-2.25363	-3.62767	-1.01462	3.69971	4.07365
19.1	9.08784	8.4553	7.17731	2.2005	-0.52733	0.369273	-2.29133	-3.14667	0.24738	3.03761	4.61791
19.15	9.20362	7.76145	7.06117	2.30375	-0.6778	0.256245	-1.96848	-3.51756	-0.22904	3.65765	4.07365
19.2	9.19243	7.17488	6.71284	2.09721	-1.30074	-0.14496	-1.87467	-3.62767	-0.71002	2.24276	3.27998
19.25	8.62463	7.1711	6.48061	1.60039	-1.53912	-0.55624	-3.6387	-3.72786	-2.68056	2.44112	2.58548
19.3	8.5088	7.1711	6.13223	1.35945	-1.19306	-0.58438	-4.04171	-3.70824	-2.51031	2.93696	2.0071
19.35	8.27828	7.7543	6.01668	1.57616	-0.00149	-0.71415	-4.53299	-3.3343	-2.3218	2.83778	1.86035
19.4	8.04559	7.98833	6.01614	0.249112	0.271426	-0.35055	-4.81336	-2.00359	-2.26528	2.93569	2.44998
19.45	7.91995	7.87156	6.19522	0.031033	0.480725	-0.4534	-4.16635	-2.4005	-2.39527	3.41406	3.48587
19.5	8.38232	7.28787	6.14296	-0.37089	0.271426	-0.65909	-3.95799	-2.22855	-2.58305	2.73908	3.28109
19.55	8.39302	6.70413	6.12921	-0.61639	-1.24046	-1.04612	-4.16635	-3.11643	-3.0443	3.82069	3.37915
19.6	8.27719	6.8209	6.09455	-0.5326	-0.83975	-1.37897	-3.68549	-3.12678	-3.33289	2.36791	3.05703
19.65	8.04559	6.8209	5.7839	-1.35359	-0.98459	-1.89315	-3.77614	-2.76111	-3.10943	4.42447	2.81376
19.7	7.35165	6.8209	5.7839	-0.08325	-1.6394	-2.53021	-5.20801	-2.71755	-0.78187	3.58644	2.67625
19.75	7.46659	6.60347	5.68378	-0.27738	-1.61321	-2.71653	-5.20706	-2.22519	-0.6102	1.94528	1.003
19.8	7.81398	6.47064	5.66776	-1.64047	-1.72853	-2.52676	-5.20801	-2.30378	-1.07864	3.29155	1.49415
19.85	7.81398	6.35393	5.55167	-2.44498	-1.96284	-2.86639	-4.59608	-2.60136	-1.52872	2.56431	1.47012
19.9	8.048	6.47064	5.0872	-1.30942	-0.98459	-2.03026	-5.46837	-1.22335	-1.99033	2.80474	1.79181
19.95	8.04559	6.8209	4.73882	-1.30942	-1.06392	-2.20163	-5.75406	-0.68338	-2.21143	1.48264	1.73335
20	7.39085	6.47064	4.50659	-0.79881	-1.49667	-2.49392	-5.40167	-0.62233	-2.50763	2.43579	1.78516

## Sheet: RBCV
Time	n1	n2	n3	n4	n5	n6	n7
0.5	-2.23705	1.80106	2.74764	3.82653	9.54643	-5.97287	9.88047
0.55	-0.72795	3.12478	-0.07911	8.34931	12.9319	-4.27956	4.2451
0.6	2.31507	5.13438	-3.22279	11.6673	18.5703	-2.30631	-4.43626
0.65	6.36358	9.25012	-0.99897	6.26717	22.643	-14.2415	-9.18994
0.7	10.0795	13.5053	1.55239	-1.05781	25.0876	-28.5475	-11.7847
0.75	11.7685	15.5564	1.40432	-3.25451	18.2162	-26.8999	-5.96096
0.8	12.5885	16.5811	0.934882	-4.25846	6.9527	-22.6392	1.31015
0.85	5.21318	10.501	-4.0213	0.216116	0.807287	-13.2601	-2.12176
0.9	-6.58221	2.29079	-9.61685	5.64383	-2.65922	-3.83375	-6.65126
0.95	-12.9548	1.03991	-7.35592	5.14892	-1.76399	-2.33567	-5.80733
1	-16.4754	0.095444	-3.63121	3.88068	-0.51273	-1.7315	-3.68255
1.05	-14.2787	-3.3618	-2.07921	1.28667	-2.79327	-2.89913	-0.16931
1.1	-11.4264	-6.91044	-0.77184	-1.06013	-6.00989	-4.54136	2.98443
1.15	-13.7525	-7.47448	1.60664	1.0461	1.92855	-3.17114	-0.98268
1.2	-16.8662	-7.70156	3.49776	3.85996	13.5542	-1.13391	-8.86466
1.25	-6.60558	-3.36427	0.684314	2.89346	13.2256	-1.84029	-14.3337
1.3	7.39417	2.53272	-3.25465	1.52916	11.492	-3.59654	-17.9248
1.35	3.28199	0.908162	-3.47756	5.26473	6.78894	-5.26751	-9.33857
1.4	-4.14782	-1.49392	-3.54296	10.5174	1.39857	-7.13187	4.25854
1.45	-7.38811	3.29789	-3.3712	7.54177	5.40968	-9.54838	3.05586
1.5	-9.1369	10.2533	-2.83947	1.15121	12.2172	-11.547	-0.49454
1.55	-5.36746	9.64751	-0.3409	-4.54957	7.52541	-0.06353	-3.02033
1.6	1.2629	7.75603	2.74675	-8.67074	-2.65073	19.4831	-4.76586
1.65	3.71415	5.31445	-2.83137	-8.36842	-7.68643	16.144	-3.52634
1.7	4.97713	2.2757	-11.4311	-7.34571	-10.664	8.79785	-1.23693
1.75	2.36356	-1.01017	-7.43682	-5.55396	-5.59095	11.5115	-1.22118
1.8	-2.35181	-3.50827	0.225317	-3.78381	5.91616	17.1196	-1.56941
1.85	-3.82658	-0.68591	2.85013	-5.01899	11.9728	16.8967	-3.36273
1.9	-4.54513	3.96642	4.17248	-7.09007	15.6938	15.3346	-6.16654
1.95	-4.44236	2.46586	3.67794	-0.69143	11.3957	13.5638	-6.19717
2	-4.24097	-1.27043	2.80119	10.0201	2.56587	11.1054	-5.6345
2.05	-4.73619	-3.72036	3.52307	10.3934	3.4712	6.07665	2.654
2.1	-6.23763	-5.96637	5.40395	10.2236	7.16684	0.115329	18.4734
2.15	-8.66035	-8.91802	7.42385	1.21152	9.21352	1.6053	16.7469
2.2	-12.4929	-11.8848	9.14278	-14.2852	10.5164	5.64562	8.58454
2.25	-18.316	-13.7102	4.41507	-13.8807	7.98199	5.38525	1.32104
2.3	-23.977	-14.8358	-4.22722	-11.1637	1.03756	4.08557	-4.78858
2.35	-13.8941	-8.46378	-3.73285	-9.21794	-2.93421	6.99278	-4.08542
2.4	5.26982	3.42503	-0.57906	-7.59517	-5.51576	15.5321	-0.74319
2.45	1.87064	3.15596	8.34086	-6.436	-2.64884	21.1988	1.46786
2.5	-7.35134	0.580369	20.3611	-5.67362	6.45462	25.2408	3.22064
2.55	-9.65155	-2.38917	14.9552	-5.91626	13.0211	22.7506	4.86739
2.6	-10.6205	-5.14591	1.23931	-6.46383	17.9775	13.7571	6.21992
2.65	-8.75544	-2.19084	-4.27554	-5.66666	9.85886	6.19717	4.54241
2.7	-4.90388	4.08866	-7.23102	-3.76269	-12.4138	-0.15057	-0.22575
2.75	-5.46059	3.93672	-2.1616	-3.17946	-12.1416	4.99893	-1.03326
2.8	-7.77006	2.71289	8.6826	-2.82646	-4.05792	20.6492	-1.16893
2.85	-9.90493	5.1082	8.84013	2.35163	-2.59488	14.7354	-0.55571
2.9	-11.7183	10.4199	6.71783	12.299	-2.34499	-7.6108	1.20679
2.95	-10.9063	8.43122	3.50357	11.7104	-3.84472	-10.0841	-0.58989
3	-8.84937	1.44034	-0.13946	7.39003	-8.32501	-7.44631	-6.59085
3.05	-9.96627	-4.70729	3.17985	2.25683	-7.81947	-1.74504	-3.22981
3.1	-12.89	-9.86129	11.3289	-3.05479	-4.26376	7.74644	9.7842
3.15	-13.0398	-9.60018	11.453	-4.12629	-4.54138	8.95221	11.6861
3.2	-12.5323	-7.2371	9.16444	-4.48646	-7.50582	8.06421	11.1384
3.25	-9.97651	-3.12396	4.56856	-1.65581	-9.00378	4.28026	9.87792
3.3	-4.2838	2.13876	-1.76072	6.10425	-9.8339	-4.84013	7.58508
3.35	-1.72358	-2.62662	2.74133	9.35521	-6.28781	-2.59957	7.33258
3.4	-0.07302	-15.6192	15.3483	11.1409	6.74489	10.6506	7.7543
3.45	7.77937	-11.3196	15.3439	12.3169	9.85783	13.067	7.31043
3.5	22.0624	5.17359	10.7562	13.1066	10.324	12.9404	4.55199
3.55	17.7918	12.9908	6.17584	11.642	8.74062	10.0521	-0.23457
3.6	1.9529	17.4156	1.85622	6.87104	2.44267	-0.37281	-7.94299
3.65	-1.34209	10.3104	2.22622	3.95226	1.23481	-2.19142	-6.54117
3.7	-2.1615	-9.96954	4.41458	1.97128	1.63988	-0.54242	4.86882
3.75	-2.98372	-7.49969	4.5151	1.63119	2.04156	1.71208	6.17551
3.8	-3.76534	6.49358	3.65608	1.54631	2.44324	4.76954	0.12584
3.85	-5.0112	7.89248	-0.0285	2.98759	-1.1228	4.23049	-6.01657
3.9	-6.51155	6.60356	-7.86909	7.15236	-17.3128	-0.84284	-12.3076
3.95	-5.33487	6.5819	-8.92145	7.67106	-16.5664	-1.482	-11.9419
4	-1.30133	7.35178	-8.91783	7.4989	4.96196	1.17932	-4.53409
4.05	-1.11282	9.30589	-8.5068	7.9676	9.17107	1.72	-3.14175
4.1	-2.48104	13.3888	-7.26261	9.59106	2.51351	0.747624	-5.71462
4.15	-3.17921	16.1145	-7.11653	10.1848	-2.60111	-2.55972	-7.47235
4.2	-3.5766	18.0464	-7.35823	10.432	-6.25906	-12.6789	-8.45426
4.25	-3.64706	11.2859	-8.58208	8.83083	-8.44269	-15.3013	-10.4741
4.3	-3.65977	-11.5487	-12.212	1.99565	-9.89466	-14.9592	-14.6126
4.35	-4.41916	-10.3784	-14.9053	-5.03028	-9.60029	-13.7598	-12.9131
4.4	-6.89359	6.80206	-16.9902	-12.1391	-6.24185	-9.71106	3.15254
4.45	-7.26882	11.2268	-17.6462	-10.5777	-6.53269	-9.33948	7.76772
4.5	-7.08907	12.1772	-17.9069	-0.42735	-14.5284	-14.2378	5.82659
4.55	-7.07114	9.15964	-14.9496	5.0021	-16.2008	-14.4835	0.355465
4.6	-7.12335	-2.62323	-3.11757	8.02464	-10.2372	-5.14379	-16.8284
4.65	-7.11933	-6.55608	2.64209	9.97286	-6.22841	1.64611	-19.3057
4.7	-7.06779	-7.78615	5.53381	11.362	-4.00877	5.88207	0.481268
4.75	-7.6316	-7.55746	6.41223	10.7197	-4.06971	6.61437	7.09914
4.8	-9.84556	-6.08401	6.76105	7.47944	-8.26572	4.02923	5.56103
4.85	-9.40025	-7.03013	5.76873	9.02418	-8.99148	-0.3526	2.15062
4.9	-4.93952	-12.006	1.06425	17.826	-2.89459	-8.93836	-7.25498
4.95	-0.44911	-10.4685	-1.96901	19.0602	-0.69216	-8.95956	-10.834
5	4.09365	0.244146	-3.94813	15.3685	-1.52013	14.5625	-11.1466
5.05	1.11404	1.06353	-3.21542	8.84325	-4.86797	23.2314	-9.89559
5.1	-15.1638	-5.50042	3.22357	-2.29629	-22.2334	19.2687	2.07823
5.15	-18.7303	-2.75246	14.7732	-0.97901	-28.3423	17.9493	6.35445
5.2	-17.9312	17.3172	35.0862	15.077	-20.7877	20.6779	-0.02481
5.25	-17.0955	26.3052	39.7785	16.7539	-13.4133	20.331	-7.31259
5.3	-16.1885	29.8293	40.022	5.62456	-7.20281	4.48047	-15.1995
5.35	-11.0823	22.6891	33.8677	-2.34369	-5.8131	-2.33272	-17.9171
5.4	6.56081	-14.2386	4.18685	-7.91836	-11.9607	-0.89385	-18.0238
5.45	10.6045	-22.1536	-2.27993	-7.57784	-13.2916	0.834574	-16.152
5.5	8.61232	-14.968	2.97133	-0.33323	5.07083	2.80573	7.6773
5.55	6.37947	-14.1771	3.35274	2.95724	13.6066	3.30798	18.7426
5.6	3.86748	-19.8502	-1.81224	4.13637	11.2111	0.552177	15.5023
5.65	0.42024	-19.5872	-2.87029	3.94956	7.05091	-0.21255	10.3005
5.7	-4.50334	-8.3511	-1.01413	1.85431	-1.9936	8.69831	0.566304
5.75	-8.73747	0.894929	-0.75451	1.84979	-5.76063	12.9367	-2.51525
5.8	-12.5035	8.19067	-2.2246	5.13226	-2.52404	7.45613	14.9711
5.85	-10.1846	8.89037	-2.64807	5.95762	1.11501	3.03512	22.9931
5.9	8.22233	3.75988	-2.61589	4.89034	4.4418	1.4539	-0.62181
5.95	12.9483	4.08179	-1.25456	2.70868	5.58514	0.013696	-14.9401
6	7.02477	15.47	6.74501	-2.21151	2.99094	-1.95488	-16.3458
6.05	0.504941	18.2585	7.45319	-2.07124	1.9276	-2.51253	-16.1494
6.1	-6.69452	12.4388	-5.16798	7.72511	11.9441	3.24773	-2.07945
6.15	-5.28618	5.64312	-14.7341	10.5036	17.8289	6.57338	8.86771
6.2	16.3964	-2.41759	-21.1508	8.12849	15.4057	3.88507	12.1145
6.25	23.4809	-4.18852	-20.271	7.86326	11.1163	2.30319	13.0651
6.3	22.6586	-1.57146	-3.70997	11.4977	1.74601	4.87003	9.91657
6.35	19.3634	-0.69512	1.46526	11.538	-3.05118	7.03177	4.08287
6.4	5.01544	-0.87754	-2.51913	2.74548	2.80378	7.71841	-9.31301
6.45	0.14458	-2.22493	-6.36772	0.191163	7.40013	7.88268	-19.0787
6.5	0.258367	-10.1528	-9.83884	4.46942	8.28169	4.53882	-22.3282
6.55	0.911952	-10.8322	-9.44811	6.59935	8.55752	0.275881	-23.3828
6.6	5.25597	6.59847	1.68058	6.95823	8.16207	-3.56041	-19.7849
6.65	9.9837	11.793	7.4334	8.58949	7.49315	-5.2843	-13.6727
6.7	14.9891	-1.29934	8.94331	17.1158	6.67517	-1.59498	-2.9305
6.75	14.8939	-14.8062	7.88334	19.8248	5.39911	1.09295	3.21277
6.8	0.672611	-27.7401	-5.03573	14.8239	1.8461	-4.96302	3.1671
6.85	-5.43693	-31.5155	-12.0199	9.34915	-0.40501	-9.60335	2.96513
6.9	-5.84618	-30.8268	-13.8324	4.18078	0.6006	-1.98778	-6.58232
6.95	-5.30847	-26.7946	-13.9957	-0.01607	2.45512	4.15994	-14.2121
7	0.931543	0.829351	-11.4788	-3.65606	5.68381	3.25173	-9.05033
7.05	3.16106	11.7357	-10.7068	-4.28878	8.53196	1.84127	-2.63242
7.1	-1.06229	5.40581	-13.7643	0.220644	9.96631	0.247375	1.21663
7.15	-2.85616	-1.25043	-14.8251	1.83765	10.5767	-0.66217	3.01109
7.2	-2.25904	-7.451	-10.9183	-1.97547	7.49069	-0.43221	-2.96337
7.25	-1.02146	-8.74416	-4.26396	-3.31039	4.68604	-0.09042	-8.39455
7.3	2.69141	0.350993	9.51209	1.09601	7.06355	0.206665	-5.39681
7.35	9.59065	6.99292	14.7733	3.11611	10.6811	0.370935	-0.83518
7.4	27.2491	9.53243	12.1612	3.03547	13.7963	-3.45287	3.0941
7.45	34.5995	11.3032	8.83412	2.72987	15.567	-8.56386	5.32764
7.5	34.5995	12.4279	4.72176	0.269104	8.61224	-11.1561	1.3352
7.55	34.6619	14.6483	3.50672	-3.2733	0.911338	-12.4336	-2.76666
7.6	35.5779	22.8937	8.14061	-8.80044	0.00035	-12.2016	-2.3014
7.65	34.6873	25.5865	10.1372	-10.9355	-0.34812	-11.6409	-1.08364
7.7	13.096	8.98183	4.56521	-9.4298	2.71369	-9.8567	4.54709
7.75	0.817644	0.441959	-0.5131	-7.46129	6.12416	-8.24907	10.6542
7.8	-0.03186	0.741227	-3.62927	-5.01564	0.341558	-11.7578	11.9381
7.85	-1.17004	1.34858	-4.44911	-4.08591	-6.54477	-15.8289	12.4772
7.9	-4.40256	3.12684	-0.46987	-5.3425	-6.87562	-11.3304	4.34786
7.95	-5.7617	4.48105	1.50228	-8.71	-6.98978	-4.43058	-5.45345
8	-3.14482	5.13408	-2.45497	-26.9547	-4.28385	-1.30934	-2.88901
8.05	-1.84988	4.80198	-4.45418	-36.5788	-0.89158	0.325268	0.722692
8.1	-5.6331	-7.60138	0.366797	-36.2754	-1.37457	-0.99338	1.35339
8.15	-7.40977	-17.2911	3.0943	-35.3523	-2.83714	-2.7279	1.61612
8.2	2.35399	-20.479	1.76151	-27.7579	-8.8569	-0.87201	-4.64621
8.25	8.11832	-21.3929	0.645129	-17.9758	-15.5889	3.1009	-13.1299
8.3	7.29087	-18.655	0.214192	-7.88751	-5.67441	7.51295	-8.26221
8.35	6.16798	-14.5382	0.129914	-0.24055	8.42555	10.9229	-0.05022
8.4	4.83318	-8.40437	1.84549	4.93167	7.21939	2.46517	2.65417
8.45	4.31004	-5.51233	2.80828	6.88308	3.17282	-9.98942	3.99141
8.5	6.93898	-6.79926	-0.9461	6.9509	-6.1076	-9.39506	3.9415
8.55	8.48824	-7.35118	-3.33394	6.69531	-15.9761	-8.03651	3.82839
8.6	2.81345	3.01745	-1.70327	-3.93036	-10.2234	-8.3929	4.80973
8.65	-1.97841	9.87993	1.23094	-13.2044	-0.72527	-9.01649	6.36332
8.7	-3.34545	8.8887	7.63169	-16.2402	-5.09446	-5.99048	2.82013
8.75	-3.78953	7.16465	11.0841	-17.2473	-12.7754	-0.0539	-3.07261
8.8	-2.8652	3.80605	5.38377	-14.8688	-12.7729	2.47728	-2.89098
8.85	-1.2074	1.92036	-1.68107	-10.5764	-11.8555	3.87583	-1.53608
8.9	1.30637	1.90634	-7.48197	-1.5138	-9.57884	3.37377	2.37062
8.95	5.17976	1.88027	-9.98679	3.57354	-6.79768	1.7178	9.36887
9	14.3072	1.18547	-2.03296	-6.83573	-8.59064	-1.16995	16.1514
9.05	19.6811	-0.40105	3.86884	-14.5672	-12.1258	-5.01578	21.6201
9.1	15.4224	-7.92669	2.95971	-14.1886	-11.7543	-7.32668	19.9676
9.15	11.0038	-12.9507	1.02664	-13.3422	-9.98589	-8.79231	13.8659
9.2	9.18304	1.76793	-4.34019	-10.197	-6.78341	-4.85232	1.71746
9.25	8.52552	13.3278	-10.8496	-7.10109	-3.0426	3.10967	-13.0739
9.3	16.6141	10.4389	-17.2832	-5.93265	-4.39535	2.66367	5.04658
9.35	23.0819	5.47648	-20.5265	-4.75893	-7.67247	0.625303	44.3672
9.4	10.0112	-1.6982	-16.6927	-2.91307	-7.3068	0.627877	38.8778
9.45	-0.86778	-7.21951	-10.1501	-0.30509	-5.05909	0.960518	18.7019
9.5	2.63293	-9.29142	-1.32082	5.47003	0.673521	0.846205	11.7015
9.55	8.41814	-10.0893	5.63611	9.21957	9.04193	0.301528	8.17389
9.6	15.9015	-4.41634	8.55579	1.88746	2.66567	-0.69506	6.46297
9.65	20.3537	0.584584	9.74414	-6.78213	-13.7682	-2.82515	5.48676
9.7	6.41279	-4.77551	5.79718	-10.5955	-12.4679	-9.56361	6.20428
9.75	-8.10297	-9.64934	0.839775	-12.2724	-3.69671	-20.5929	8.10265
9.8	-10.2918	-6.73606	-1.00439	-7.5803	3.09443	-21.4291	7.41927
9.85	-12.0911	-1.74476	-2.89026	-3.18399	8.46696	-20.2539	4.27448
9.9	-15.9789	4.43684	-7.90008	-5.82622	6.85365	-15.4968	0.182656
9.95	-19.4319	8.32997	-11.5078	-8.37697	0.904923	-6.27986	-4.41794
10	-21.101	-0.10609	-9.83414	4.23406	-0.90856	-5.96698	-1.16491
10.05	-21.861	-11.1931	-8.16838	16.7857	-1.62871	-8.04685	9.04768
10.1	-20.8235	-16.285	-8.9319	12.8418	-2.65865	-6.99259	10.0757
10.15	-18.22	-18.719	-9.71519	6.15069	-4.06103	-3.23149	8.61276
10.2	-8.57501	-10.6558	-2.72183	-0.35404	-8.02269	-3.28831	1.76919
10.25	3.38387	-1.88337	7.46097	-4.84439	-14.9867	-4.9938	-13.5665
10.3	10.5416	-1.60047	13.2632	-5.73715	-15.9479	-3.59102	-11.1864
10.35	14.2905	-1.34894	16.3167	-6.09039	-15.9459	1.52646	2.95935
10.4	6.47493	4.28715	5.7198	-4.95983	-13.3933	0.087108	5.14036
10.45	-2.29726	10.3103	-7.53291	-3.69125	-5.14918	-7.1483	5.05539
10.5	2.04703	10.0364	-9.41566	-3.76573	-5.45426	-4.72128	5.45551
10.55	8.45716	9.18287	-10.8856	-4.00548	-11.0967	7.52725	6.85506
10.6	11.2741	0.756617	-15.8286	-9.42879	-11.3509	8.96412	3.73386
10.65	12.7029	-8.5416	-20.1496	-15.6694	-8.21948	5.19638	-8.16366
10.7	4.4872	-6.33865	-20.1728	-11.7295	-5.67598	-2.42205	-6.45566
10.75	-5.57711	-2.14508	-20.1728	-6.86387	-3.55945	-15.9064	8.0232
10.8	-1.69524	1.6951	-13.3181	-8.58113	-5.3087	-14.3248	10.3206
10.85	3.28963	4.27755	-3.98527	-10.7903	-14.1965	1.23929	7.50329
10.9	2.99368	3.65882	-2.58269	-7.9852	-18.9701	3.95734	3.80724
10.95	2.54857	2.82904	-2.01779	-4.32168	-21.5602	1.22938	-1.12856
11	3.32192	3.42885	-3.31292	-4.62883	-19.195	-2.69186	-3.72761
11.05	4.36046	4.24187	-5.0467	-5.64371	-7.41867	-8.27022	-5.19224
11.1	-1.24298	-0.13452	-1.84936	-9.96859	-5.62208	-8.74692	-2.64608
11.15	-8.95248	-7.74789	2.57189	-14.8893	-9.84914	-5.8813	9.8022
11.2	-6.32596	-11.5498	0.292759	-5.06107	-11.6416	-5.41415	12.7678
11.25	-1.65745	-13.691	-4.17622	8.92649	-12.2749	-6.45449	12.5885
11.3	-0.17076	-12.0945	-7.16275	7.75815	-9.04581	-6.66341	9.21328
11.35	0.933081	-8.07264	-9.06171	4.40988	7.50465	-6.20961	-6.18064
11.4	3.31225	-1.68203	1.97102	0.127289	11.4726	-1.22687	-8.9295
11.45	5.46655	4.21687	18.5028	-3.49758	8.47969	21.2116	-2.15958
11.5	5.36712	4.0965	12.5436	-1.47671	2.64643	27.4255	-0.56249
11.55	4.84744	3.69607	-0.18209	1.75749	-9.42721	27.4784	-2.36825
11.6	-0.14912	6.87392	-8.04333	-2.22702	-8.90797	25.0926	-4.10071
11.65	-7.34117	12.3855	-13.0278	-9.74828	12.7439	9.55027	-5.73748
11.7	-5.80332	13.6066	-8.45737	-12.5116	17.4026	-1.20208	-5.1655
11.75	-2.92669	14.1311	-0.67633	-13.9414	5.67277	-7.77101	1.73289
11.8	-2.91782	11.1617	-0.1051	-10.3661	2.42097	-9.01187	7.99743
11.85	-3.07798	6.17598	0.022697	-2.50535	6.07379	-7.65434	13.4019
11.9	-2.621	6.0161	-1.45885	2.77641	10.2548	-6.84868	13.3508
11.95	-1.59001	6.14873	-4.56808	6.34164	15.0863	-6.59457	3.63661
12	-0.98863	6.56318	-6.13953	3.29078	15.5004	-5.38107	2.19299
12.05	-0.50506	7.10594	-7.07621	-2.33415	8.6778	0.936206	16.4162
12.1	-0.10101	3.26094	-5.79927	-0.08948	6.48028	5.779	21.4123
12.15	0.33829	-3.77701	-2.4371	6.2716	8.97797	8.60469	20.2508
12.2	2.18701	0.943059	0.693471	12.2426	12.2617	10.9103	18.3845
12.25	4.76746	11.3292	3.48762	17.129	16.7955	13.118	15.0202
12.3	4.01194	14.0237	4.51864	11.8086	17.4353	13.267	10.5086
12.35	1.086	15.1924	5.0376	1.10651	10.0732	9.01303	3.62557
12.4	-5.14139	12.9373	4.4448	4.73041	7.85614	7.38825	1.59921
12.45	-12.917	8.37074	3.14352	13.754	15.5094	8.82884	4.67826
12.5	-13.294	11.8459	2.90063	15.6847	18.7349	12.2917	8.67878
12.55	-13.0742	19.8101	2.79598	16.4093	18.6374	24.2937	14.0045
12.6	-13.1418	21.0307	1.29375	9.27901	17.9463	28.2179	15.2674
12.65	-13.3166	21.3688	-1.51448	-5.74189	12.0839	16.9322	8.35408
12.7	-12.9454	20.3196	0.628687	-0.57167	9.91896	12.9543	6.80138
12.75	-11.4135	17.5003	6.56848	13.9381	17.1542	27.9869	27.2855
12.8	-5.38055	15.9765	9.00898	17.3948	26.0965	34.8209	37.0126
12.85	4.74923	14.8354	10.5975	18.6974	36.5842	29.6214	36.9079
12.9	4.10628	13.4292	15.5963	13.7552	39.4047	22.562	35.835
12.95	0.689757	11.5532	22.7492	2.27976	22.7163	12.9223	22.684
13	5.49823	5.02635	18.1151	4.45314	14.4567	9.47286	16.6014
13.05	17.5592	-6.15247	4.72579	12.0626	20.3392	16.1401	27.7985
13.1	17.1141	-9.02715	0.611064	11.6929	26.6494	19.6756	36.7366
13.15	13.173	-10.1512	-1.14931	8.30027	31.8756	19.1361	40.5185
13.2	12.9622	-11.1754	-0.26509	5.90762	33.4648	18.0179	40.7713
13.25	13.7568	-11.9699	3.4762	3.97875	25.7964	14.4151	20.7101
13.3	15.496	-7.78438	9.1861	2.53632	21.3902	12.7144	9.1594
13.35	18.1058	5.49364	16.2136	1.48398	21.7293	16.9603	9.18634
13.4	17.7237	14.5286	14.5761	4.68109	22.8319	23.1836	9.28208
13.45	15.9635	21.0951	8.29065	13.4106	33.0016	32.1028	10.434
13.5	19.9227	14.7798	10.6928	14.2881	38.6486	35.9981	12.0601
13.55	31.3285	-4.21477	20.7354	13.5192	23.8696	26.3689	14.2231
13.6	32.2716	3.44973	26.4034	12.0818	14.3599	20.3353	15.0488
13.65	30.1956	31.8922	29.9949	9.99069	15.5086	28.3083	7.42811
13.7	27.1937	35.6994	25.7239	10.5062	16.2762	39.3542	2.45955
13.75	23.4277	35.6422	12.2444	12.7557	16.0915	51.936	9.67899
13.8	23.4444	30.1338	11.025	12.838	15.5544	57.8275	18.9439
13.85	24.9598	13.8328	13.8061	11.6359	9.73765	46.6869	27.3463
13.9	25.3183	13.8728	17.2989	7.19609	5.98012	38.6624	31.0854
13.95	25.4028	22.6607	21.3529	-2.33781	26.708	41.4543	18.3215
14	24.4587	28.1484	17.5598	-0.79769	44.5	43.5523	8.75046
14.05	21.4157	31.8389	3.69477	9.67883	47.4781	43.2657	12.1088
14.1	25.4289	31.8345	2.25644	14.6904	48.3368	42.5898	17.7588
14.15	40.2941	30.3262	4.88529	17.3393	30.1868	39.4764	25.5581
14.2	42.0601	30.2054	4.81411	16.6736	15.4391	35.8442	32.1585
14.25	39.5523	30.9154	3.06269	13.3195	17.2014	33.603	35.8825
14.3	40.472	32.6361	9.97374	14.3672	20.6484	31.8312	37.4743
14.35	45.2652	35.9588	35.42	20.2041	28.2769	30.1676	33.6277
14.4	44.6721	33.5466	39.6692	21.4574	33.5066	29.3631	28.3653
14.45	38.4939	22.2593	37.2711	21.5514	28.9821	38.7835	25.141
14.5	34.4077	18.7659	29.8398	22.4069	24.3008	47.4004	22.5027
14.55	31.6068	17.8254	12.443	24.9618	23.4621	39.1861	20.5036
14.6	32.3832	21.0375	8.26683	25.391	23.1439	31.3577	18.5477
14.65	37.837	34.0325	7.682	25.0873	29.6975	33.4264	15.498
14.7	41.9112	35.9571	10.1352	24.8851	36.2035	37.1696	13.3254
14.75	45.0086	31.6579	20.3403	24.7572	35.456	42.0982	12.9203
14.8	44.2331	24.4407	21.1713	23.4792	34.6829	45.4245	12.7636
14.85	38.8618	12.7544	15.3253	19.0321	36.9716	32.4978	30.7169
14.9	40.1891	12.1258	13.4155	20.4903	39.4369	18.5751	50.0511
14.95	51.1383	20.7353	12.9697	31.0514	38.3931	34.1527	40.8762
15	48.5129	27.358	13.9971	32.5472	35.9455	51.9323	28.1285
15.05	25.307	32.4444	18.9073	28.3195	30.2697	52.4773	23.3434
15.1	21.5247	30.8631	18.7352	28.3279	24.6746	52.6594	21.0344
15.15	31.5262	19.161	12.4406	33.0939	23.4043	46.6253	38.7767
15.2	41.1733	16.9372	12.2218	32.7767	22.8616	36.016	60.3092
15.25	50.499	20.2108	20.0428	25.4994	29.2936	27.787	55.5881
15.3	48.3546	20.749	27.4027	24.6686	37.4097	22.5792	45.0152
15.35	27.921	18.5443	34.3076	29.8999	32.6311	31.8088	29.9368
15.4	22.8393	14.0144	33.2186	30.0901	26.2592	43.9685	17.6459
15.45	24.6369	4.39841	19.9274	23.7906	43.7555	40.5299	30.7787
15.5	25.0567	4.17786	17.3161	22.6407	67.7108	33.5298	48.876
15.55	24.6522	18.6866	23.9705	25.8152	67.144	27.9962	44.0829
15.6	24.5619	32.9733	29.8554	26.4079	64.1722	24.0181	36.8683
15.65	24.8011	46.6576	34.9049	24.1297	49.4178	23.2932	36.7803
15.7	28.8135	52.7846	32.1094	21.0352	30.904	22.9973	36.996
15.75	50.3389	55.4785	8.78795	16.6319	30.0734	29.994	47.3167
15.8	56.6204	53.6062	4.94682	15.9283	29.9134	40.6949	62.8022
15.85	55.3311	38.8325	26.8014	19.3826	34.9841	34.5436	60.7915
15.9	55.1562	35.4644	40.7828	24.322	43.0393	24.2795	55.0452
15.95	57.0044	43.643	48.1941	31.8652	41.7679	31.0257	49.1023
16	59.2633	45.0084	48.0536	33.0994	37.3922	42.7299	44.2647
16.05	62.1017	35.5035	35.6826	27.0754	29.0676	41.8396	46.996
16.1	62.8228	28.9786	29.3015	23.8893	20.0401	39.5266	53.4781
16.15	62.255	25.3078	27.6244	22.7795	29.4675	40.1865	57.9255
16.2	60.1174	24.514	25.4323	22.9903	46.9171	42.1905	61.0811
16.25	51.0487	25.0769	22.1263	26.3781	44.0883	43.9992	61.547
16.3	49.517	26.7594	18.3271	27.9272	36.1098	46.124	61.7092
16.35	61.8672	32.968	13.5336	28.1469	32.7746	50.1982	56.1613
16.4	65.8879	33.864	14.9333	28.6128	30.9409	54.6266	43.569
16.45	60.4194	21.8296	37.8879	29.9416	36.2308	52.0689	37.6508
16.5	51.9072	10.0592	45.7433	30.8238	46.9699	46.4538	34.2044
16.55	37.3201	-0.43575	38.5003	31.3052	43.8299	47.6624	36.5565
16.6	24.9106	-0.73492	34.7766	31.1642	35.77	52.2776	41.8219
16.65	14.6297	25.113	33.9174	28.2691	36.0792	57.1323	39.8695
16.7	16.607	40.5025	35.206	24.671	39.2269	61.595	34.7926
16.75	63.6338	45.6763	49.5061	20.1632	44.855	58.314	35.9851
16.8	82.5992	46.6032	54.0629	19.2323	51.8928	50.2269	39.6069
16.85	76.8132	42.7611	39.3128	24.7346	50.9543	59.9537	39.5468
16.9	68.5334	38.2251	28.7654	26.8785	46.4942	84.3724	38.1559
16.95	55.7107	33.447	23.8103	24.7532	43.1854	82.9592	36.1781
17	51.434	30.1863	23.214	24.0965	40.6498	71.2013	33.3471
17.05	55.627	28.6386	31.6814	27.2538	42.6721	62.1166	30.4498
17.1	59.9563	25.8629	35.0033	28.6289	48.3406	54.5115	27.8217
17.15	63.774	17.703	28.3956	27.8556	44.2741	50.6583	31.8571
17.2	64.7296	16.9834	22.8657	26.5105	31.8611	48.3813	43.1863
17.25	59.6323	51.7263	19.6413	23.6073	31.4032	56.3018	44.6556
17.3	50.9865	69.2837	20.002	22.9351	35.6142	78.6096	44.7039
17.35	33.1153	70.2147	38.7586	30.6483	42.0018	66.838	42.7428
17.4	27.2563	68.6872	47.6379	36.405	50.2342	24.8072	37.1174
17.45	51.4177	42.403	42.1632	38.7797	45.0524	20.5684	36.6432
17.5	63.6327	30.3801	37.4995	39.1547	26.4991	26.7596	37.986
17.55	63.6327	50.9173	34.9702	33.625	29.1273	32.8116	40.1486
17.6	63.6327	61.2136	34.4094	28.993	45.8947	38.6379	43.1605
17.65	63.6327	54.4525	38.6582	26.6784	48.2544	36.7378	42.8228
17.7	62.6459	50.9044	40.7643	26.2707	46.6803	28.0456	39.6506
17.75	43.8772	52.6085	36.9796	32.5168	40.0611	26.5706	36.5385
17.8	33.6622	55.6182	31.8039	35.4193	23.9933	26.5572	33.4992
17.85	36.8599	62.3308	25.0524	24.3321	23.3573	30.1458	36.3449
17.9	43.3292	65.5332	22.4369	18.0727	32.5877	42.9257	48.064
17.95	63.0097	65.497	29.3645	18.6706	40.6632	45.0154	48.7075
18	72.9323	64.9638	38.5032	20.8907	47.8438	43.1958	41.5567
18.05	67.8158	53.7361	49.1391	43.7526	45.4163	37.3625	34.7893
18.1	61.0753	47.3401	53.3663	56.7285	31.496	23.3011	28.3252
18.15	53.4361	55.7359	41.9078	46.7945	30.5113	21.8786	28.1282
18.2	50.1895	60.6039	29.6144	39.9974	39.4325	29.117	33.1379
18.25	53.5973	50.8574	22.4007	39.4973	45.3805	37.4788	40.535
18.3	55.5275	42.411	16.4004	38.5575	49.3663	47.1793	51.3425
18.35	47.5845	39.3239	10.1219	30.0491	49.5521	48.8471	48.9671
18.4	41.9893	38.3733	8.24005	24.8588	47.3438	47.4128	26.9188
18.45	41.4931	42.412	37.1366	27.6745	46.9314	43.7156	16.47
18.5	41.5604	45.1086	56.4545	30.7435	47.5105	34.7783	12.0962
18.55	51.0627	44.5031	53.8102	32.7026	47.6479	36.0425	12.9581
18.6	58.1633	43.0645	48.7451	33.4915	47.5656	53.0682	24.1656
18.65	58.5925	35.591	36.508	33.0368	46.4806	57.3822	44.5894
18.7	59.3317	30.7726	27.4612	32.758	41.4267	55.7609	83.4915
18.75	69.5856	33.0048	24.8525	35.367	40.2926	52.6392	88.6042
18.8	76.5895	36.0537	23.9961	37.1302	41.7544	46.0422	62.6076
18.85	63.5975	39.0723	26.9034	27.2145	42.0094	42.785	55.236
18.9	53.9788	40.5209	29.0008	19.7903	40.5472	41.5751	56.8846
18.95	65.4847	37.6013	21.7117	21.1937	37.3838	40.5585	59.875
19	76.2126	35.3653	15.6932	22.2241	29.7349	39.7408	65.8804
19.05	78.8588	37.3067	15.1785	16.5913	28.1642	36.1326	62.6002
19.1	79.6805	38.8394	15.047	12.1259	33.1477	21.2574	28.8316
19.15	61.9592	37.4087	19.6004	13.8986	36.9828	16.7563	15.6317
19.2	47.5033	35.5787	23.3011	17.81	39.4072	19.3885	13.9909
19.25	53.7322	34.3167	19.2639	32.0439	40.7862	24.2641	16.2732
19.3	58.9746	33.72	15.9039	42.3447	41.6517	34.8698	35.8712
19.35	58.7926	35.3226	25.4587	41.8785	41.2361	37.0827	42.7115
19.4	58.2518	37.9641	34.1511	41.3363	35.848	26.327	39.909
19.45	41.2884	41.3034	34.7333	41.0995	32.2507	18.1189	33.2128
19.5	26.4579	43.2788	34.9165	41.002	31.0577	13.1368	12.3097
19.55	51.8038	28.253	26.8806	44.3846	26.6938	13.1534	4.90734
19.6	75.0977	14.4439	17.4792	47.4866	4.88319	25.4478	7.56059
19.65	72.8883	16.118	14.0237	38.4249	-3.83199	30.1084	12.9793
19.7	67.8354	18.9095	12.5343	27.3563	-3.9782	25.7538	27.5552
19.75	51.0155	22.0458	21.9622	22.9342	-1.27524	20.3524	32.4063
19.8	37.3774	23.9747	31.1612	20.9528	28.5343	13.691	24.0008
19.85	50.4088	16.7429	16.9036	25.4639	41.6843	11.8252	18.8514
19.9	63.5142	9.46999	2.5649	30.0007	39.1662	17.4848	17.3341
19.95	58.1835	12.2544	13.5144	29.9144	27.4055	22.9893	17.7369
20	41.2005	15.3516	27.4505	29.6709	-0.78687	27.3048	28.2697
