# Supplementary material for: Diversity of neurovascular coupling dynamics along vascular arbors in layer II/III somatosensory cortex
Source: Commun Biol. 2021 Jul 9;4:855. doi: 10.1038/s42003-021-02382-w (PMC8270975; doi:10.1038/s42003-021-02382-w)
Supplement: Supplementary file 5 — Supplementary Data 3 [file 42003_2021_2382_MOESM5_ESM.xlsx]

## Sheet: percent
Time	KD5C5_pia_n4_1	KD5C5_pia_n4_2	KD5C5_pia_n4_3	KD5C5_pia_n4_4
0.5	-3.75101	-3.30727	-6.8952	0.543117
0.55	-4.00108	-2.80632	-7.15383	0.306548
0.6	-2.9851	-3.05934	-7.41245	1.25283
0.65	-2.47449	-3.5552	-8.18833	1.4894
0.7	-2.21919	-4.05106	-8.23029	1.4894
0.75	-1.96389	-4.10395	-7.41245	1.4894
0.8	-1.96389	-4.05106	-6.37795	0.678742
0.85	-2.05532	-3.14813	-5.8607	-0.1666
0.9	-2.21919	-2.81141	-6.11933	0.069969
0.95	-1.70856	-2.81141	-5.8607	1.00988
1	-1.45333	-3.06224	-6.12235	0.779686
1.05	-0.94266	-3.5552	-6.63658	1.01625
1.1	-1.17829	-4.54692	-5.8607	1.05454
1.15	-0.68733	-4.25258	-5.60208	0.307612
1.2	-0.68733	-3.30727	-5.08484	0.306548
1.25	-0.4321	-3.05934	-5.10476	0.779686
1.3	0.417443	-3.30727	-5.08484	1.01625
1.35	1.0997	-3.06224	-5.08484	1.23333
1.4	1.0997	-3.93105	-4.30896	1.01625
1.45	1.609	-4.29899	-3.27173	1.01625
1.5	1.8656	-2.56348	-2.07396	0.306548
1.55	1.61037	-1.32383	-1.96587	0.779686
1.6	2.12094	-0.82797	-1.92614	1.7196
1.65	2.37627	-0.82797	-1.98131	1.48035
1.7	2.6315	-1.32383	-1.46413	1.01625
1.75	2.37627	-1.89353	-0.17094	0.779686
1.8	2.37627	-2.81141	1.12216	0.069969
1.85	1.8656	-2.06762	1.12216	-0.1666
1.9	2.12133	-2.06762	1.3808	0.543117
1.95	2.6315	-2.31555	1.3808	0.306548
2	2.6315	-1.81969	0.593325	0.306548
2.05	2.88684	-2.56348	1.63944	-0.1666
2.1	2.6315	-3.05934	2.41526	-0.87632
2.15	2.12094	-2.56348	2.64379	-1.34946
2.2	2.12094	-1.81969	2.67389	-1.58604
2.25	2.88684	-1.57176	3.19117	-0.87632
2.3	3.3975	-1.32383	3.81713	-0.63975
2.35	3.14217	-2.06762	3.96699	-0.88846
2.4	2.37627	-2.31555	4.74291	-1.34946
2.45	2.12094	-2.56348	5.00154	-1.8226
2.5	2.12094	-2.31555	4.67337	-2.53232
2.55	2.12094	-2.06762	4.48427	-1.8226
2.6	2.37627	-2.31555	4.22563	-1.8226
2.65	2.37627	-2.81141	3.96699	-2.05917
2.7	2.37627	-3.31836	4.48427	-2.76889
2.75	2.12094	-3.80313	5.77736	-3.47861
2.8	2.12094	-3.5552	5.77775	-3.71518
2.85	2.12094	-3.05934	5.8943	-3.47861
2.9	2.12094	-2.56348	5.51872	-3.24204
2.95	2.37627	-2.81141	5.00154	-3.47861
3	2.37627	-3.05934	5.51872	-3.71518
3.05	1.65175	-4.05106	5.51872	-4.4249
3.1	1.61037	-4.05106	6.036	-4.89804
3.15	1.37033	-3.05934	6.036	-5.37118
3.2	0.844468	-2.06762	5.77736	-4.18833
3.25	2.12094	-2.31555	5.26018	-4.4249
3.3	2.12094	-2.56348	5.00154	-4.18833
3.35	1.61037	-3.05934	5.77736	-4.4249
3.4	1.52673	-4.05106	6.63797	-4.95937
3.45	1.33533	-3.80313	6.29464	-5.37118
3.5	0.589135	-3.5552	6.29464	-5.37118
3.55	0.844468	-3.5552	5.77736	-4.89804
3.6	1.8656	-3.30727	5.00154	-4.4249
3.65	1.78196	-3.80313	5.86215	-4.4249
3.7	1.35504	-4.29899	7.58774	-4.89804
3.75	0.589135	-4.05106	7.58774	-4.89804
3.8	0.078568	-3.06065	7.3291	-5.60776
3.85	0.078568	-3.30727	7.3291	-5.37118
3.9	0.333803	-3.80313	7.07056	-4.89804
3.95	0.844468	-3.80313	6.81192	-5.13355
4	0.844468	-3.7629	7.84638	-5.37118
4.05	0.333803	-3.80313	8.88093	-5.84433
4.1	0.078568	-3.05934	8.62229	-5.78908
4.15	-0.17676	-1.81969	8.61695	-5.60776
4.2	0.333803	-1.32383	8.10501	-5.37118
4.25	0.58943	-1.0759	7.58774	-4.89804
4.3	0.844468	-0.82797	7.84638	-4.66146
4.35	0.333803	-1.32383	7.85793	-4.4249
4.4	0.078568	-1.32383	8.10501	-4.66146
4.45	-0.4321	-0.29773	7.84638	-5.84433
4.5	-0.94266	0.411683	7.58774	-5.13461
4.55	-0.10813	0.659613	7.07056	-3.78922
4.6	0.589135	0.411683	6.81192	-3.47861
4.65	0.589135	0.411683	6.55328	-3.71518
4.7	-0.17676	0.163753	6.81192	-3.71518
4.75	-0.4321	-0.19395	6.29464	-3.95176
4.8	-0.68733	0.411683	6.55328	-4.13896
4.85	-0.17676	0.907543	5.8469	-3.47861
4.9	0.589135	0.659613	5.77736	-2.53232
4.95	1.0997	0.659613	5.77736	-2.05917
5	1.0997	0.411683	6.74966	-1.72852
5.05	0.844468	0.163753	6.55328	-1.34946
5.1	-0.17676	0.659613	6.19402	-1.34946
5.15	-0.4321	1.4034	5.77736	-0.87632
5.2	-0.54751	1.78715	5.26018	-0.1666
5.25	0.589135	1.65133	5.25484	0.069969
5.3	1.0997	1.65133	5.00154	0.306548
5.35	1.0997	1.65133	5.51872	0.543117
5.4	0.844468	1.4034	4.78486	0.069969
5.45	-0.17676	1.89926	4.48427	-0.31155
5.5	-0.4321	2.14719	3.70835	0.499423
5.55	-0.08538	1.81047	2.83988	1.0139
5.6	1.35504	1.65133	2.41526	0.543117
5.65	1.61037	1.15547	2.41526	0.779686
5.7	1.09676	0.659613	1.3808	-0.1666
5.75	1.0997	0.659613	1.12216	-0.87632
5.8	0.589135	1.15547	0.863521	-0.63947
5.85	0.078568	0.907543	0.297876	-0.1666
5.9	1.14755	0.907543	-0.68821	0.543117
5.95	1.0997	0.907543	-0.94685	0.543117
6	1.0997	0.659613	-0.68821	0.306548
6.05	0.589135	0.411683	-0.68821	0.069969
6.1	0.078568	0.659613	-1.20549	-0.1666
6.15	0.078568	1.89926	-1.72267	0.779686
6.2	0.078568	1.65133	-1.98131	1.25283
6.25	0.333803	1.65133	-2.75723	1.01625
6.3	0.844468	1.65133	-2.23995	0.779686
6.35	0.589135	1.12727	-1.72267	0.306548
6.4	0.333803	0.907543	-2.47372	-0.40317
6.45	0.844468	2.07335	-2.75723	0.069969
6.5	0.839173	2.64303	-3.01583	0.779686
6.55	1.61037	2.75518	-3.79171	1.01625
6.6	1.61037	2.89095	-4.30861	1.01625
6.65	1.61037	2.4916	-3.3751	0.779686
6.7	1.0997	2.39511	-3.54465	0.306548
6.75	0.589135	1.89926	-4.05033	0.543117
6.8	0.298405	2.39511	-4.56758	1.07759
6.85	-0.17676	2.39511	-5.08484	1.62503
6.9	0.265263	2.21382	-5.60208	1.96255
6.95	0.078568	2.39511	-5.07668	1.96255
7	0.078568	2.14719	-4.82621	2.19912
7.05	-0.17676	1.65133	-4.82621	1.72597
7.1	-0.8353	2.14719	-5.60208	2.19912
7.15	-1.45333	2.64303	-5.8607	3.12978
7.2	-0.68733	2.89095	-6.8952	2.90884
7.25	-0.17676	3.38679	-7.15383	3.38202
7.3	-0.4321	3.13887	-6.30658	3.14541
7.35	-0.94266	2.8313	-5.8607	2.43569
7.4	-1.45333	2.64303	-5.8607	2.43569
7.45	-1.70856	3.13887	-6.63658	2.90884
7.5	-1.198	3.38679	-7.15383	2.90884
7.55	-0.94266	3.63482	-7.67108	2.90884
7.6	-0.68733	3.39191	-7.15383	2.90884
7.65	-1.37724	3.38679	-5.8607	2.67227
7.7	-1.73308	2.89095	-5.8607	2.43569
7.75	-1.96389	3.06357	-6.11933	2.67227
7.8	-2.47449	3.68761	-6.37795	2.90884
7.85	-1.70856	3.88274	-6.37795	3.36984
7.9	-1.198	3.63482	-6.8952	3.14541
7.95	-0.94129	3.63482	-5.34346	2.90884
8	-1.198	3.50681	-4.82621	2.55746
8.05	-1.45627	3.13887	-4.30896	2.67227
8.1	-1.45333	3.63482	-4.56758	3.14541
8.15	-1.45333	4.37858	-4.56758	3.38202
8.2	-0.89491	4.37858	-4.30896	3.61856
8.25	-0.68733	4.13066	-4.35738	3.05811
8.3	-1.198	3.40593	-3.29439	2.67227
8.35	-1.70856	3.13887	-3.53308	2.67227
8.4	-2.47449	3.38679	-3.27446	3.38202
8.45	-2.47449	4.00276	-3.53308	3.48289
8.5	-1.96389	4.37858	-4.31032	3.61856
8.55	-1.198	4.13066	-4.56758	3.61856
8.6	-1.198	4.11582	-3.53308	2.90884
8.65	-1.90938	3.63482	-2.75723	2.43569
8.7	-2.26062	3.13887	-2.49859	2.67227
8.75	-2.7298	3.63482	-2.49859	3.34371
8.8	-2.9851	3.88274	-3.35149	3.61856
8.85	-2.47449	3.38679	-4.05033	3.63807
8.9	-1.96389	3.38679	-3.79171	3.38202
8.95	-1.96389	2.89095	-3.27446	2.90884
9	-2.47449	1.89926	-3.01583	3.14541
9.05	-3.25182	2.14719	-3.01583	4.32724
9.1	-4.26161	2.64303	-3.27446	4.09174
9.15	-4.00631	2.89095	-3.53308	4.09174
9.2	-3.2404	2.64303	-4.05033	4.0365
9.25	-2.47449	2.39511	-2.94632	3.14541
9.3	-1.96389	1.89926	-1.98131	3.38202
9.35	-1.198	1.4034	-1.72267	3.85509
9.4	-1.45333	1.65133	-1.98131	4.09174
9.45	-1.5606	1.65133	-1.98131	4.09174
9.5	-1.198	0.907543	-1.73083	3.85509
9.55	-1.45333	0.659613	-2.17041	3.59481
9.6	-1.198	0.163753	-1.46413	2.90884
9.65	-1.45333	-0.33211	-0.94685	3.45605
9.7	-2.21919	-0.82797	-0.68821	3.60297
9.75	-2.7298	0.163753	-1.20549	3.38202
9.8	-2.21919	0.163753	-1.72267	3.14541
9.85	-1.45333	-0.08385	-1.72306	2.43569
9.9	-1.45333	-0.33211	-1.46413	1.72597
9.95	-1.45333	-0.58004	0.087702	2.19912
10	-1.70856	-0.82797	0.346244	2.43569
10.05	-1.96389	-0.33211	1.3808	2.26673
10.1	-2.21919	0.411683	1.63944	2.19912
10.15	-1.70856	0.163753	1.12216	1.72597
10.2	-1.45333	-0.33211	1.63944	1.4894
10.25	-1.198	-0.73917	2.41526	1.01625
10.3	-1.45333	-2.06762	3.70835	1.72597
10.35	-1.83221	-2.06762	4.10044	1.89495
10.4	-2.7298	-1.57176	4.48427	1.4894
10.45	-2.7298	-2.06762	4.31042	1.01625
10.5	-1.69503	-2.06762	3.19117	0.779686
10.55	-0.94266	-2.31555	3.65998	0.069969
10.6	-0.4321	-3.30727	5.26018	0.543117
10.65	-0.68733	-3.78403	5.26018	0.779686
10.7	-1.198	-3.5552	5.26018	0.779686
10.75	-2.2162	-3.05934	5.51571	0.543117
10.8	-1.70856	-3.05934	5.26018	0.069969
10.85	-0.68606	-4.05106	5.00154	-0.19032
10.9	-0.68733	-4.29899	6.46062	0.306548
10.95	-0.94266	-5.29071	6.81192	0.543117
11	-1.198	-6.0345	6.81192	0.306548
11.05	-1.45333	-5.78657	6.81192	-0.1666
11.1	-2.21919	-4.54692	7.58774	-0.63975
11.15	-1.12191	-4.54692	7.3291	-1.35584
11.2	-0.68733	-5.29071	7.58774	-1.58604
11.25	-0.94266	-5.42653	7.98808	-1.24159
11.3	-1.19761	-5.53864	7.84638	-0.87632
11.35	-1.29733	-6.0345	8.00439	-1.34946
11.4	-1.72004	-5.53864	7.84638	-1.8226
11.45	-1.64718	-5.53864	7.3291	-1.97857
11.5	-0.97806	-5.04278	7.36503	-2.29575
11.55	-0.65762	-5.04278	8.36365	-2.53232
11.6	-0.4321	-5.53864	8.88093	-1.8226
11.65	-0.68733	-5.78657	8.62229	-2.29575
11.7	-1.198	-5.04278	8.62229	-2.4036
11.75	-1.70856	-3.80313	8.10501	-2.53232
11.8	-0.68733	-3.30727	7.84638	-3.24204
11.85	-0.17676	-3.30727	8.10501	-3.95176
11.9	-0.4321	-3.3739	8.62229	-3.30337
11.95	-0.17676	-3.5552	8.36365	-3.24204
12	-0.4321	-4.29899	8.36365	-3.24204
12.05	-0.68733	-3.74349	8.42581	-3.47861
12.1	0.078568	-2.56348	8.10501	-3.95176
12.15	0.333803	-2.06762	7.84638	-4.4249
12.2	0.333803	-1.57176	8.6219	-4.66146
12.25	0.333803	-2.56348	8.88093	-4.18833
12.3	0.589135	-3.30727	9.13947	-3.71754
12.35	0.844468	-3.05934	9.13947	-3.71518
12.4	0.333803	-2.31555	9.13947	-3.95176
12.45	1.35504	-1.81969	9.13947	-4.18833
12.5	2.37627	-1.81969	8.93609	-4.66146
12.55	2.88684	-1.81969	9.39811	-3.47861
12.6	3.14217	-2.31555	9.56409	-3.17443
12.65	2.63023	-2.56348	9.39811	-3.24204
12.7	1.8656	-2.56348	9.39811	-3.68691
12.75	1.35504	-2.31555	9.13947	-4.4249
12.8	1.8656	-1.81969	8.88093	-4.66146
12.85	2.37627	-1.81969	9.39811	-3.95176
12.9	2.37627	-2.06762	9.91539	-3.47861
12.95	2.6315	-2.56348	10.4327	-3.24204
13	2.37627	-3.05934	10.1541	-3.24204
13.05	1.8656	-1.81969	10.174	-3.47861
13.1	2.6315	-1.32673	9.39811	-3.95176
13.15	3.14217	-1.20382	9.13947	-4.18833
13.2	3.65274	-1.32383	9.91675	-3.47861
13.25	3.48889	-1.32383	10.9498	-2.76889
13.3	4.67397	-1.32383	11.4671	-3.24204
13.35	4.67397	-0.82797	11.7258	-3.24204
13.4	4.41864	0.411683	11.4671	-3.45489
13.45	5.43987	0.683403	10.7161	-4.18833
13.5	6.20577	1.15547	10.6913	-3.71518
13.55	6.71643	1.64625	10.9498	-2.66795
13.6	6.71643	1.65133	11.2085	-2.59365
13.65	6.20577	2.39511	11.4671	-2.3048
13.7	5.95044	3.29041	10.9498	-2.28937
13.75	6.4611	4.13066	10.3959	-2.29575
13.8	6.71643	4.37858	10.4327	-2.05917
13.85	6.4611	4.59212	10.4327	-0.87632
13.9	6.20577	4.15951	11.2085	0.306548
13.95	6.27441	4.13066	11.9844	1.01625
14	6.71643	4.37858	11.4671	1.72597
14.05	6.20577	5.12233	11.2085	1.33344
14.1	6.71643	5.86609	10.174	0.779686
14.15	7.88553	5.86609	9.91539	1.72669
14.2	8.24823	5.61817	10.174	3.10713
14.25	8.50347	5.37026	10.6913	3.61856
14.3	8.50347	5.09348	11.2085	4.09174
14.35	7.73757	6.36204	10.6913	4.32827
14.4	7.48233	7.1058	10.174	4.32827
14.45	8.24823	6.84672	9.91539	3.85509
14.5	8.50347	6.11412	9.55613	5.03799
14.55	8.7588	6.11412	9.91539	5.51117
14.6	8.64339	5.86609	10.4327	5.74771
14.65	8.24823	6.11412	9.91539	5.74771
14.7	8.24823	6.36204	9.91539	5.27453
14.75	8.7588	6.6337	9.42297	4.56481
14.8	9.01413	6.36204	8.88093	4.80145
14.85	9.5247	6.66286	8.88093	5.27453
14.9	9.5247	6.59512	8.86539	5.27453
14.95	9.5247	5.86609	9.13947	4.92318
15	8.7588	6.60996	9.65675	4.80145
15.05	8.7588	7.1058	9.65675	4.32827
15.1	9.5247	7.10293	9.39811	3.85509
15.15	10.0354	6.60996	8.62229	4.80145
15.2	10.271	6.36204	9.39811	5.51117
15.25	10.0354	5.86609	9.39811	5.51117
15.3	9.26937	6.11412	9.13947	5.27453
15.35	8.7588	6.60996	9.39811	5.03799
15.4	9.01413	7.1058	9.05478	4.56481
15.45	9.78003	7.60164	8.62229	5.03799
15.5	9.5247	7.84956	8.62229	5.98425
15.55	9.78003	7.35372	9.39811	5.74358
15.6	9.5247	7.1058	9.91539	5.27453
15.65	9.5247	7.60164	9.41365	5.03799
15.7	9.01413	8.3454	9.39811	4.56481
15.75	9.78003	8.59342	8.58033	4.56244
15.8	10.2906	8.36924	7.58774	5.03799
15.85	10.0354	7.84956	7.84638	5.27453
15.9	10.0354	8.09748	8.10501	5.03799
15.95	9.91986	7.84956	7.98808	4.80145
16	8.7588	7.84956	8.10501	4.80145
16.05	9.26937	8.09748	7.22848	4.56481
16.1	9.78003	7.84956	6.55328	5.03799
16.15	9.5247	7.60164	6.49102	5.5725
16.2	9.26937	7.1058	7.03462	5.27453
16.25	9.26937	7.1058	6.26453	5.51117
16.3	9.01413	7.53503	5.77736	5.69247
16.35	9.26133	7.84956	5.0097	5.27453
16.4	9.37674	8.3454	3.81713	5.03799
16.45	10.2906	8.09748	2.41526	5.74771
16.5	10.2906	7.84956	2.67389	6.43791
16.55	10.2826	7.35372	2.66574	6.45743
16.6	9.33801	7.1058	1.89807	6.45743
16.65	8.50347	7.84956	1.3808	5.96473
16.7	8.24823	8.6278	0.604882	5.51117
16.75	8.7588	9.08926	-0.42957	5.74771
16.8	8.50347	9.08926	-1.20549	6.22089
16.85	8.50347	8.84134	-0.94685	6.45743
16.9	8.50347	8.3454	-0.94685	6.22089
16.95	8.13273	8.3454	-1.32243	6.2118
17	7.9929	8.35051	-1.72267	5.51117
17.05	8.70409	8.59342	-2.57561	5.51117
17.1	8.50347	8.59342	-3.27446	5.98425
17.15	7.9929	8.38571	-3.2325	6.22089
17.2	7.73757	8.09748	-3.01583	5.98425
17.25	7.73757	7.35372	-3.25896	5.98425
17.3	7.48233	7.35372	-3.27446	5.74771
17.35	7.227	8.09748	-3.27446	5.27453
17.4	7.60588	8.3454	-4.05033	5.51117
17.45	6.97167	8.09748	-5.08484	5.98425
17.5	6.4611	8.01623	-4.91095	6.10608
17.55	6.20577	7.30552	-4.56758	6.22089
17.6	5.43987	6.85788	-3.53308	5.98425
17.65	3.90807	7.35372	-3.53308	5.74771
17.7	3.3975	7.35372	-4.30896	5.27453
17.75	4.07966	7.35372	-5.08484	5.51117
17.8	3.65274	7.1058	-5.60208	5.98425
17.85	3.14217	6.60996	-5.08484	5.51117
17.9	2.88595	6.36204	-4.82484	5.27453
17.95	1.8656	6.76906	-4.82621	5.27453
18	1.0997	7.33888	-5.06933	4.32827
18.05	0.589135	6.60996	-5.60208	4.80145
18.1	-0.4321	6.40225	-6.37795	5.51117
18.15	-0.68733	6.36204	-5.08484	5.51117
18.2	-1.198	5.44413	-4.30896	5.62598
18.25	-1.70856	4.6265	-4.05033	5.27453
18.3	-2.33464	4.87441	-4.30896	4.3259
18.35	-2.7298	4.6265	-4.56758	3.60297
18.4	-2.21919	4.87441	-5.34346	4.4023
18.45	-2.21919	4.37858	-5.8607	5.03799
18.5	-2.7298	3.44645	-4.56758	4.80145
18.55	-2.7298	2.39511	-3.79171	4.56512
18.6	-3.49571	1.89926	-3.82185	4.32827
18.65	-4.26161	2.46172	-3.98083	4.09174
18.7	-3.75101	2.64303	-4.04217	4.56481
18.75	-4.00631	2.14719	-4.30896	4.80145
18.8	-4.26161	1.65133	-3.53308	4.32827
18.85	-4.77221	0.907543	-2.49859	4.09174
18.9	-5.53812	-0.57222	-1.98131	3.96299
18.95	-6.30403	-0.33211	-1.98131	3.42022
19	-6.55934	-0.58004	-1.43392	2.67121
19.05	-6.26863	-1.04152	-1.68683	3.38202
19.1	-7.06993	-1.81969	-1.72267	3.85509
19.15	-7.58054	-2.81141	-1.21705	3.38202
19.2	-7.58054	-3.80313	-0.68821	2.90884
19.25	-8.60175	-4.29899	-0.42957	2.43569
19.3	-9.62296	-4.29899	-0.42957	1.29111
19.35	-8.85706	-4.29899	0.087702	1.01625
19.4	-8.60175	-4.54692	-0.17094	1.72597
19.45	-9.11236	-5.29071	0.346244	1.72597
19.5	-9.36765	-5.78657	2.41526	1.01625
19.55	-10.0791	-6.77829	3.44981	0.543117
19.6	-10.6442	-6.77829	3.44981	-0.06566
19.65	-10.6442	-6.37122	3.96699	-1.11289
19.7	-10.3889	-6.77829	3.19117	-0.40317
19.75	-10.6442	-7.27415	2.93253	-0.1666
19.8	-10.3889	-7.52208	4.22563	-0.55244
19.85	-10.6442	-8.5138	4.48427	-0.87632
19.9	-11.6654	-9.00966	4.74291	-1.8226
19.95	-11.9207	-8.5138	4.48427	-2.53232
20	-10.8517	-8.5138	3.96699	-2.53232
20.05	-10.1832	-8.99056	2.93253	-2.05917
20.1	-9.87826	-8.76173	3.70835	-2.05917
20.15	-9.62296	-9.25759	5.00154	-2.29988
20.2	-9.87826	-10.0014	4.74291	-2.53232
20.25	-10.1336	-9.50552	5.00019	-3.00546
20.3	-9.71439	-9.25759	5.16753	-3.47861
20.35	-9.62296	-9.50552	4.75845	-3.24204
20.4	-10.0791	-9.70056	4.74291	-3.24204
20.45	-9.87826	-10.2493	5.26018	-3.92349
20.5	-10.1336	-10.4972	6.55328	-4.18833
20.55	-9.87826	-10.7452	6.81192	-4.4249
20.6	-9.36765	-10.2544	7.07056	-4.66146
20.65	-8.85706	-9.75345	6.81192	-4.19247
20.7	-7.06959	-10.0014	6.036	-3.95176
20.75	-6.81463	-9.75345	6.13662	-4.54666
20.8	-6.30403	-10.2493	6.82348	-4.94174
20.85	-6.04873	-10.7452	7.58774	-5.6054
20.9	-6.55934	-10.2493	7.62367	-5.85996
20.95	-6.30403	-10.0014	7.07056	-6.55405
21	-4.77221	-9.75345	6.81192	-5.84433
21.05	-2.9851	-10.2493	6.036	-5.84433
21.1	-1.45333	-10.4972	6.29464	-6.0809
21.15	-0.17676	-10.9931	7.3291	-6.3506
21.2	0.078568	-11.241	7.3291	-7.26377
21.25	-0.17676	-10.4972	7.07056	-7.50033
21.3	0.078568	-9.43888	7.07056	-6.79062
21.35	0.844468	-8.79063	7.3291	-6.79062
21.4	1.35504	-8.76173	6.81192	-7.26377
21.45	1.35504	-8.26587	7.58774	-7.26377
21.5	1.8656	-8.5138	8.10501	-7.7369
21.55	1.8656	-8.76173	8.62229	-8.68319
21.6	1.8656	-7.52208	8.62229	-8.21005
21.65	2.37627	-7.02622	8.88093	-8.21005
21.7	2.37627	-7.02622	8.61695	-7.7369
21.75	2.12094	-6.28243	8.54527	-7.7369
21.8	2.09642	-6.53036	9.13947	-7.97347
21.85	1.61037	-6.77829	9.39811	-8.68319
21.9	2.12094	-5.78657	9.65675	-9.15634
21.95	2.37627	-4.79485	9.65675	-8.21005
22	4.32725	-3.89192	9.65675	-7.7369
22.05	4.9293	-2.81272	9.13947	-8.21005
22.1	4.67397	-1.81969	9.7902	-8.21005
22.15	4.67397	-1.57176	9.91539	-8.68319
22.2	4.41864	-1.57176	9.91539	-8.68319
22.25	3.90807	-0.33211	9.91539	-8.68319
22.3	4.9293	0.411683	9.86702	-7.97347
22.35	5.74295	0.659613	9.39811	-7.7369
22.4	5.95044	0.907543	9.39811	-7.97347
22.45	6.4611	0.163753	10.9498	-8.21005
22.5	6.20577	-1.0759	10.6913	-8.44662
22.55	6.20577	-1.32383	10.8247	-8.91977
22.6	5.95044	-0.58004	10.174	-8.44662
22.65	6.71643	-1.0759	9.65675	-7.7369
22.7	7.227	-1.0759	9.65675	-7.50033
22.75	6.97167	-1.27094	10.174	-7.26377
22.8	6.97167	-1.57176	10.174	-7.50033
22.85	6.69192	-1.81969	10.4327	-7.7369
22.9	6.4611	-0.75412	10.174	-7.97347
22.95	6.71114	0.902458	10.1687	-7.02719
23	7.227	0.659613	9.91539	-5.81606
23.05	7.48194	0.163753	9.39811	-4.89804
23.1	7.227	-0.58004	9.65675	-4.25593
23.15	7.48233	-1.0759	9.65675	-4.18833
23.2	6.71643	0.163753	9.39811	-5.13461
23.25	6.20577	1.4034	9.17541	-4.4249
23.3	6.97167	1.65133	8.6524	-2.53232
23.35	7.48233	1.4034	8.10501	-2.01548
23.4	7.227	0.907543	7.84638	-1.8226
23.45	7.07904	0.907543	8.62229	-1.58604
23.5	7.227	0.907543	8.36365	-1.58604
23.55	6.97167	1.65133	8.36365	-1.8226
23.6	7.227	1.89926	7.84638	-1.11289
23.65	8.50347	1.89926	6.74238	-0.40317
23.7	9.23966	1.65133	6.29464	0.273416
23.75	9.30486	1.4034	7.1064	0.306548
23.8	9.5247	1.21512	7.58774	0.306548
23.85	9.5247	2.14719	7.84638	-0.15755
23.9	9.01413	2.39511	7.58774	-0.40317
23.95	9.26937	2.64303	7.07056	0.543117
24	9.89545	2.39511	6.81192	1.25283

## Sheet: z-score
Time	KD5C5_pia_n4_1	KD5C5_pia_n4_2	KD5C5_pia_n4_3	KD5C5_pia_n4_4
0.5	-2.24647	-1.23814	-1.37188	0.184185
0.55	-2.39624	-1.05061	-1.42333	0.103958
0.6	-1.78777	-1.14533	-1.47479	0.424868
0.65	-1.48197	-1.33096	-1.62916	0.505094
0.7	-1.32907	-1.5166	-1.63751	0.505094
0.75	-1.17617	-1.5364	-1.47479	0.505094
0.8	-1.17617	-1.5166	-1.26896	0.230178
0.85	-1.23093	-1.17857	-1.16605	-0.0565
0.9	-1.32907	-1.05251	-1.21751	0.023728
0.95	-1.02325	-1.05251	-1.16605	0.342477
1	-0.8704	-1.14641	-1.21811	0.264411
1.05	-0.56456	-1.33096	-1.32042	0.344638
1.1	-0.70567	-1.70223	-1.16605	0.357621
1.15	-0.41164	-1.59204	-1.1146	0.104319
1.2	-0.41164	-1.23814	-1.01168	0.103958
1.25	-0.25878	-1.14533	-1.01565	0.264411
1.3	0.250005	-1.23814	-1.01168	0.344638
1.35	0.658609	-1.14641	-1.01168	0.418253
1.4	0.658609	-1.47167	-0.85731	0.344638
1.45	0.963623	-1.60942	-0.65095	0.344638
1.5	1.1173	-0.95969	-0.41264	0.103958
1.55	0.964445	-0.4956	-0.39113	0.264411
1.6	1.27022	-0.30997	-0.38323	0.58316
1.65	1.42314	-0.30997	-0.3942	0.502023
1.7	1.576	-0.4956	-0.2913	0.344638
1.75	1.42314	-0.70888	-0.03401	0.264411
1.8	1.42314	-1.05251	0.223266	0.023728
1.85	1.1173	-0.77406	0.223266	-0.0565
1.9	1.27046	-0.77406	0.274725	0.184185
1.95	1.576	-0.86687	0.274725	0.103958
2	1.576	-0.68124	0.118048	0.103958
2.05	1.72892	-0.95969	0.326184	-0.0565
2.1	1.576	-1.14533	0.480541	-0.29718
2.15	1.27022	-0.95969	0.52601	-0.45763
2.2	1.27022	-0.68124	0.532	-0.53786
2.25	1.72892	-0.58842	0.634918	-0.29718
2.3	2.03476	-0.4956	0.759459	-0.21695
2.35	1.88184	-0.77406	0.789276	-0.3013
2.4	1.42314	-0.86687	0.943653	-0.45763
2.45	1.27022	-0.95969	0.995112	-0.61809
2.5	1.27022	-0.86687	0.929817	-0.85877
2.55	1.27022	-0.77406	0.892194	-0.61809
2.6	1.42314	-0.86687	0.840735	-0.61809
2.65	1.42314	-1.05251	0.789276	-0.69832
2.7	1.42314	-1.2423	0.892194	-0.939
2.75	1.27022	-1.42378	1.14947	-1.17968
2.8	1.27022	-1.33096	1.14955	-1.25991
2.85	1.27022	-1.14533	1.17274	-1.17968
2.9	1.27022	-0.95969	1.09801	-1.09946
2.95	1.42314	-1.05251	0.995112	-1.17968
3	1.42314	-1.14533	1.09801	-1.25991
3.05	0.989227	-1.5166	1.09801	-1.50059
3.1	0.964445	-1.5166	1.20093	-1.66105
3.15	0.820688	-1.14533	1.20093	-1.8215
3.2	0.50575	-0.77406	1.14947	-1.42037
3.25	1.27022	-0.86687	1.04657	-1.50059
3.3	1.27022	-0.95969	0.995112	-1.42037
3.35	0.964445	-1.14533	1.14947	-1.50059
3.4	0.914353	-1.5166	1.3207	-1.68185
3.45	0.799724	-1.42378	1.25239	-1.8215
3.5	0.352832	-1.33096	1.25239	-1.8215
3.55	0.50575	-1.33096	1.14947	-1.66105
3.6	1.1173	-1.23814	0.995112	-1.50059
3.65	1.06721	-1.42378	1.16634	-1.50059
3.7	0.811527	-1.60942	1.50966	-1.66105
3.75	0.352832	-1.5166	1.50966	-1.66105
3.8	0.047054	-1.14582	1.4582	-1.90173
3.85	0.047054	-1.23814	1.4582	-1.8215
3.9	0.199914	-1.42378	1.40676	-1.66105
3.95	0.50575	-1.42378	1.3553	-1.74091
4	0.50575	-1.40872	1.56112	-1.8215
4.05	0.199914	-1.42378	1.76696	-1.98196
4.1	0.047054	-1.14533	1.7155	-1.96322
4.15	-0.10586	-0.68124	1.71444	-1.90173
4.2	0.199914	-0.4956	1.61258	-1.8215
4.25	0.353008	-0.40278	1.50966	-1.66105
4.3	0.50575	-0.30997	1.56112	-1.58082
4.35	0.199914	-0.4956	1.56342	-1.50059
4.4	0.047054	-0.4956	1.61258	-1.58082
4.45	-0.25878	-0.11146	1.56112	-1.98196
4.5	-0.56456	0.154122	1.50966	-1.74128
4.55	-0.06476	0.24694	1.40676	-1.28502
4.6	0.352832	0.154122	1.3553	-1.17968
4.65	0.352832	0.154122	1.30385	-1.25991
4.7	-0.10586	0.061304	1.3553	-1.25991
4.75	-0.25878	-0.07261	1.25239	-1.34014
4.8	-0.41164	0.154122	1.30385	-1.40363
4.85	-0.10586	0.339758	1.16331	-1.17968
4.9	0.352832	0.24694	1.14947	-0.85877
4.95	0.658609	0.24694	1.14947	-0.69832
5	0.658609	0.154122	1.34292	-0.58618
5.05	0.50575	0.061304	1.30385	-0.45763
5.1	-0.10586	0.24694	1.23237	-0.45763
5.15	-0.25878	0.525393	1.14947	-0.29718
5.2	-0.3279	0.669058	1.04657	-0.0565
5.25	0.352832	0.618211	1.04551	0.023728
5.3	0.658609	0.618211	0.995112	0.103958
5.35	0.658609	0.618211	1.09801	0.184185
5.4	0.50575	0.525393	0.952001	0.023728
5.45	-0.10586	0.711029	0.892194	-0.10565
5.5	-0.25878	0.803847	0.737817	0.169367
5.55	-0.05113	0.677787	0.565025	0.343839
5.6	0.811527	0.618211	0.480541	0.184185
5.65	0.964445	0.432576	0.480541	0.264411
5.7	0.656847	0.24694	0.274725	-0.0565
5.75	0.658609	0.24694	0.223266	-0.29718
5.8	0.352832	0.432576	0.171807	-0.21686
5.85	0.047054	0.339758	0.059266	-0.0565
5.9	0.687267	0.339758	-0.13693	0.184185
5.95	0.658609	0.339758	-0.18839	0.184185
6	0.658609	0.24694	-0.13693	0.103958
6.05	0.352832	0.154122	-0.13693	0.023728
6.1	0.047054	0.24694	-0.23985	-0.0565
6.15	0.047054	0.711029	-0.34274	0.264411
6.2	0.047054	0.618211	-0.3942	0.424868
6.25	0.199914	0.618211	-0.54858	0.344638
6.3	0.50575	0.618211	-0.44566	0.264411
6.35	0.352832	0.422019	-0.34274	0.103958
6.4	0.199914	0.339758	-0.49217	-0.13672
6.45	0.50575	0.776202	-0.54858	0.023728
6.5	0.502579	0.989475	-0.60003	0.264411
6.55	0.964445	1.03146	-0.7544	0.344638
6.6	0.964445	1.08229	-0.85724	0.344638
6.65	0.964445	0.932783	-0.67151	0.264411
6.7	0.658609	0.896661	-0.70525	0.103958
6.75	0.352832	0.711029	-0.80586	0.184185
6.8	0.178714	0.896661	-0.90877	0.365439
6.85	-0.10586	0.896661	-1.01168	0.551088
6.9	0.158865	0.828791	-1.1146	0.66555
6.95	0.047054	0.896661	-1.01006	0.66555
7	0.047054	0.803847	-0.96023	0.745777
7.05	-0.10586	0.618211	-0.96023	0.58532
7.1	-0.50026	0.803847	-1.1146	0.745777
7.15	-0.8704	0.989475	-1.16605	1.06139
7.2	-0.41164	1.08229	-1.37188	0.98646
7.25	-0.10586	1.26792	-1.42333	1.14693
7.3	-0.25878	1.1751	-1.25476	1.06669
7.35	-0.56456	1.05996	-1.16605	0.826003
7.4	-0.8704	0.989475	-1.16605	0.826003
7.45	-1.02325	1.1751	-1.32042	0.98646
7.5	-0.71748	1.26792	-1.42333	0.98646
7.55	-0.56456	1.36077	-1.52624	0.98646
7.6	-0.41164	1.26983	-1.42333	0.98646
7.65	-0.82483	1.26792	-1.16605	0.906233
7.7	-1.03794	1.08229	-1.16605	0.826003
7.75	-1.17617	1.14691	-1.21751	0.906233
7.8	-1.48197	1.38053	-1.26896	0.98646
7.85	-1.02325	1.45358	-1.26896	1.1428
7.9	-0.71748	1.36077	-1.37188	1.06669
7.95	-0.56374	1.36077	-1.06314	0.98646
8	-0.71748	1.31285	-0.96023	0.867298
8.05	-0.87216	1.1751	-0.85731	0.906233
8.1	-0.8704	1.36077	-0.90877	1.06669
8.15	-0.8704	1.63921	-0.90877	1.14693
8.2	-0.53596	1.63921	-0.85731	1.22714
8.25	-0.41164	1.5464	-0.86695	1.03708
8.3	-0.71748	1.27508	-0.65546	0.906233
8.35	-1.02325	1.1751	-0.70295	0.906233
8.4	-1.48197	1.26792	-0.65149	1.14693
8.45	-1.48197	1.49852	-0.70295	1.18114
8.5	-1.17617	1.63921	-0.85759	1.22714
8.55	-0.71748	1.5464	-0.90877	1.22714
8.6	-0.71748	1.54084	-0.70295	0.98646
8.65	-1.14352	1.36077	-0.54858	0.826003
8.7	-1.35388	1.1751	-0.49712	0.906233
8.75	-1.63487	1.36077	-0.49712	1.13394
8.8	-1.78777	1.45358	-0.66682	1.22714
8.85	-1.48197	1.26792	-0.80586	1.23376
8.9	-1.17617	1.26792	-0.7544	1.14693
8.95	-1.17617	1.08229	-0.65149	0.98646
9	-1.48197	0.711029	-0.60003	1.06669
9.05	-1.94751	0.803847	-0.60003	1.46748
9.1	-2.55227	0.989475	-0.65149	1.38761
9.15	-2.39937	1.08229	-0.70295	1.38761
9.2	-1.94067	0.989475	-0.80586	1.36888
9.25	-1.48197	0.896661	-0.5862	1.06669
9.3	-1.17617	0.711029	-0.3942	1.14693
9.35	-0.71748	0.525393	-0.34274	1.30736
9.4	-0.8704	0.618211	-0.3942	1.38761
9.45	-0.93464	0.618211	-0.3942	1.38761
9.5	-0.71748	0.339758	-0.34437	1.30736
9.55	-0.8704	0.24694	-0.43183	1.21909
9.6	-0.71748	0.061304	-0.2913	0.98646
9.65	-0.8704	-0.12433	-0.18839	1.17203
9.7	-1.32907	-0.30997	-0.13693	1.22186
9.75	-1.63487	0.061304	-0.23985	1.14693
9.8	-1.32907	0.061304	-0.34274	1.06669
9.85	-0.8704	-0.03139	-0.34282	0.826003
9.9	-0.8704	-0.12433	-0.2913	0.58532
9.95	-0.8704	-0.21715	0.017449	0.745777
10	-1.02325	-0.30997	0.068889	0.826003
10.05	-1.17617	-0.12433	0.274725	0.768704
10.1	-1.32907	0.154122	0.326184	0.745777
10.15	-1.02325	0.061304	0.223266	0.58532
10.2	-0.8704	-0.12433	0.326184	0.505094
10.25	-0.71748	-0.27673	0.480541	0.344638
10.3	-0.8704	-0.77406	0.737817	0.58532
10.35	-1.09731	-0.77406	0.815827	0.642624
10.4	-1.63487	-0.58842	0.892194	0.505094
10.45	-1.63487	-0.77406	0.857604	0.344638
10.5	-1.01515	-0.77406	0.634918	0.264411
10.55	-0.56456	-0.86687	0.728194	0.023728
10.6	-0.25878	-1.23814	1.04657	0.184185
10.65	-0.41164	-1.41663	1.04657	0.264411
10.7	-0.71748	-1.33096	1.04657	0.264411
10.75	-1.32728	-1.14533	1.09741	0.184185
10.8	-1.02325	-1.14533	1.04657	0.023728
10.85	-0.41088	-1.5166	0.995112	-0.06454
10.9	-0.41164	-1.60942	1.28541	0.103958
10.95	-0.56456	-1.98069	1.3553	0.184185
11	-0.71748	-2.25914	1.3553	0.103958
11.05	-0.8704	-2.16632	1.3553	-0.0565
11.1	-1.32907	-1.70223	1.50966	-0.21695
11.15	-0.67191	-1.70223	1.4582	-0.4598
11.2	-0.41164	-1.98069	1.50966	-0.53786
11.25	-0.56456	-2.03153	1.58932	-0.42106
11.3	-0.71724	-2.0735	1.56112	-0.29718
11.35	-0.77697	-2.25914	1.59256	-0.45763
11.4	-1.03013	-2.0735	1.56112	-0.61809
11.45	-0.98649	-2.0735	1.4582	-0.67098
11.5	-0.58576	-1.88787	1.46535	-0.77855
11.55	-0.39385	-1.88787	1.66404	-0.85877
11.6	-0.25878	-2.0735	1.76696	-0.61809
11.65	-0.41164	-2.16632	1.7155	-0.77855
11.7	-0.71748	-1.88787	1.7155	-0.81512
11.75	-1.02325	-1.42378	1.61258	-0.85877
11.8	-0.41164	-1.23814	1.56112	-1.09946
11.85	-0.10586	-1.23814	1.61258	-1.34014
11.9	-0.25878	-1.26309	1.7155	-1.12025
11.95	-0.10586	-1.33096	1.66404	-1.09946
12	-0.25878	-1.60942	1.66404	-1.09946
12.05	-0.41164	-1.40145	1.67641	-1.17968
12.1	0.047054	-0.95969	1.61258	-1.34014
12.15	0.199914	-0.77406	1.56112	-1.50059
12.2	0.199914	-0.58842	1.71542	-1.58082
12.25	0.199914	-0.95969	1.76696	-1.42037
12.3	0.352832	-1.23814	1.8184	-1.26071
12.35	0.50575	-1.14533	1.8184	-1.25991
12.4	0.199914	-0.86687	1.8184	-1.34014
12.45	0.811527	-0.68124	1.8184	-1.42037
12.5	1.42314	-0.68124	1.77793	-1.58082
12.55	1.72892	-0.68124	1.86986	-1.17968
12.6	1.88184	-0.86687	1.90288	-1.07653
12.65	1.57524	-0.95969	1.86986	-1.09946
12.7	1.1173	-0.95969	1.86986	-1.25032
12.75	0.811527	-0.86687	1.8184	-1.50059
12.8	1.1173	-0.68124	1.76696	-1.58082
12.85	1.42314	-0.68124	1.86986	-1.34014
12.9	1.42314	-0.77406	1.97277	-1.17968
12.95	1.576	-0.95969	2.07569	-1.09946
13	1.42314	-1.14533	2.02027	-1.09946
13.05	1.1173	-0.68124	2.02423	-1.17968
13.1	1.576	-0.49669	1.86986	-1.34014
13.15	1.88184	-0.45067	1.8184	-1.42037
13.2	2.18761	-0.4956	1.97304	-1.17968
13.25	2.08949	-0.4956	2.17859	-0.939
13.3	2.79923	-0.4956	2.28151	-1.09946
13.35	2.79923	-0.30997	2.33297	-1.09946
13.4	2.64631	0.154122	2.28151	-1.17164
13.45	3.25792	0.255846	2.13208	-1.42037
13.5	3.71662	0.432576	2.12715	-1.25991
13.55	4.02245	0.616307	2.17859	-0.90477
13.6	4.02245	0.618211	2.23005	-0.87957
13.65	3.71662	0.896661	2.28151	-0.78161
13.7	3.5637	1.23183	2.17859	-0.77638
13.75	3.86954	1.5464	2.06839	-0.77855
13.8	4.02245	1.63921	2.07569	-0.69832
13.85	3.86954	1.71915	2.07569	-0.29718
13.9	3.71662	1.5572	2.23005	0.103958
13.95	3.75773	1.5464	2.38443	0.344638
14	4.02245	1.63921	2.28151	0.58532
14.05	3.71662	1.91765	2.23005	0.452203
14.1	4.02245	2.19609	2.02423	0.264411
14.15	4.72262	2.19609	1.97277	0.585562
14.2	4.93985	2.10328	2.02423	1.05371
14.25	5.0927	2.01047	2.12715	1.22714
14.3	5.0927	1.90685	2.23005	1.38761
14.35	4.63401	2.38176	2.12715	1.46783
14.4	4.48115	2.6602	2.02423	1.46783
14.45	4.93985	2.56321	1.97277	1.30736
14.5	5.0927	2.28895	1.9013	1.70851
14.55	5.24562	2.28895	1.97277	1.86898
14.6	5.1765	2.19609	2.07569	1.94919
14.65	4.93985	2.28895	1.97277	1.94919
14.7	4.93985	2.38176	1.97277	1.78872
14.75	5.24562	2.48346	1.8748	1.54804
14.8	5.39854	2.38176	1.76696	1.62829
14.85	5.70432	2.49438	1.76696	1.78872
14.9	5.70432	2.46902	1.76387	1.78872
14.95	5.70432	2.19609	1.8184	1.66957
15	5.24562	2.47458	1.92132	1.62829
15.05	5.24562	2.6602	1.92132	1.46783
15.1	5.70432	2.65913	1.86986	1.30736
15.15	6.01016	2.47458	1.7155	1.62829
15.2	6.15127	2.38176	1.86986	1.86898
15.25	6.01016	2.19609	1.86986	1.86898
15.3	5.5514	2.28895	1.8184	1.78872
15.35	5.24562	2.47458	1.86986	1.70851
15.4	5.39854	2.6602	1.80155	1.54804
15.45	5.85724	2.84583	1.7155	1.70851
15.5	5.70432	2.93864	1.7155	2.02941
15.55	5.85724	2.75302	1.86986	1.94779
15.6	5.70432	2.6602	1.97277	1.78872
15.65	5.70432	2.84583	1.87295	1.70851
15.7	5.39854	3.12427	1.86986	1.54804
15.75	5.85724	3.21712	1.70715	1.54724
15.8	6.16301	3.1332	1.50966	1.70851
15.85	6.01016	2.93864	1.56112	1.78872
15.9	6.01016	3.03146	1.61258	1.70851
15.95	5.94098	2.93864	1.58932	1.62829
16	5.24562	2.93864	1.61258	1.62829
16.05	5.5514	3.03146	1.43819	1.54804
16.1	5.85724	2.93864	1.30385	1.70851
16.15	5.70432	2.84583	1.29146	1.88977
16.2	5.5514	2.6602	1.39961	1.78872
16.25	5.5514	2.6602	1.2464	1.86898
16.3	5.39854	2.82089	1.14947	1.93046
16.35	5.54659	2.93864	0.996735	1.78872
16.4	5.6157	3.12427	0.759459	1.70851
16.45	6.16301	3.03146	0.480541	1.94919
16.5	6.16301	2.93864	0.532	2.18326
16.55	6.1582	2.75302	0.530377	2.18987
16.6	5.59251	2.6602	0.377643	2.18987
16.65	5.0927	2.93864	0.274725	2.02279
16.7	4.93985	3.23	0.120348	1.86898
16.75	5.24562	3.40275	-0.08547	1.94919
16.8	5.0927	3.40275	-0.23985	2.10966
16.85	5.0927	3.30994	-0.18839	2.18987
16.9	5.0927	3.12427	-0.18839	2.10966
16.95	4.87067	3.12427	-0.26311	2.10658
17	4.78693	3.12619	-0.34274	1.86898
17.05	5.21286	3.21712	-0.51244	1.86898
17.1	5.0927	3.21712	-0.65149	2.02941
17.15	4.78693	3.13937	-0.64314	2.10966
17.2	4.63401	3.03146	-0.60003	2.02941
17.25	4.63401	2.75302	-0.64841	2.02941
17.3	4.48115	2.75302	-0.65149	1.94919
17.35	4.32823	3.03146	-0.65149	1.78872
17.4	4.55514	3.12427	-0.80586	1.86898
17.45	4.17531	3.03146	-1.01168	2.02941
17.5	3.86954	3.00104	-0.97709	2.07072
17.55	3.71662	2.73497	-0.90877	2.10966
17.6	3.25792	2.56739	-0.70295	2.02941
17.65	2.34053	2.75302	-0.70295	1.94919
17.7	2.03476	2.75302	-0.85731	1.78872
17.75	2.4433	2.75302	-1.01168	1.86898
17.8	2.18761	2.6602	-1.1146	2.02941
17.85	1.88184	2.47458	-1.01168	1.86898
17.9	1.72839	2.38176	-0.95995	1.78872
17.95	1.1173	2.53414	-0.96023	1.78872
18	0.658609	2.74746	-1.0086	1.46783
18.05	0.352832	2.47458	-1.1146	1.62829
18.1	-0.25878	2.39682	-1.26896	1.86898
18.15	-0.41164	2.38176	-1.01168	1.86898
18.2	-0.71748	2.03812	-0.85731	1.90791
18.25	-1.02325	1.73202	-0.80586	1.78872
18.3	-1.39821	1.82484	-0.85731	1.46702
18.35	-1.63487	1.73202	-0.90877	1.22186
18.4	-1.32907	1.82484	-1.06314	1.49293
18.45	-1.32907	1.63921	-1.16605	1.70851
18.5	-1.63487	1.29025	-0.90877	1.62829
18.55	-1.63487	0.896661	-0.7544	1.54815
18.6	-2.09357	0.711029	-0.7604	1.46783
18.65	-2.55227	0.921597	-0.79203	1.38761
18.7	-2.24647	0.989475	-0.80423	1.54804
18.75	-2.39937	0.803847	-0.85731	1.62829
18.8	-2.55227	0.618211	-0.70295	1.46783
18.85	-2.85807	0.339758	-0.49712	1.38761
18.9	-3.31677	-0.21422	-0.3942	1.34395
18.95	-3.77547	-0.12433	-0.3942	1.15988
19	-3.92837	-0.21715	-0.28529	0.905873
19.05	-3.75426	-0.38991	-0.33561	1.14693
19.1	-4.23416	-0.68124	-0.34274	1.30736
19.15	-4.53997	-1.05251	-0.24215	1.14693
19.2	-4.53997	-1.42378	-0.13693	0.98646
19.25	-5.15157	-1.60942	-0.08547	0.826003
19.3	-5.76316	-1.60942	-0.08547	0.437847
19.35	-5.30447	-1.60942	0.017449	0.344638
19.4	-5.15157	-1.70223	-0.03401	0.58532
19.45	-5.45737	-1.98069	0.068889	0.58532
19.5	-5.61026	-2.16632	0.480541	0.344638
19.55	-6.03635	-2.53759	0.686377	0.184185
19.6	-6.37477	-2.53759	0.686377	-0.02227
19.65	-6.37477	-2.3852	0.789276	-0.37741
19.7	-6.22187	-2.53759	0.634918	-0.13672
19.75	-6.37477	-2.72323	0.583459	-0.0565
19.8	-6.22187	-2.81605	0.840735	-0.18735
19.85	-6.37477	-3.18732	0.892194	-0.29718
19.9	-6.98637	-3.37295	0.943653	-0.61809
19.95	-7.13926	-3.18732	0.892194	-0.85877
20	-6.49904	-3.18732	0.789276	-0.85877
20.05	-6.09867	-3.3658	0.583459	-0.69832
20.1	-5.91606	-3.28014	0.737817	-0.69832
20.15	-5.76316	-3.46577	0.995112	-0.77995
20.2	-5.91606	-3.74423	0.943653	-0.85877
20.25	-6.06896	-3.55859	0.994841	-1.01923
20.3	-5.81792	-3.46577	1.02814	-1.17968
20.35	-5.76316	-3.55859	0.946745	-1.09946
20.4	-6.03635	-3.63161	0.943653	-1.09946
20.45	-5.91606	-3.83704	1.04657	-1.33055
20.5	-6.06896	-3.92986	1.30385	-1.42037
20.55	-5.91606	-4.02268	1.3553	-1.50059
20.6	-5.61026	-3.83895	1.40676	-1.58082
20.65	-5.30447	-3.65141	1.3553	-1.42177
20.7	-4.23396	-3.74423	1.20093	-1.34014
20.75	-4.08126	-3.65141	1.22095	-1.54189
20.8	-3.77547	-3.83704	1.3576	-1.67587
20.85	-3.62257	-4.02268	1.50966	-1.90093
20.9	-3.92837	-3.83704	1.51681	-1.98726
20.95	-3.77547	-3.74423	1.40676	-2.22264
21	-2.85807	-3.65141	1.3553	-1.98196
21.05	-1.78777	-3.83704	1.20093	-1.98196
21.1	-0.8704	-3.92986	1.25239	-2.06218
21.15	-0.10586	-4.1155	1.4582	-2.15365
21.2	0.047054	-4.20831	1.4582	-2.46332
21.25	-0.10586	-3.92986	1.40676	-2.54355
21.3	0.047054	-3.53364	1.40676	-2.30287
21.35	0.50575	-3.29095	1.4582	-2.30287
21.4	0.811527	-3.28014	1.3553	-2.46332
21.45	0.811527	-3.0945	1.50966	-2.46332
21.5	1.1173	-3.18732	1.61258	-2.62378
21.55	1.1173	-3.28014	1.7155	-2.94469
21.6	1.1173	-2.81605	1.7155	-2.78423
21.65	1.42314	-2.63041	1.76696	-2.78423
21.7	1.42314	-2.63041	1.71444	-2.62378
21.75	1.27022	-2.35196	1.70017	-2.62378
21.8	1.25554	-2.44478	1.8184	-2.704
21.85	0.964445	-2.53759	1.86986	-2.94469
21.9	1.27022	-2.16632	1.92132	-3.10514
21.95	1.42314	-1.79505	1.92132	-2.78423
22	2.59158	-1.45702	1.92132	-2.62378
22.05	2.95215	-1.053	1.8184	-2.78423
22.1	2.79923	-0.68124	1.94787	-2.78423
22.15	2.79923	-0.58842	1.97277	-2.94469
22.2	2.64631	-0.58842	1.97277	-2.94469
22.25	2.34053	-0.12433	1.97277	-2.94469
22.3	2.95215	0.154122	1.96315	-2.704
22.35	3.43944	0.24694	1.86986	-2.62378
22.4	3.5637	0.339758	1.86986	-2.704
22.45	3.86954	0.061304	2.17859	-2.78423
22.5	3.71662	-0.40278	2.12715	-2.86446
22.55	3.71662	-0.4956	2.15368	-3.02492
22.6	3.5637	-0.21715	2.02423	-2.86446
22.65	4.02245	-0.40278	1.92132	-2.62378
22.7	4.32823	-0.40278	1.92132	-2.54355
22.75	4.17531	-0.4758	2.02423	-2.46332
22.8	4.17531	-0.58842	2.02423	-2.54355
22.85	4.00777	-0.68124	2.07569	-2.62378
22.9	3.86954	-0.28232	2.02423	-2.704
22.95	4.01928	0.337854	2.02317	-2.38309
23	4.32823	0.24694	1.97277	-1.97237
23.05	4.48092	0.061304	1.86986	-1.66105
23.1	4.32823	-0.21715	1.92132	-1.44329
23.15	4.48115	-0.40278	1.92132	-1.42037
23.2	4.02245	0.061304	1.86986	-1.74128
23.25	3.71662	0.525393	1.82555	-1.50059
23.3	4.17531	0.618211	1.72149	-0.85877
23.35	4.48115	0.525393	1.61258	-0.6835
23.4	4.32823	0.339758	1.56112	-0.61809
23.45	4.23962	0.339758	1.7155	-0.53786
23.5	4.32823	0.339758	1.66404	-0.53786
23.55	4.17531	0.618211	1.66404	-0.61809
23.6	4.32823	0.711029	1.56112	-0.37741
23.65	5.0927	0.711029	1.34147	-0.13672
23.7	5.53361	0.618211	1.25239	0.092722
23.75	5.57266	0.525393	1.41389	0.103958
23.8	5.70432	0.454904	1.50966	0.103958
23.85	5.70432	0.803847	1.56112	-0.05343
23.9	5.39854	0.896661	1.50966	-0.13672
23.95	5.5514	0.989475	1.40676	0.184185
24	5.92636	0.896661	1.3553	0.424868

## Sheet: mean z-score and fit
Time	Fit for KD5C5_pia_n4	Mean
0.5	-0.05367	-1.16808
0.55	-0.05367	-1.19155
0.6	-0.05367	-0.99575
0.65	-0.05367	-0.98425
0.7	-0.05367	-0.99452
0.75	-0.05367	-0.92056
0.8	-0.05367	-0.93289
0.85	-0.05367	-0.90801
0.9	-0.05367	-0.89384
0.95	-0.05367	-0.72483
1	-0.05367	-0.74263
1.05	-0.05367	-0.71783
1.1	-0.05367	-0.80408
1.15	-0.05367	-0.75349
1.2	-0.05367	-0.63938
1.25	-0.05367	-0.53884
1.3	-0.05367	-0.4138
1.35	-0.05367	-0.27031
1.4	-0.05367	-0.33143
1.45	-0.05367	-0.23803
1.5	-0.05367	-0.03777
1.55	-0.05367	0.085531
1.6	-0.05367	0.290047
1.65	-0.05367	0.305249
1.7	-0.05367	0.283433
1.75	-0.05367	0.236165
1.8	-0.05367	0.154406
1.85	-0.05367	0.127504
1.9	-0.05367	0.238828
1.95	-0.05367	0.271952
2	-0.05367	0.279192
2.05	-0.05367	0.259728
2.1	-0.05367	0.153508
2.15	-0.05367	0.094727
2.2	-0.05367	0.14578
2.25	-0.05367	0.369559
2.3	-0.05367	0.520414
2.35	-0.05367	0.398939
2.4	-0.05367	0.260571
2.45	-0.05367	0.171888
2.5	-0.05367	0.118598
2.55	-0.05367	0.192568
2.6	-0.05367	0.194728
2.65	-0.05367	0.115398
2.7	-0.05367	0.033509
2.75	-0.05367	-0.04594
2.8	-0.05367	-0.04278
2.85	-0.05367	0.029487
2.9	-0.05367	0.077271
2.95	-0.05367	0.046515
3	-0.05367	0.028979
3.05	-0.05367	-0.23249
3.1	-0.05367	-0.25307
3.15	-0.05367	-0.2363
3.2	-0.05367	-0.1348
3.25	-0.05367	-0.01267
3.3	-0.05367	-0.02868
3.35	-0.05367	-0.133
3.4	-0.05367	-0.24085
3.45	-0.05367	-0.29829
3.5	-0.05367	-0.38681
3.55	-0.05367	-0.3342
3.6	-0.05367	-0.15658
3.65	-0.05367	-0.17271
3.7	-0.05367	-0.23732
3.75	-0.05367	-0.32879
3.8	-0.05367	-0.38557
3.85	-0.05367	-0.3886
3.9	-0.05367	-0.36954
3.95	-0.05367	-0.32591
4	-0.05367	-0.29084
4.05	-0.05367	-0.35972
4.1	-0.05367	-0.3365
4.15	-0.05367	-0.2436
4.2	-0.05367	-0.12615
4.25	-0.05367	-0.05029
4.3	-0.05367	0.044022
4.35	-0.05367	-0.05821
4.4	-0.05367	-0.1042
4.45	-0.05367	-0.19777
4.5	-0.05367	-0.16051
4.55	-0.05367	0.075982
4.6	-0.05367	0.170644
4.65	-0.05367	0.137723
4.7	-0.05367	0.012709
4.75	-0.05367	-0.10479
4.8	-0.05367	-0.08932
4.85	-0.05367	0.054379
4.9	-0.05367	0.222617
4.95	-0.05367	0.339175
5	-0.05367	0.392367
5.05	-0.05367	0.353317
5.1	-0.05367	0.228952
5.15	-0.05367	0.279725
5.2	-0.05367	0.332807
5.25	-0.05367	0.51007
5.3	-0.05367	0.593973
5.35	-0.05367	0.639754
5.4	-0.05367	0.501718
5.45	-0.05367	0.347926
5.5	-0.05367	0.363062
5.55	-0.05367	0.38388
5.6	-0.05367	0.523616
5.65	-0.05367	0.535493
5.7	-0.05367	0.280503
5.75	-0.05367	0.207908
5.8	-0.05367	0.185088
5.85	-0.05367	0.097395
5.9	-0.05367	0.26857
5.95	-0.05367	0.248541
6	-0.05367	0.218145
6.05	-0.05367	0.098439
6.1	-0.05367	-0.00059
6.15	-0.05367	0.169938
6.2	-0.05367	0.173982
6.25	-0.05367	0.153546
6.3	-0.05367	0.235677
6.35	-0.05367	0.134016
6.4	-0.05367	-0.02231
6.45	-0.05367	0.189275
6.5	-0.05367	0.289108
6.55	-0.05367	0.396534
6.6	-0.05367	0.383532
6.65	-0.05367	0.372531
6.7	-0.05367	0.238495
6.75	-0.05367	0.110547
6.8	-0.05367	0.133011
6.85	-0.05367	0.08255
6.9	-0.05367	0.134653
6.95	-0.05367	0.149801
7	-0.05367	0.159113
7.05	-0.05367	0.03436
7.1	-0.05367	-0.01631
7.15	-0.05367	0.003603
7.2	-0.05367	0.071308
7.25	-0.05367	0.221412
7.3	-0.05367	0.182061
7.35	-0.05367	0.038837
7.4	-0.05367	-0.05524
7.45	-0.05367	-0.04553
7.5	-0.05367	0.028392
7.55	-0.05367	0.064106
7.6	-0.05367	0.105329
7.65	-0.05367	0.045818
7.7	-0.05367	-0.07392
7.75	-0.05367	-0.08513
7.8	-0.05367	-0.09598
7.85	-0.05367	0.07604
7.9	-0.05367	0.084526
7.95	-0.05367	0.180088
8	-0.05367	0.125611
8.05	-0.05367	0.087966
8.1	-0.05367	0.162072
8.15	-0.05367	0.251743
8.2	-0.05367	0.36827
8.25	-0.05367	0.326223
8.3	-0.05367	0.202095
8.35	-0.05367	0.088784
8.4	-0.05367	0.070346
8.45	-0.05367	0.123684
8.5	-0.05367	0.20815
8.55	-0.05367	0.286823
8.6	-0.05367	0.27672
8.65	-0.05367	0.123667
8.7	-0.05367	0.057584
8.75	-0.05367	0.090679
8.8	-0.05366	0.056535
8.85	-0.05366	0.053463
8.9	-0.05366	0.121068
8.95	-0.05366	0.060273
9	-0.05366	-0.07607
9.05	-0.05366	-0.06905
9.1	-0.05366	-0.20667
9.15	-0.05366	-0.1581
9.2	-0.05365	-0.09704
9.25	-0.05365	-0.02621
9.3	-0.05365	0.071896
9.35	-0.05364	0.193133
9.4	-0.05364	0.185306
9.45	-0.05364	0.169244
9.5	-0.05363	0.146318
9.55	-0.05363	0.040952
9.6	-0.05362	0.009746
9.65	-0.05361	-0.00277
9.7	-0.0536	-0.13853
9.75	-0.05359	-0.16662
9.8	-0.05358	-0.13596
9.85	-0.05357	-0.10465
9.9	-0.05355	-0.17518
9.95	-0.05354	-0.08108
10	-0.05352	-0.10958
10.05	-0.05349	-0.06427
10.1	-0.05347	-0.02575
10.15	-0.05344	-0.03834
10.2	-0.0534	-0.04086
10.25	-0.05337	-0.04226
10.3	-0.05332	-0.08033
10.35	-0.05327	-0.10323
10.4	-0.05321	-0.2065
10.45	-0.05314	-0.30167
10.5	-0.05306	-0.22247
10.55	-0.05297	-0.16988
10.6	-0.05287	-0.06654
10.65	-0.05275	-0.12932
10.7	-0.05262	-0.18436
10.75	-0.05246	-0.29775
10.8	-0.05229	-0.27457
10.85	-0.05208	-0.24923
10.9	-0.05185	-0.15792
10.95	-0.05158	-0.25144
11	-0.05127	-0.37934
11.05	-0.05092	-0.43448
11.1	-0.05051	-0.43465
11.15	-0.05004	-0.34393
11.2	-0.04951	-0.35513
11.25	-0.0489	-0.35696
11.3	-0.0482	-0.3817
11.35	-0.04739	-0.47529
11.4	-0.04647	-0.54015
11.45	-0.04541	-0.56819
11.5	-0.04419	-0.44671
11.55	-0.0428	-0.36911
11.6	-0.0412	-0.29585
11.65	-0.03937	-0.41025
11.7	-0.03727	-0.42624
11.75	-0.03487	-0.42331
11.8	-0.03212	-0.29703
11.85	-0.02896	-0.26789
11.9	-0.02535	-0.23166
11.95	-0.02122	-0.21806
12	-0.01649	-0.3259
12.05	-0.01108	-0.32909
12.1	-0.0049	-0.16005
12.15	0.002159	-0.1284
12.2	0.010222	-0.06348
12.25	0.01942	-0.1033
12.3	0.029905	-0.08191
12.35	0.041846	-0.02027
12.4	0.055431	-0.04718
12.45	0.070867	0.13208
12.5	0.088381	0.234754
12.55	0.108222	0.434463
12.6	0.130659	0.460328
12.65	0.15598	0.346486
12.7	0.184491	0.194287
12.75	0.216511	0.065615
12.8	0.252368	0.155551
12.85	0.292393	0.317905
12.9	0.336909	0.360544
12.95	0.38622	0.398136
13	0.440603	0.299657
13.05	0.500284	0.320154
13.1	0.565429	0.402257
13.15	0.636121	0.457298
13.2	0.712347	0.621343
13.25	0.793977	0.708369
13.3	0.880754	0.871419
13.35	0.972286	0.930693
13.4	1.06804	0.977575
13.45	1.16735	1.05637
13.5	1.26944	1.25411
13.55	1.37341	1.47815
13.6	1.47833	1.49779
13.65	1.58321	1.52829
13.7	1.68705	1.54943
13.75	1.78893	1.67644
13.8	1.88795	1.75976
13.85	1.98335	1.8418
13.9	2.07448	1.90196
13.95	2.16081	2.0083
14	2.24197	2.13212
14.05	2.3177	2.07913
14.1	2.3879	2.1268
14.15	2.45255	2.36926
14.2	2.51175	2.53027
14.25	2.56567	2.61437
14.3	2.61454	2.6543
14.35	2.65864	2.65269
14.4	2.69828	2.65835
14.45	2.73379	2.6958
14.5	2.76548	2.74786
14.55	2.79369	2.84408
14.6	2.81874	2.84937
14.65	2.84094	2.78769
14.7	2.86056	2.77078
14.75	2.87788	2.78798
14.8	2.89314	2.79389
14.85	2.90657	2.93859
14.9	2.91837	2.93148
14.95	2.92874	2.8471
15	2.93783	2.81745
15.05	2.9458	2.82374
15.1	2.95277	2.88517
15.15	2.95888	2.95713
15.2	2.96422	3.06797
15.25	2.9689	2.98627
15.3	2.97298	2.86187
15.35	2.97655	2.82464
15.4	2.97966	2.85208
15.45	2.98238	3.03177
15.5	2.98476	3.09697
15.55	2.98683	3.10697
15.6	2.98864	3.03151
15.65	2.99022	3.0329
15.7	2.99159	2.98518
15.75	2.99279	3.08219
15.8	2.99384	3.1286
15.85	2.99475	3.07466
15.9	2.99555	3.09068
15.95	2.99624	3.02431
16	2.99685	2.85629
16.05		2.89227
16.1		2.95206
16.15		2.93285
16.2		2.84999
16.25		2.83174
16.3		2.82484
16.35		2.81767
16.4		2.80199
16.45		2.90605
16.5		2.95423
16.55		2.90787
16.6		2.70506
16.65		2.58222
16.7		2.53979
16.75		2.62803
16.8		2.59132
16.85		2.60103
16.9		2.53456
16.95		2.4596
17		2.35984
17.05		2.44663
17.1		2.42194
17.15		2.3482
17.2		2.27371
17.25		2.19201
17.3		2.13297
17.35		2.12423
17.4		2.18563
17.45		2.05612
17.5		1.99105
17.55		1.91312
17.6		1.78794
17.65		1.58495
17.7		1.42979
17.75		1.5134
17.8		1.44066
17.85		1.30343
17.9		1.23473
17.95		1.11999
18		0.966325
18.05		0.835276
18.1		0.684511
18.15		0.706853
18.2		0.59281
18.25		0.422909
18.3		0.259084
18.35		0.102561
18.4		0.231391
18.45		0.21315
18.5		0.093726
18.55		0.013884
18.6		-0.16878
18.65		-0.25877
18.7		-0.1283
18.75		-0.20614
18.8		-0.29229
18.85		-0.40696
18.9		-0.64531
18.95		-0.78353
19		-0.88124
19.05		-0.83322
19.1		-0.9877
19.15		-1.17192
19.2		-1.27855
19.25		-1.50511
19.3		-1.75505
19.35		-1.63795
19.4		-1.57562
19.45		-1.69596
19.5		-1.73785
19.55		-1.92585
19.6		-2.06206
19.65		-2.08702
19.7		-2.06532
19.75		-2.14276
19.8		-2.09613
19.85		-2.24177
19.9		-2.50844
19.95		-2.57329
20		-2.43897
20.05		-2.39483
20.1		-2.28918
20.15		-2.25344
20.2		-2.39385
20.25		-2.41298
20.3		-2.35881
20.35		-2.36862
20.4		-2.45594
20.45		-2.50927
20.5		-2.52884
20.55		-2.52101
20.6		-2.40582
20.65		-2.25559
20.7		-2.02935
20.75		-2.0134
20.8		-1.98269
20.85		-2.00913
20.9		-2.05896
20.95		-2.08389
21		-1.78403
21.05		-1.60146
21.1		-1.40251
21.15		-1.2292
21.2		-1.29159
21.25		-1.29313
21.3		-1.09567
21.35		-0.90747
21.4		-0.89416
21.45		-0.80916
21.5		-0.7703
21.55		-0.848
21.6		-0.69187
21.65		-0.55614
21.7		-0.52915
21.75		-0.50133
21.8		-0.51871
21.85		-0.66199
21.9		-0.51998
21.95		-0.30871
22		0.108024
22.05		0.233328
22.1		0.320406
22.15		0.309724
22.2		0.271494
22.25		0.311072
22.3		0.591354
22.35		0.733115
22.4		0.767328
22.45		0.8313
22.5		0.644131
22.55		0.587446
22.6		0.626581
22.65		0.729302
22.7		0.825803
22.75		0.815105
22.8		0.766894
22.85		0.694613
22.9		0.726861
22.95		0.999304
23		1.14389
23.05		1.18776
23.1		1.14728
23.15		1.14483
23.2		1.05309
23.25		1.14174
23.3		1.41406
23.35		1.48391
23.4		1.40275
23.45		1.43925
23.5		1.44854
23.55		1.45987
23.6		1.55574
23.65		1.75212
23.7		1.87423
23.75		1.90398
23.8		1.94321
23.85		2.00396
23.9		1.91704
23.95		2.03296
24		2.1508
