# Supplementary material for: Diversity of neurovascular coupling dynamics along vascular arbors in layer II/III somatosensory cortex
Source: Commun Biol. 2021 Jul 9;4:855. doi: 10.1038/s42003-021-02382-w (PMC8270975; doi:10.1038/s42003-021-02382-w)
Supplement: Supplementary file 6 — Supplementary Data 4 [file 42003_2021_2382_MOESM6_ESM.xlsx]

## Sheet: Pia
Time	n1	n2	n3	n4	n5	n6	n7	n8	n9	n10
0.5	1.897	-1.38682	-1.00538	-2.90862	-3.35259	-0.10632	-1.52268	-0.09489	-0.83919	-0.01543
0.55	2.1844	-1.43266	-0.60842	-2.94443	-3.41367	-0.11744	-1.48166	-0.11688	-0.71151	-0.0174
0.6	1.96154	-1.96776	-0.49262	-2.87353	-3.05101	-0.06966	-1.44031	-0.16112	-0.75887	-0.02835
0.65	2.18697	-1.89662	-0.82027	-2.97859	-3.18215	-0.10598	-1.39857	-0.20481	-0.81341	-0.04742
0.7	2.45668	-1.94714	-0.94064	-2.91576	-3.25278	-0.28651	-1.40764	-0.19169	-0.88231	-0.04278
0.75	2.23478	-1.96481	-1.02792	-2.83692	-2.99772	-0.24322	-1.5832	-0.23751	-0.85354	-0.01182
0.8	1.85149	-2.46722	-1.19515	-2.80143	-2.92854	-0.40391	-1.53806	-0.24902	-0.85943	0.021425
0.85	2.00936	-2.34541	-0.89109	-2.72528	-2.80769	-0.24753	-1.56529	-0.24608	-0.8324	0.048916
0.9	1.97096	-1.88107	-0.88384	-2.72847	-2.76999	-0.23171	-1.50693	-0.25932	-0.76652	0.050677
0.95	1.43861	-1.33585	-0.84722	-2.69934	-2.3427	-0.14419	-1.46922	-0.32137	-0.84357	0.049005
1	1.61258	-1.7432	-0.54267	-2.55413	-2.46456	-0.1264	-1.3688	-0.25855	-0.87039	0.073962
1.05	1.48122	-1.66345	-0.48901	-2.4842	-2.52955	-0.14771	-1.31926	-0.32283	-0.87927	0.133737
1.1	1.79382	-2.28264	-0.48127	-2.47374	-2.63284	-0.18247	-1.32237	-0.29408	-0.9888	0.217677
1.15	1.98181	-2.10613	-0.5534	-2.34896	-2.5586	-0.1876	-1.41012	-0.28345	-1.05726	0.287972
1.2	1.73635	-2.05039	-0.29845	-2.48245	-2.19322	-0.15669	-1.33738	-0.36153	-1.11096	0.317996
1.25	1.66863	-2.30681	-0.39088	-2.37366	-1.95413	-0.08832	-1.35154	-0.40332	-1.10434	0.327766
1.3	1.40761	-1.82198	-0.29344	-2.1661	-1.7396	-0.00076	-1.24863	-0.33374	-1.1071	0.338739
1.35	1.23891	-1.43569	-0.10855	-2.02242	-1.45351	-0.02815	-1.18645	-0.20366	-1.14614	0.3357
1.4	1.99226	-0.98108	-0.1674	-1.75147	-1.53101	-0.02747	-1.24778	-0.09053	-1.12166	0.336628
1.45	2.25943	-0.75977	0.13744	-1.59854	-1.23637	0.023097	-1.25326	-0.02183	-1.18791	0.340799
1.5	1.92439	-0.9665	0.529349	-1.59852	-0.61632	-0.0059	-1.26861	0.134357	-1.22533	0.323487
1.55	1.99228	-0.78049	0.404482	-1.66868	-0.22491	0.120816	-1.27429	0.227903	-1.31476	0.33305
1.6	2.17504	-0.71848	0.581322	-1.49312	0.271607	0.084279	-1.00029	0.392784	-1.29844	0.348931
1.65	1.82448	-1.36826	0.775001	-1.35041	0.261835	0.102762	-0.9991	0.459978	-1.31086	0.337718
1.7	2.30372	-1.38683	0.442946	-1.1381	0.21495	0.210386	-1.06755	0.513876	-1.36651	0.316557
1.75	1.93306	-1.14993	0.473737	-1.16687	0.272872	0.202447	-0.88065	0.602587	-1.46853	0.288424
1.8	1.56512	-0.80055	0.094235	-1.19907	0.189247	0.111552	-0.85402	0.561588	-1.52272	0.278638
1.85	1.76321	-0.27807	0.030959	-1.13847	0.188386	0.12116	-0.82886	0.604167	-1.59702	0.281226
1.9	1.66895	-0.61607	0.360529	-1.02028	0.494406	0.079595	-0.71319	0.578012	-1.62144	0.292138
1.95	1.89401	-0.92892	0.440116	-0.74669	0.500825	0.097482	-0.69546	0.472291	-1.57229	0.289674
2	1.61658	-0.89248	0.598065	-0.61239	0.427922	0.084085	-0.64412	0.484572	-1.60714	0.23586
2.05	1.17373	-0.95438	0.794234	-0.61055	0.449049	0.156005	-0.52303	0.372688	-1.59857	0.148277
2.1	1.53256	-0.54299	0.719763	-0.46933	0.277776	0.214686	-0.3592	0.331537	-1.57044	0.063597
2.15	1.37104	-0.14101	0.666735	-0.26721	0.212947	0.369889	-0.37785	0.302646	-1.55028	-0.02698
2.2	1.38738	-0.14041	0.676011	0.066006	0.347277	0.421543	-0.3436	0.205055	-1.55433	-0.07869
2.25	1.21134	0.422129	1.26399	0.198283	0.907483	0.326889	-0.32741	0.08393	-1.52822	-0.07021
2.3	0.822824	0.240004	1.03219	0.395638	1.31276	0.239175	-0.22961	-0.01661	-1.57412	-0.05424
2.35	0.818112	0.321772	0.661479	0.588939	1.03827	0.214877	-0.15495	-0.0003	-1.62491	-0.01617
2.4	0.541287	0.25408	0.459273	0.764907	0.863543	0.063893	-0.11074	-0.07014	-1.59159	0.008002
2.45	0.781473	-0.07429	0.317572	1.00713	0.684099	0.083522	0.009739	-0.2108	-1.66874	-0.00127
2.5	0.993054	-0.09118	0.241904	1.1127	0.486608	0.301739	0.038773	-0.20386	-1.69321	-0.01908
2.55	0.791046	0.29985	0.689108	1.29842	0.678745	0.155345	0.187603	-0.27808	-1.7252	-0.06609
2.6	0.675945	0.315259	0.732841	1.29622	0.615936	0.169766	0.250103	-0.25765	-1.67352	-0.1125
2.65	0.308704	0.294444	1.0952	1.28831	0.368169	0.412589	0.2558	-0.14107	-1.64168	-0.15969
2.7	0.13741	0.597147	1.09647	1.32428	0.193321	0.240899	0.273083	-0.10219	-1.61451	-0.20366
2.75	0.396979	1.26416	0.933819	1.42947	0.15414	0.115742	0.282471	-0.06986	-1.65142	-0.22786
2.8	0.393032	1.47138	0.877147	1.49997	0.157078	0.138888	0.406011	0.000985	-1.6716	-0.25907
2.85	0.520822	1.57915	0.846574	1.70065	0.369322	-0.01638	0.493021	0.010755	-1.61478	-0.27547
2.9	0.482174	1.5943	0.631883	1.64137	0.458536	-0.08748	0.505721	0.124095	-1.57104	-0.28609
2.95	0.678355	0.941937	0.557918	1.6543	0.271949	0.231059	0.556098	0.221758	-1.54077	-0.27958
3	0.248567	0.83692	0.599977	1.71193	0.280119	0.456135	0.489336	0.276217	-1.58148	-0.2322
3.05	0.503339	0.765154	0.623934	1.88876	-0.32637	0.497267	0.470571	0.27704	-1.607	-0.20097
3.1	0.573996	0.548725	0.63047	1.99508	-0.32568	0.401273	0.503334	0.352037	-1.62073	-0.20023
3.15	0.426896	0.32009	0.48058	1.96005	-0.25605	0.290734	0.507008	0.3869	-1.59002	-0.22774
3.2	0.699052	1.00309	0.100516	1.93037	0.091472	0.304121	0.637848	0.415547	-1.57889	-0.27996
3.25	0.823531	0.952213	0.315232	1.78279	0.160169	0.281148	0.62478	0.42313	-1.57035	-0.32421
3.3	0.820754	1.03602	0.169909	1.88924	0.092669	0.341927	0.643799	0.431694	-1.68843	-0.33686
3.35	1.18316	1.11106	0.350177	2.0191	-0.02413	0.29794	0.571116	0.347483	-1.71266	-0.33404
3.4	0.813349	1.02479	0.619938	2.17745	-0.21143	0.058468	0.659658	0.25385	-1.73819	-0.34802
3.45	0.910538	0.95489	0.54939	2.20858	-0.38609	0.140226	0.558552	0.288175	-1.72413	-0.3806
3.5	0.965335	0.427362	0.584892	2.13729	-0.51065	0.178894	0.542301	0.28981	-1.62726	-0.43104
3.55	1.58124	0.597258	0.385388	2.24388	-0.45785	0.245702	0.625395	0.184669	-1.64008	-0.5115
3.6	1.557	0.719292	0.208752	2.27911	-0.21625	0.230035	0.658195	0.101981	-1.56342	-0.57555
3.65	1.39787	0.737445	0.308762	2.42089	-0.14598	0.197873	0.720693	0.056316	-1.46153	-0.59353
3.7	1.54649	0.806591	0.060976	2.42159	-0.06357	0.300087	0.793808	-0.00556	-1.37953	-0.58664
3.75	1.34804	0.629673	0.170263	2.2791	-0.19306	0.334534	0.607779	-0.05952	-1.33769	-0.53812
3.8	1.39079	0.675672	-0.02963	2.31101	-0.31519	0.337096	0.580043	-0.10813	-1.26469	-0.48136
3.85	2.00494	0.469587	0.183344	2.31149	-0.3177	0.279541	0.62676	-0.14121	-1.30173	-0.46308
3.9	1.40184	0.52894	0.557131	2.31567	-0.3242	0.223144	0.624262	-0.06119	-1.32018	-0.43776
3.95	1.36121	-0.01477	0.566414	2.24533	-0.32007	0.023123	0.681418	-0.0172	-1.2414	-0.42195
4	1.59116	0.444999	0.50626	2.11355	-0.11081	-0.05813	0.692028	-0.03406	-1.16139	-0.4237
4.05	1.34679	0.150142	0.360973	1.86397	-0.10818	0.006114	0.604271	0.05172	-1.16383	-0.42981
4.1	1.57304	0.336338	0.170804	1.89337	-0.03689	-0.11762	0.487154	0.145971	-1.07857	-0.46412
4.15	1.67911	0.568248	-0.03204	1.88952	0.253184	-0.06746	0.459576	0.203706	-1.11927	-0.50264
4.2	1.54575	0.186087	-0.02999	1.78739	0.435952	-0.10705	0.486737	0.267826	-1.02538	-0.54634
4.25	1.53195	0.106459	0.245838	1.78738	0.550806	-0.03918	0.473792	0.306637	-1.02778	-0.58028
4.3	1.70111	0.155367	0.580178	1.79899	0.800353	0.036651	0.456169	0.339855	-0.90115	-0.6261
4.35	1.6454	0.338384	0.666243	1.78623	0.610753	-0.05181	0.401235	0.348418	-0.78741	-0.66694
4.4	1.74256	-0.19094	0.543987	1.95288	0.549572	-0.16348	0.510127	0.419345	-0.67113	-0.70384
4.45	1.55931	0.483196	0.196893	1.92881	0.318055	-0.15688	0.448701	0.330465	-0.57901	-0.76431
4.5	1.45774	0.029605	-0.22029	1.85679	0.480535	-0.16356	0.42806	0.372892	-0.48811	-0.82518
4.55	1.60904	0.315624	0.150842	1.75235	0.958207	-0.10798	0.360706	0.349557	-0.27633	-0.91535
4.6	1.54832	0.11166	0.172064	1.7151	1.08353	-0.03746	0.378653	0.295664	-0.20074	-0.98904
4.65	1.57777	0.046494	0.05009	1.74603	0.95973	0.014751	0.460623	0.230422	-0.02966	-1.01718
4.7	1.78124	0.159618	-0.07992	1.81312	0.770932	-0.03457	0.46478	0.207977	0.064598	-1.01248
4.75	1.28818	-0.24227	-0.22973	1.78892	0.42921	-0.15099	0.622094	0.172991	0.134423	-0.98484
4.8	1.52298	-0.18293	-0.1652	1.66028	0.534667	-0.11894	0.632182	0.107732	0.166055	-0.94454
4.85	1.5881	0.510069	0.223543	1.68297	0.774768	-0.15195	0.639367	0.075275	0.211983	-0.88511
4.9	1.16635	0.301119	0.502556	1.61283	1.12345	-0.11805	0.74185	-0.0015	0.311096	-0.84541
4.95	1.45569	-0.06086	0.63709	1.40203	1.36938	-0.10685	0.717636	-0.0226	0.293808	-0.80783
5	1.64636	-0.2541	0.784911	1.29756	1.63313	-0.13218	0.74561	0.076773	0.348318	-0.81575
5.05	1.41974	-0.32507	0.742994	1.25442	1.55301	-0.13378	0.822486	0.06558	0.507351	-0.88566
5.1	0.899439	-0.37923	0.44847	1.19978	1.33185	-0.1554	0.903055	0.20593	0.691951	-0.9719
5.15	0.698551	-0.49105	0.323817	1.22498	1.46809	-0.30075	1.03129	0.337422	0.718913	-1.03357
5.2	0.546405	-0.35936	0.137617	1.15468	1.58331	-0.24791	1.00575	0.291895	0.857817	-1.07261
5.25	0.649116	-0.49895	-0.0918	1.09193	1.89132	-0.09035	0.841191	0.242934	1.01123	-1.08931
5.3	0.586827	-0.11027	0.214312	1.05359	2.01478	0.000337	0.798137	0.3313	1.02489	-1.08993
5.35	0.488925	-0.11566	0.314674	0.958752	2.20322	0.043834	0.687185	0.381446	1.07674	-1.13102
5.4	0.27645	0.121604	0.381301	0.944367	1.77568	0.114525	0.805387	0.328052	1.12132	-1.16192
5.45	0.395276	0.429054	0.118554	0.927627	1.47381	0.222141	0.900806	0.277343	1.15126	-1.20735
5.5	-0.15107	0.076266	-0.42607	0.91765	1.48072	0.08751	1.02182	0.321114	1.15914	-1.26243
5.55	-0.36356	-0.16963	-0.4293	0.875661	1.39472	-0.07322	1.09951	0.429527	1.23966	-1.28239
5.6	-0.33419	-0.33119	-0.51718	0.840426	1.49119	-0.10208	1.12415	0.462199	1.34884	-1.307
5.65	-0.09598	-0.64897	-0.22216	0.738877	1.4902	-0.18602	0.99441	0.552609	1.40414	-1.29701
5.7	0.049817	-0.16824	-0.16239	0.567077	0.742643	-0.00257	0.801113	0.683238	1.48507	-1.25167
5.75	-0.41486	0.156866	0.18398	0.62943	0.501289	0.15863	0.723347	0.655361	1.59858	-1.22968
5.8	-0.32388	-0.14107	0.239218	0.665647	0.492165	0.217395	0.740709	0.682191	1.65766	-1.23001
5.85	-0.55086	0.342379	0.101059	0.535722	0.279347	0.263295	0.760844	0.794941	1.76851	-1.25324
5.9	-0.75064	-0.11535	-0.10731	0.595876	0.4775	0.12254	0.857319	0.77569	1.84162	-1.28316
5.95	-0.71046	-0.17912	-0.0796	0.62919	0.400878	0.12993	0.784072	0.884853	1.85963	-1.25152
6	-0.92525	-0.14874	0.379015	0.5943	0.344413	0.070659	0.657824	0.89578	1.88921	-1.16251
6.05	-0.67826	0.400762	0.950819	0.804437	0.095643	0.093313	0.657093	0.925532	1.93989	-1.0446
6.1	-0.79363	0.260942	0.914503	0.629811	-0.15848	0.202341	0.480939	0.961408	1.94963	-0.89449
6.15	-0.73017	-0.76646	0.571252	0.475028	0.258712	-0.06405	0.390858	0.862767	1.94499	-0.7759
6.2	-0.68601	-0.27662	0.088755	0.558911	0.250357	-0.21711	0.337112	0.892093	2.01317	-0.66576
6.25	-0.57399	-0.45179	0.008079	0.511468	0.061042	-0.33704	0.361613	0.794736	1.97113	-0.51725
6.3	-0.6562	0.560411	-0.11939	0.417321	0.258885	-0.45656	0.526547	0.691212	1.90095	-0.37641
6.35	-0.51164	0.394929	-0.13607	0.34737	0.075072	-0.29519	0.62137	0.567312	1.92435	-0.22896
6.4	-0.79282	0.108814	3.12e-05	0.296946	-0.40889	-0.1455	0.545127	0.720683	1.90107	-0.0791
6.45	-0.92894	0.155494	0.259754	0.241786	0.05764	-0.1146	0.387361	0.633963	1.85867	0.052286
6.5	-0.8292	0.168116	0.55169	0.382146	0.311515	-0.14268	0.282717	0.490797	1.85223	0.208251
6.55	-1.09381	0.136409	0.593559	0.302136	0.397522	-0.14957	0.142595	0.3743	1.84323	0.393312
6.6	-1.04492	0.091617	0.425817	0.206924	0.302242	-0.05821	0.233658	0.137966	1.85136	0.587922
6.65	-1.16354	0.519642	0.604332	-0.02911	0.376638	-0.023	0.261471	0.113057	1.80452	0.782033
6.7	-1.20929	0.756913	0.510108	0.000387	0.064179	-0.02492	0.361833	0.120583	1.86162	0.944113
6.75	-1.56275	0.077059	0.336239	-0.18056	-0.2547	-0.09242	0.420663	0.065241	1.79218	1.06298
6.8	-1.41725	0.50257	0.273505	-0.05428	-0.19912	-0.06443	0.462063	0.010675	1.79636	1.14867
6.85	-1.49986	-0.09343	0.182157	-0.1116	-0.31036	-0.02712	0.435275	-0.0529	1.79631	1.17334
6.9	-1.51675	-0.11733	-0.44252	-0.02333	-0.29011	-0.08626	0.294498	-0.0793	1.78445	1.16783
6.95	-1.54896	0.389358	-0.23858	0.101535	-0.16011	-0.09461	0.3276	0.008389	1.78175	1.15717
7	-1.38995	0.219036	-0.3489	0.031253	-0.10033	-0.10572	0.315509	0.043325	1.72367	1.13522
7.05	-1.13886	0.136734	-0.23478	0.010343	-0.40642	-0.23495	0.519406	0.007479	1.65687	1.13287
7.1	-1.71767	0.214649	-0.30659	-0.04028	-0.52277	-0.06928	0.612935	-0.0423	1.60966	1.11306
7.15	-1.46711	0.155972	-0.36463	-0.28507	-0.38531	-0.08335	0.705325	-0.03179	1.63694	1.0512
7.2	-1.64533	0.12633	-0.34325	-0.34636	-0.44568	-0.20916	0.598288	-0.11114	1.56263	0.961634
7.25	-1.64365	0.096665	-0.20555	-0.42986	-0.14045	-0.03624	0.515702	-0.12407	1.57983	0.866868
7.3	-1.44126	-0.10264	-0.34526	-0.29935	-0.1136	-0.14201	0.534055	-0.22683	1.55727	0.80319
7.35	-1.85755	-0.00069	-0.01046	-0.15318	-0.38409	-0.0488	0.513196	-0.38059	1.55492	0.787602
7.4	-2.34925	0.494943	-0.00178	-0.25389	-0.55883	0.017521	0.588569	-0.53953	1.51973	0.789786
7.45	-2.15438	0.754225	-0.23706	-0.30484	-0.57436	-0.0508	0.657757	-0.58528	1.49738	0.771733
7.5	-1.95867	0.321423	-0.12535	-0.35902	-0.51405	0.050494	0.748903	-0.62979	1.52164	0.720796
7.55	-1.95845	0.320238	-0.2457	-0.33341	-0.51752	0.119401	0.667369	-0.72615	1.52785	0.654847
7.6	-2.35254	0.679221	-0.23611	-0.33435	-0.3851	0.257884	0.515508	-0.82111	1.55633	0.626981
7.65	-2.29794	0.550352	-0.00076	-0.21833	-0.29472	0.305771	0.397397	-0.90633	1.53687	0.633909
7.7	-2.20537	0.426603	-0.15432	-0.21831	-0.56678	0.353065	0.291459	-1.03103	1.5631	0.655962
7.75	-2.00042	0.388076	-0.20313	-0.25336	-0.58685	0.344936	0.311906	-1.04241	1.54224	0.672753
7.8	-1.66515	0.290143	-0.03754	-0.39491	-0.564	0.252664	0.395789	-1.07163	1.45753	0.676714
7.85	-2.04496	0.6839	-0.28495	-0.35783	-0.20849	0.276969	0.344584	-1.16573	1.41833	0.690588
7.9	-2.37564	0.457064	-0.44413	-0.5352	-0.32824	0.285485	0.379325	-1.23401	1.40683	0.72935
7.95	-2.82558	0.406368	-0.93964	-0.56975	0.064727	0.246827	0.271271	-1.24632	1.37661	0.778619
8	-2.60965	0.779645	-0.67414	-0.57011	0.010017	0.337966	0.195471	-1.19594	1.34538	0.807518
8.05	-2.13399	0.661807	-1.49892	-0.71116	0.011478	0.261828	0.228086	-1.19068	1.31015	0.813571
8.1	-2.33556	0.817715	-0.89698	-0.81635	0.189829	0.174879	-0.00748	-1.09289	1.2715	0.793168
8.15	-2.14277	0.844295	-0.45551	-0.67934	0.434921	0.206044	0.009597	-1.12505	1.23239	0.777348
8.2	-2.16928	0.081286	-0.21355	-0.78168	0.698315	0.07838	-0.03781	-1.05651	1.16375	0.727934
8.25	-2.33803	0.209835	-0.19754	-0.76116	0.536015	0.16519	-0.01106	-1.02622	1.10925	0.69744
8.3	-2.26918	0.021442	-0.76898	-0.78245	0.396452	0.177873	-0.12456	-0.96941	1.04141	0.719313
8.35	-2.53821	0.152638	-1.15104	-0.89674	0.142374	0.118912	-0.14734	-1.01379	0.996609	0.741631
8.4	-2.52009	0.088782	-0.98237	-0.79022	0.254963	0.075955	-0.29241	-0.91888	0.91572	0.829922
8.45	-1.87181	0.370648	-0.879	-0.81862	0.369517	0.034362	-0.52696	-0.91488	0.847929	0.912939
8.5	-1.59238	0.322343	-0.80863	-0.78318	0.430731	0.0125	-0.5067	-0.88024	0.799297	0.936404
8.55	-1.61722	0.61877	-0.99059	-1.10692	0.495909	-0.06477	-0.52684	-0.84914	0.751125	0.963208
8.6	-1.73906	0.58065	-0.943	-1.1746	0.573394	-0.0453	-0.56329	-0.90495	0.673162	0.963972
8.65	-1.96194	0.34542	-0.93667	-1.2633	0.350975	-0.22759	-0.47969	-0.88895	0.676968	0.926458
8.7	-2.12648	0.822082	-0.83902	-1.2055	0.262984	-0.36152	-0.47657	-0.96852	0.593684	0.905085
8.75	-1.75713	0.588642	-1.0014	-1.10958	0.437536	-0.37035	-0.57621	-0.90494	0.52376	0.856194
8.8	-1.57791	0.835605	-1.11764	-1.09956	0.291175	-0.25617	-0.62783	-0.87771	0.474339	0.780265
8.85	-1.93008	0.729918	-0.9947	-1.0988	0.12501	-0.14241	-0.62686	-0.78994	0.451944	0.745643
8.9	-2.08461	0.522916	-0.96127	-1.16891	0.253303	-0.25992	-0.66052	-0.73778	0.404213	0.714375
8.95	-1.61058	0.770108	-0.60739	-1.16892	0.14036	-0.11774	-0.57495	-0.63794	0.334219	0.71436
9	-1.65233	0.536008	-0.57215	-1.23402	-0.11141	-0.22429	-0.5756	-0.50676	0.191108	0.751832
9.05	-1.37501	0.198829	-0.81638	-1.20426	0.051696	-0.15178	-0.5829	-0.47045	0.061866	0.773386
9.1	-1.6619	-0.00476	-0.89006	-1.31032	-0.20033	-0.22035	-0.57422	-0.44616	0.049872	0.784903
9.15	-2.08853	0.384285	-0.62115	-1.62746	-0.13918	-0.22882	-0.80246	-0.37057	-0.0973	0.740694
9.2	-2.14419	0.046966	-0.41102	-1.6675	-0.1528	-0.26929	-0.85657	-0.34708	-0.07689	0.66163
9.25	-1.759	0.064871	-0.38561	-1.66252	0.029926	-0.29776	-0.84229	-0.32393	-0.11373	0.571689
9.3	-1.50968	0.18382	-0.22377	-1.53847	0.334021	-0.20513	-0.82339	-0.14949	-0.12976	0.456981
9.35	-1.73238	-0.06719	-0.67992	-1.5573	0.584457	-0.13755	-0.63915	-0.06675	-0.18165	0.374845
9.4	-1.75688	0.142504	-0.67022	-1.59238	0.577108	-0.01839	-0.57898	0.000663	-0.20969	0.317281
9.45	-1.93946	-0.06937	-0.29641	-1.80431	0.55029	-0.03999	-0.58572	0.072557	-0.28	0.251486
9.5	-1.98333	-0.21405	-0.24645	-1.80408	0.458453	-0.13462	-0.79184	0.155967	-0.27249	0.214261
9.55	-1.56053	0.325515	-0.14176	-1.7117	0.157671	-0.22531	-0.89547	0.273836	-0.36721	0.182903
9.6	-1.44021	0.747486	0.053244	-1.62744	0.102616	-0.41121	-1.02375	0.410482	-0.46358	0.143426
9.65	-1.19951	0.449915	0.004645	-1.6629	0.180939	-0.47995	-1.04268	0.531822	-0.40317	0.120965
9.7	-1.04447	0.445891	-0.10411	-1.84417	-0.0331	-0.43685	-1.01675	0.556347	-0.38622	0.101243
9.75	-0.93514	0.362679	-0.35328	-1.91084	-0.09738	-0.3468	-0.92238	0.691602	-0.45526	0.070448
9.8	-0.70319	-0.29003	0.147931	-1.94458	-0.15818	-0.3277	-0.81394	0.808355	-0.41403	0.02955
9.85	-0.59721	-0.08959	0.243137	-1.69759	-0.20614	-0.32714	-0.82357	0.972793	-0.39575	-0.01736
9.9	-0.36006	-0.21231	0.182208	-1.62745	-0.3809	-0.30696	-0.80746	1.15546	-0.38372	-0.08137
9.95	-0.55455	-0.30369	0.28459	-1.50151	0.063364	-0.36139	-0.94944	1.31219	-0.38856	-0.15678
10	-0.51926	-0.29456	0.010149	-1.56197	0.06135	-0.35828	-0.99565	1.41335	-0.36762	-0.21804
10.05	-0.37205	-0.22278	-0.23221	-1.66253	0.337883	-0.37965	-0.99477	1.60223	-0.33474	-0.28849
10.1	-0.48697	-0.0526	-0.1651	-1.64977	0.507763	-0.43464	-1.0979	1.85176	-0.41837	-0.33284
10.15	-0.27731	-0.26609	-0.05203	-1.34499	0.32583	-0.4982	-1.07613	1.95924	-0.403	-0.35008
10.2	-0.33556	-0.18799	-0.36195	-1.29862	0.335851	-0.31374	-1.02658	2.09557	-0.37654	-0.36775
10.25	-0.44397	0.166034	-0.55256	-1.31422	0.373585	-0.51649	-1.05977	2.15177	-0.34008	-0.36553
10.3	-0.26518	0.221694	-0.36931	-1.30728	0.478344	-0.57805	-1.07581	2.23024	-0.46988	-0.37231
10.35	-0.31027	0.582219	-0.45213	-1.34194	0.523889	-0.52065	-1.11724	2.30902	-0.47549	-0.38048
10.4	-0.38566	0.087218	0.085465	-1.23313	0.418029	-0.60535	-1.15966	2.3307	-0.43807	-0.36721
10.45	-0.33926	0.064633	0.245059	-1.05991	0.132314	-0.37398	-1.02655	2.4824	-0.56111	-0.30357
10.5	-0.73986	0.072523	0.092112	-1.02443	0.052051	-0.3723	-0.95944	2.54925	-0.63932	-0.21635
10.55	-0.94381	-0.09038	0.162486	-1.06029	0.117935	-0.50476	-0.78986	2.66812	-0.55646	-0.0711
10.6	-0.17427	-0.1995	-0.12893	-1.11502	0.515984	-0.66719	-0.77363	2.74178	-0.58105	0.093788
10.65	0.14483	0.113764	-0.19953	-1.19646	0.392128	-0.88843	-0.82846	2.77869	-0.5703	0.186303
10.7	0.080359	0.143528	-0.16907	-1.17275	0.321668	-0.72273	-0.77192	2.80396	-0.4582	0.27004
10.75	0.746558	0.035069	-0.21631	-1.13003	0.195823	-0.67655	-0.7703	2.96311	-0.57222	0.315163
10.8	0.703107	0.214851	-0.71711	-1.16546	0.140562	-0.60635	-0.68542	3.05882	-0.52659	0.329116
10.85	0.864384	0.063403	-0.65805	-0.93263	0.018528	-0.54232	-0.67057	3.1773	-0.53566	0.380813
10.9	1.11676	0.230303	-0.84528	-0.9098	0.445213	-0.61111	-0.54086	3.23122	-0.44071	0.44838
10.95	1.31852	0.370129	-0.57864	-0.91847	0.280415	-0.56006	-0.38735	3.39852	-0.50414	0.542403
11	1.60891	0.084105	-0.52691	-0.77731	-0.02851	-0.57695	-0.25752	3.58404	-0.43936	0.678968
11.05	1.5068	0.954213	-0.51063	-1.01899	-0.14865	-0.65745	-0.06724	3.6655	-0.47933	0.811412
11.1	1.41975	0.958891	-0.27352	-1.02095	0.045469	-0.63452	0.064631	3.73553	-0.44311	0.941963
11.15	1.81488	1.11256	0.391247	-0.98886	0.076108	-0.66478	0.042393	3.82502	-0.42737	1.02303
11.2	2.34363	1.31727	0.232345	-0.84796	0.005915	-0.66215	0.237216	3.88923	-0.33436	1.0632
11.25	2.99358	0.848206	0.355997	-0.7146	0.094322	-0.31583	0.466818	3.98821	-0.37442	1.12024
11.3	3.47453	0.52823	0.574918	-0.70657	0.058453	-0.3024	0.524274	4.10068	-0.29223	1.16617
11.35	3.90222	0.563728	0.291002	-0.60058	-0.16922	-0.22672	0.651833	4.12582	-0.29526	1.21545
11.4	4.5674	1.34019	0.181837	-0.77709	-0.30873	-0.16782	0.714752	4.13594	-0.28439	1.27132
11.45	5.23228	1.46264	0.156536	-0.66862	-0.45882	-0.26758	0.666291	4.24582	-0.22974	1.32449
11.5	5.85392	1.7903	0.229375	-0.56551	-0.23789	-0.13778	0.566894	4.21036	-0.27944	1.35636
11.55	6.406	1.69553	0.341349	-0.52919	0.032732	-0.12219	0.561534	4.15587	-0.24964	1.43266
11.6	6.93689	2.02611	0.440035	-0.56471	0.271897	-0.17729	0.619406	4.17084	-0.30158	1.50596
11.65	7.32465	2.2467	0.629114	-0.52974	-0.03684	0.216635	0.850957	4.18146	-0.34007	1.55154
11.7	7.33429	2.407	0.664809	-0.42445	-0.00552	-0.03707	0.867692	4.23261	-0.39898	1.64726
11.75	7.41347	2.49793	0.758777	-0.42353	0.015249	0.025307	0.984144	4.22324	-0.42883	1.69708
11.8	7.43901	2.89757	0.576597	-0.24957	0.152434	0.097134	1.01737	4.3037	-0.35477	1.72133
11.85	7.7771	2.99324	0.735122	-0.28	0.167306	0.141325	0.868656	4.29841	-0.35791	1.76472
11.9	8.11819	3.15829	0.946519	-0.28196	0.378231	0.182334	0.802166	4.29879	-0.3119	1.73156
11.95	7.52889	2.93443	0.860926	-0.28157	0.347412	0.158502	0.752132	4.3299	-0.28299	1.67782
12	7.9802	2.52472	1.09406	-0.17676	0.097631	0.376497	0.65392	4.26497	-0.22811	1.66802
12.05	7.79946	2.8353	1.2127	-0.04613	0.129096	0.410933	0.633147	4.31548	-0.19382	1.67589
12.1	7.88143	3.28147	1.39132	0.111836	0.417086	0.336489	0.733182	4.33859	-0.09709	1.73216
12.15	7.9811	3.39456	1.40341	0.249948	0.421916	0.615181	0.866585	4.25266	-0.08756	1.82807
12.2	7.8872	3.47437	1.68978	0.213147	0.680621	0.555399	0.845528	4.33738	-0.09154	1.91463
12.25	8.05152	3.83377	1.51854	0.354199	0.615732	0.466067	0.852236	4.37955	-0.02018	1.98696
12.3	8.18769	3.73678	1.74823	0.405373	0.675949	0.571889	0.998491	4.43258	-0.00204	2.0505
12.35	8.15543	3.45594	1.78286	0.566163	0.802356	0.455884	1.01551	4.46263	0.106991	2.09474
12.4	8.60508	3.70597	1.82654	0.636553	0.801492	0.563222	1.25666	4.46166	0.176979	2.11966
12.45	8.44381	3.71089	1.85262	0.377672	1.12162	0.607611	1.35177	4.47932	0.224929	2.1519
12.5	8.26643	3.77671	1.71293	0.393385	1.2078	0.70098	1.25681	4.42423	0.329415	2.17624
12.55	8.53506	4.04212	1.8704	0.398089	1.74666	0.786966	1.31594	4.52271	0.510419	2.20883
12.6	8.71881	4.18094	2.21963	0.429428	1.80407	0.694512	1.28191	4.53788	0.591467	2.27345
12.65	8.94521	4.30461	2.10615	0.600241	1.5557	0.841415	1.25988	4.45577	0.676171	2.31824
12.7	9.20338	4.4343	2.43427	0.671682	1.25333	0.864461	1.28261	4.53297	0.737821	2.37918
12.75	9.16978	4.48598	2.14651	0.619811	0.938516	0.951196	1.44541	4.57889	0.859695	2.44717
12.8	9.41047	4.03043	2.17676	0.741435	1.06635	1.0605	1.58907	4.56538	0.956735	2.50561
12.85	9.31416	4.27397	2.24741	0.776953	1.50073	0.974038	1.7188	4.57873	1.09008	2.57397
12.9	9.22711	4.1819	2.67351	0.917928	1.68636	1.21147	1.87054	4.69223	1.1128	2.62323
12.95	9.35434	4.47285	3.0938	0.847831	1.81466	1.23104	1.82099	4.70934	1.18932	2.64858
13	9.79813	5.06167	3.139	0.685693	1.55725	1.18677	1.91614	4.62808	1.30781	2.64039
13.05	9.93759	4.4184	3.03521	0.742235	1.68533	1.28268	1.95836	4.64475	1.3768	2.58443
13.1	10.2997	4.03223	3.18009	0.812375	1.68778	1.3336	1.98697	4.65156	1.52616	2.51389
13.15	10.4236	4.23487	3.11676	1.19999	1.72237	1.3239	2.10062	4.66106	1.61738	2.45857
13.2	10.2664	4.4528	3.33474	1.34087	2.19176	1.37096	2.17188	4.71289	1.71424	2.40268
13.25	10.1776	4.69498	3.42803	1.27163	2.5865	1.32341	2.25568	4.86519	1.84074	2.38006
13.3	10.1835	4.48908	3.47919	1.23581	2.89381	1.34779	2.43175	4.98182	2.03354	2.35581
13.35	10.6776	4.55523	3.27066	1.06379	3.08243	1.28725	2.60948	5.02522	2.1726	2.29303
13.4	10.4962	4.66744	3.13177	1.16491	3.21064	1.32678	2.74524	5.24894	2.2814	2.22779
13.45	10.4721	4.46775	3.2223	1.37761	3.16275	1.23205	2.80415	5.3761	2.37585	2.17412
13.5	10.7824	4.91365	3.54805	1.5895	3.58434	1.25131	2.82686	5.45876	2.50977	2.16611
13.55	10.7145	4.39588	3.9802	1.62463	4.16115	1.26188	2.85568	5.53317	2.6147	2.21773
13.6	10.941	4.37795	4.08231	1.37444	4.24565	1.24071	2.93087	5.57993	2.792	2.29794
13.65	11.0811	4.6392	3.79195	1.32404	4.4408	1.33715	2.96003	5.60249	2.92887	2.35902
13.7	11.1837	4.69092	3.94244	1.51825	4.47533	1.39392	2.96029	5.74847	3.09151	2.37177
13.75	11.3915	4.78252	3.81618	1.72978	4.67299	1.52355	3.02626	5.77782	3.21268	2.35184
13.8	11.5681	4.64374	3.49418	1.97705	4.86712	1.51757	3.12807	5.82296	3.29347	2.31349
13.85	12.0882	4.9663	3.90282	2.08271	5.15239	1.57508	3.13841	5.87771	3.37236	2.28722
13.9	12.0934	5.25709	3.47338	2.05689	5.47008	1.66443	3.21228	5.92636	3.41247	2.24823
13.95	11.633	5.38989	3.81758	2.15253	5.85143	1.87482	3.3998	5.99415	3.6092	2.22606
14	11.6456	5.71431	3.95228	2.22128	6.07203	1.81692	3.59943	6.02041	3.60461	2.20962
14.05	11.8298	5.92184	3.87482	2.20818	5.96751	1.69912	3.86689	6.10766	3.61687	2.20483
14.1	12.0998	5.93444	3.8345	2.15325	5.88406	1.77495	3.95854	6.17028	3.7189	2.27797
14.15	12.4076	6.21116	3.91108	2.00474	6.34842	1.66762	4.02078	6.27307	3.79793	2.35445
14.2	12.1426	6.24389	4.10229	1.94098	6.78689	1.82365	4.06219	6.33535	3.88096	2.443
14.25	12.5309	6.48368	3.92633	2.22291	7.0459	1.91284	4.22627	6.33285	3.97713	2.51803
14.3	12.6391	6.64127	4.22891	2.57446	7.22429	2.02771	4.51345	6.4531	4.03656	2.56438
14.35	12.7344	6.99144	4.24887	2.60671	7.2798	2.11228	4.51089	6.56416	4.09537	2.62722
14.4	13.0971	6.87894	4.3498	2.54285	7.27261	2.13607	4.63376	6.72036	4.17655	2.71096
14.45	12.8341	7.19571	4.64358	2.43379	7.21636	2.16057	4.64584	6.71141	4.23997	2.8262
14.5	12.8581	7.69099	4.54516	2.43319	7.30293	2.15225	4.67989	6.71325	4.33532	2.95334
14.55	12.8526	7.39507	4.38281	2.50432	7.57487	2.0596	4.69551	6.69252	4.41544	3.07744
14.6	12.6408	7.70274	4.30887	2.68798	7.67246	2.02386	4.76183	6.60264	4.57968	3.19674
14.65	12.8551	7.72896	4.47235	2.68281	7.50636	2.12793	4.79394	6.48706	4.64976	3.26316
14.7	12.8669	7.9823	4.49499	2.52368	7.45005	2.18782	4.81412	6.49851	4.69053	3.29529
14.75	12.7474	7.83756	4.57988	2.50357	7.34507	2.35139	4.93065	6.46941	4.78923	3.29963
14.8	13.1997	7.75074	4.56753	2.50394	7.26464	2.4554	4.81346	6.46122	4.83177	3.28835
14.85	13.0454	8.05753	4.52772	2.68041	7.58575	2.45689	4.74616	6.25881	4.90727	3.32266
14.9	13.1428	7.6417	4.45348	2.78601	7.56494	2.47754	4.71841	6.22602	5.01443	3.40098
14.95	12.8297	7.59037	4.45798	2.76491	7.36336	2.48562	4.62918	6.25699	5.14569	3.52959
15	13.0334	7.78936	4.32068	2.6156	7.45674	2.42026	4.68546	6.22458	5.1246	3.64177
15.05	12.9884	8.07605	4.48926	2.60656	7.46241	2.43323	4.67858	6.18824	5.2231	3.71264
15.1	12.7957	7.81394	4.71821	2.64497	7.47021	2.37775	4.71289	6.18282	5.23158	3.76473
15.15	12.94	7.70563	4.41355	2.85591	7.51727	2.36002	4.75081	6.11151	5.3427	3.79896
15.2	12.9154	7.49025	4.8583	2.9278	7.88558	2.35035	4.82996	6.07543	5.28225	3.90534
15.25	12.9685	7.36601	4.99633	2.9636	7.70269	2.42748	4.91404	6.12006	5.31932	4.04894
15.3	12.781	7.02155	4.98968	2.89195	7.44937	2.63745	4.92191	6.00737	5.26803	4.18755
15.35	12.9452	7.1361	4.71142	3.02098	7.45122	2.66022	4.86354	5.79695	5.2196	4.30682
15.4	13.1844	7.03483	4.68121	3.06769	7.43488	2.72373	4.79921	5.84426	5.30125	4.36598
15.45	13.3541	7.30546	4.72006	3.06769	7.76049	2.69379	4.78406	5.86781	5.29891	4.41644
15.5	13.725	7.2908	4.93008	3.08372	7.9952	2.64704	4.80106	5.83133	5.28914	4.482
15.55	13.7447	7.87529	4.94191	2.92735	8.06886	2.73462	4.8212	5.78957	5.29856	4.56916
15.6	13.9307	8.05753	4.67571	2.99006	7.9551	2.76917	4.78931	5.79704	5.32521	4.64514
15.65	14.0325	7.84082	4.7158	3.00596	7.8945	2.90613	4.61702	5.81656	5.35919	4.73004
15.7	14.3742	7.90066	4.9029	3.10249	7.83061	2.97167	4.56037	5.94269	5.37714	4.78655
15.75	14.3737	7.49605	5.00471	3.24417	7.87906	2.91541	4.53568	5.97586	5.4	4.81019
15.8	14.5171	7.32914	4.52732	3.13487	7.82139	2.86723	4.60306	5.84504	5.3974	4.83693
15.85	14.3331	7.8004	4.54594	3.06433	7.75146	2.63575	4.7886	5.89762	5.42693	4.82429
15.9	14.2815	7.38365	4.46742	3.10351	7.81896	2.60926	4.73672	5.92496	5.43669	4.79322
15.95	14.8416	7.49375	4.95335	3.20919	7.63974	2.72816	4.83031	5.93576	5.42815	4.78778
16	14.7523	7.58957	5.42568	3.35125	7.37871	2.73451	4.82802	5.89983	5.43846	4.78284
16.05	14.7555	6.86088	5.46804	3.34468	7.29003	2.73619	4.58472	5.92687	5.47453	4.79198
16.1	14.7567	6.81937	5.18795	3.17552	7.30522	2.76943	4.61089	5.97017	5.43808	4.83334
16.15	14.9365	6.74198	5.12135	3.03411	7.29746	2.71869	4.39811	5.8941	5.46327	4.84557
16.2	15.0092	6.66561	5.07339	3.13774	7.17108	2.67224	4.36306	5.82235	5.47252	4.86063
16.25	15.0657	6.51676	5.23928	3.28037	7.03772	2.66127	4.25597	5.9707	5.50272	4.89934
16.3	14.9633	6.18521	5.20285	3.27016	7.00475	2.63279	4.19588	5.87702	5.52187	4.9062
16.35	15.0029	6.40989	5.13025	3.13964	6.84878	2.63772	4.06516	5.92044	5.66795	4.93673
16.4	15.1431	6.47514	5.01075	2.87148	6.64431	2.70978	3.97927	5.84929	5.6098	4.97487
16.45	14.966	6.47289	4.43829	3.0042	6.63776	2.68701	3.9765	5.79881	5.6605	4.94961
16.5	15.132	6.39746	4.25718	3.06882	6.81299	2.54897	3.85879	5.80899	5.615	4.92215
16.55	15.047	6.15751	4.68066	3.13971	6.68986	2.51021	3.84885	5.75345	5.53946	4.85867
16.6	15.2599	5.7402	4.56736	3.10536	6.19983	2.4042	3.82544	5.58923	5.47179	4.7694
16.65	14.9819	5.46167	4.5832	3.02688	5.92464	2.30189	3.79766	5.43889	5.4532	4.70108
16.7	15.0058	5.78159	4.8926	3.03225	5.74802	2.40893	3.84504	5.39131	5.46733	4.64207
16.75	14.7516	5.96818	4.50174	3.06767	5.79155	2.39478	3.84021	5.33353	5.35962	4.59688
16.8	14.7056	5.808	4.66751	3.10348	5.65203	2.37154	3.75124	5.20071	5.39372	4.56329
16.85	14.6457	5.7372	4.91991	2.92662	5.71385	2.35912	3.55645	5.10786	5.32225	4.53063
16.9	14.2348	5.30496	4.50027	2.78378	5.53073	2.31507	3.48751	4.98872	5.31312	4.49139
16.95	14.3383	4.93886	4.69298	2.69938	5.34187	2.27128	3.40655	4.9041	5.34456	4.45112
17	13.8773	5.07679	4.28826	2.67965	5.03298	2.23656	3.30249	4.59032	5.31743	4.41391
17.05	13.7138	5.33603	4.38466	2.75055	5.05827	1.97646	3.29389	4.51129	5.35573	4.36293
17.1	14.0279	5.20287	4.17123	2.82068	4.95167	1.82927	3.1165	4.27671	5.34889	4.32432
17.15	13.9353	5.25949	4.10109	2.71494	4.84175	1.94575	3.11508	4.21532	5.32416	4.27805
17.2	14.0102	5.3567	4.37343	2.60773	4.70087	1.97063	3.0616	4.05901	5.23839	4.22504
17.25	14.0188	4.97882	4.13492	2.50125	4.45414	1.87939	2.93401	3.93237	5.17552	4.22268
17.3	13.8403	4.53783	4.39592	2.64231	4.32732	1.85646	2.99735	3.9386	5.11915	4.18312
17.35	13.8094	4.67713	4.59759	2.7475	4.33114	1.78635	3.01501	3.78016	4.96479	4.08639
17.4	13.8117	4.20864	3.94637	2.71277	4.35303	1.70268	2.9194	3.70628	4.89131	3.98117
17.45	13.6379	4.38118	4.54646	2.64117	3.99214	1.77174	2.90153	3.66113	4.81838	3.85855
17.5	13.4431	4.29343	4.88373	2.59771	3.91812	1.85407	2.90152	3.65609	4.76612	3.73345
17.55	13.6176	4.43445	4.60094	2.71053	3.79115	1.96539	2.88231	3.67572	4.72529	3.65542
17.6	13.3833	4.12718	4.61714	2.79646	3.68723	2.03335	2.84852	3.60394	4.65751	3.56931
17.65	12.9931	3.57367	4.5455	2.78623	3.3691	2.03605	2.78104	3.52298	4.56399	3.45045
17.7	12.8699	3.16968	4.34232	2.63925	2.9292	1.89641	2.86604	3.4167	4.62063	3.34944
17.75	12.9798	2.99585	4.03401	2.56836	2.96493	1.80481	2.80059	3.37133	4.53932	3.23765
17.8	12.6308	3.48859	3.86029	2.53255	2.78517	1.72615	2.7992	3.27414	4.5013	3.14499
17.85	12.4848	3.28634	3.58208	2.56686	2.54461	1.56666	2.89275	3.12811	4.47273	3.08331
17.9	12.6659	3.68527	3.57879	2.6724	2.42442	1.50459	2.88346	2.9943	4.47472	3.06734
17.95	12.2102	3.49495	3.44568	2.64075	2.27075	1.45919	2.73594	2.77811	4.30315	3.07611
18	11.7606	3.32102	4.04994	2.56607	1.92438	1.59655	2.69637	2.63628	4.21161	3.07578
18.05	11.8737	3.51348	3.79111	2.42509	1.59962	1.47135	2.44882	2.53574	4.17063	3.04331
18.1	11.5181	3.12134	3.65566	2.45861	1.27584	1.55768	2.30027	2.48341	4.01754	2.96746
18.15	11.0816	2.76984	3.56467	2.49391	1.52526	1.5684	2.29957	2.35875	3.91114	2.89005
18.2	10.4048	2.743	3.39651	2.56452	1.39079	1.48107	2.15172	2.17699	3.82718	2.81527
18.25	9.98733	3.03843	3.34712	2.39993	1.03553	1.41041	2.07502	2.04969	3.64748	2.76781
18.3	9.89422	2.95462	2.98563	2.20596	0.639179	1.12676	2.04565	1.94769	3.54654	2.74519
18.35	10.1046	2.93126	2.76001	2.1403	0.233021	1.02601	1.91436	1.85754	3.51247	2.64833
18.4	9.94863	2.59317	2.78515	2.13735	0.428518	0.982186	1.77009	1.65044	3.41936	2.54281
18.45	10.151	2.70412	2.82451	2.17625	0.334168	1.06973	1.73104	1.54395	3.31222	2.40107
18.5	9.75548	2.83837	2.79147	2.06903	0.237631	1.12361	1.61574	1.36572	3.20469	2.24583
18.55	9.1983	2.92901	2.78723	2.03398	0.109682	0.982452	1.55997	1.24716	3.10506	2.19231
18.6	9.30903	2.78257	3.21255	1.82148	-0.2725	0.954535	1.5945	1.10306	3.06	2.15909
18.65	8.9741	2.74079	2.78431	1.7153	-0.42224	0.922155	1.69003	0.984743	2.97721	2.1648
18.7	8.42523	2.4691	2.84063	1.64159	-0.14633	0.812698	1.59887	0.742493	2.91952	2.20254
18.75	8.62488	2.56304	2.98143	1.61086	-0.34166	0.767213	1.56818	0.401406	2.83283	2.19604
18.8	8.76763	2.71394	2.84325	1.54037	-0.45377	0.797331	1.50818	0.216604	2.81206	2.13835
18.85	8.6728	1.89464	2.81308	1.39936	-0.56788	0.730427	1.36166	0.10116	2.77098	2.04362
18.9	8.66182	1.85781	3.19459	1.24947	-1.03217	0.680897	1.2066	-0.16393	2.65519	1.87589
18.95	8.17004	2.33954	2.87832	1.15188	-1.29931	0.626317	1.20776	-0.31753	2.54707	1.75649
19	8.3673	2.00641	2.21889	1.11671	-1.47552	0.535929	1.12831	-0.49926	2.52418	1.69127
19.05	8.1399	2.43013	2.13405	1.20639	-1.40374	0.500758	1.15224	-0.62472	2.47844	1.66674
19.1	7.71723	1.89739	2.34113	1.07844	-1.6893	0.506533	1.17606	-0.90963	2.37683	1.683
19.15	7.71719	1.82433	2.24163	0.904197	-2.05674	0.48441	1.05965	-1.0206	2.28505	1.63658
19.2	7.61527	1.48512	1.87246	0.891085	-2.29076	0.375936	0.969386	-1.1551	2.17192	1.54621
19.25	7.4018	1.59485	1.78914	0.763256	-2.72366	0.238432	0.891262	-1.28769	2.1722	1.45718
19.3	7.09517	2.10331	1.88148	0.727733	-3.2651	0.121969	0.864201	-1.45286	2.10036	1.39662
19.35	6.8983	2.17996	1.92635	0.50945	-3.01302	-0.04634	0.718747	-1.59195	2.0131	1.37846
19.4	6.66722	2.24943	1.99635	0.131281	-2.89841	-0.13137	0.639911	-1.6794	1.93814	1.40487
19.45	6.1909	1.91881	1.85192	0.021244	-3.08271	-0.30948	0.516748	-1.80576	1.85745	1.39246
19.5	5.74503	1.96148	1.7165	-0.04736	-2.93068	-0.30521	0.473818	-1.8362	1.76347	1.32356
19.55	5.67992	1.71042	1.49747	-0.04946	-3.21612	-0.31733	0.506295	-1.90992	1.76017	1.24517
19.6	5.46072	1.88136	1.47903	0.032119	-3.50958	-0.33588	0.487145	-2.05495	1.63219	1.12732
19.65	5.26307	2.00903	1.50179	-0.08489	-3.54032	-0.17312	0.392401	-2.03581	1.45036	1.02339
19.7	5.30196	2.25113	1.72485	-0.26136	-3.59479	-0.14841	0.08598	-2.11745	1.43458	0.929403
19.75	4.93729	2.27847	1.83826	-0.33221	-3.7881	-0.21859	0.035588	-2.35471	1.45267	0.809421
19.8	4.23087	1.97867	2.11247	-0.3338	-3.55944	-0.33257	0.139397	-2.48076	1.38422	0.708617
19.85	4.30944	2.15743	1.92193	-0.29174	-3.88751	-0.49826	0.021887	-2.56275	1.26192	0.604851
19.9	4.68469	2.17514	1.55419	-0.40301	-4.43869	-0.55061	0.003139	-2.66122	1.23721	0.530332
19.95	4.68094	2.12795	1.32978	-0.61432	-4.62063	-0.4665	-0.12606	-2.80837	1.23363	0.472859
20	4.59298	2.04269	1.57988	-0.57963	-4.4827	-0.3943	-0.12136	-2.86523	1.1911	0.406179
20.05	4.20853			-0.75702	-4.57509	-0.28962	-0.12792	-2.93324	1.08444	0.35797
20.1	4.15919			-0.84948	-4.2477	-0.25396	-0.09899	-3.03356	1.03437	0.26175
20.15	4.05047			-0.827	-4.04472	-0.32363	-0.36406	-2.97855	0.97825	0.138432
20.2	4.25462			-0.96761	-4.41727	-0.50221	-0.53457	-3.03684	0.897478	-0.00832
20.25	3.95816			-1.12945	-4.41109	-0.53627	-0.55087	-3.0244	0.810983	-0.20339
20.3	3.88773			-1.14356	-4.32077	-0.56574	-0.58264	-3.00365	0.771261	-0.43505
20.35	3.78428			-1.07553	-4.40302	-0.54817	-0.53229	-2.98151	0.634263	-0.64461
20.4	4.12362			-1.04568	-4.5697	-0.48117	-0.4694	-3.008	0.528794	-0.86165
20.45	4.10671			-1.11073	-4.69772	-0.5555	-0.54756	-2.94095	0.502546	-1.00793
20.5	3.71402			-1.14678	-4.56646	-0.54969	-0.50062	-2.88725	0.436395	-1.09054
20.55	3.37753			-1.22006	-4.5591	-0.52105	-0.45034	-2.82434	0.40433	-1.19048
20.6	3.43245			-1.24953	-4.30324	-0.50154	-0.3303	-2.69782	0.315138	-1.26633
20.65	3.27412			-1.20844	-3.99776	-0.43334	-0.36514	-2.52179	0.261799	-1.36949
20.7	3.33701			-1.21655	-3.74668	-0.4906	-0.43048	-2.43198	0.207485	-1.49623
20.75	3.37565			-1.35719	-3.74453	-0.56564	-0.3908	-2.24537	0.227478	-1.58532
20.8	3.42024			-1.49136	-3.6679	-0.35206	-0.3856	-2.15358	0.158478	-1.6349
20.85	3.28502			-1.49931	-3.70289	-0.48816	-0.36529	-2.02358	0.060894	-1.71546
20.9	3.71801			-1.74636	-3.76124	-0.53264	-0.38341	-1.89997	0.038162	-1.76077
20.95	4.0901			-1.71091	-3.94723	-0.43759	-0.40493	-1.70862	-0.03995	-1.81461
21	3.8942			-1.71682	-3.38952	-0.54251	-0.45123	-1.58954	-0.099	-1.89362
21.05	3.99374			-1.85102	-3.26069	-0.50612	-0.48649	-1.48399	-0.17883	-1.95746
21.1	3.93382			-1.92283	-2.93421	-0.67554	-0.38732	-1.40197	-0.21219	-2.02268
21.15	3.86643			-1.99372	-2.54784	-0.62859	-0.30368	-1.29081	-0.26867	-2.11449
21.2	4.1329			-1.89332	-2.77428	-0.69014	-0.21378	-1.19884	-0.38925	-2.18044
21.25	4.29581			-1.85415	-2.77595	-0.73533	-0.13548	-1.11061	-0.47703	-2.23472
21.3	4.5667			-1.88507	-2.27009	-0.72235	-0.01074	-1.07343	-0.57032	-2.30416
21.35	4.40558			-1.95538	-1.85192	-0.62904	-0.11625	-1.03396	-0.64231	-2.35992
21.4	4.72371			-1.92284	-1.96464	-0.64154	-0.07277	-0.88492	-0.70179	-2.44667
21.45	4.76688			-1.85235	-1.64672	-0.72225	-0.07249	-0.9063	-0.78964	-2.51885
21.5	4.85589			-1.8169	-1.57002	-0.65003	-0.17441	-0.81117	-0.84241	-2.59297
21.55	5.06884			-1.74525	-1.73926	-0.54808	-0.0421	-0.78728	-0.90943	-2.67021
21.6	4.97345			-1.74088	-1.31106	-0.67096	0.133588	-0.76031	-0.99403	-2.7761
21.65	5.19323			-1.8154	-0.99477	-0.65371	0.241553	-0.71079	-0.98454	-2.89333
21.7	5.4622			-1.91646	-0.94248	-0.54265	0.28353	-0.67083	-1.01914	-2.99687
21.75	5.69169			-1.9221	-0.83828	-0.44889	0.207448	-0.42386	-1.05774	-3.11408
21.8	6.13593			-1.88629	-0.81699	-0.42928	0.154271	-0.34254	-1.14485	-3.16382
21.85	6.50649			-1.99933	-1.11325	-0.52344	0.077427	-0.19261	-1.08712	-3.20032
21.9	6.52399			-1.85046	-0.79131	-0.46581	0.138022	-0.08496	-1.1397	-3.24314
21.95	6.20242			-1.83653	-0.24297	-0.58558	0.22124	0.102964	-1.23124	-3.27659
22	6.32891			-1.88741	0.588793	-0.46946	0.346423	0.157515	-1.18766	-3.35961
22.05	6.73597			-1.74567	0.761501	-0.34633	0.221827	0.234606	-1.1957	-3.45895
22.1	6.64767			-1.70928	1.10861	-0.34282	0.156285	0.279373	-1.28589	-3.51113
22.15	6.68143			-1.74451	1.0836	-0.35915	0.109345	0.389127	-1.25532	-3.51594
22.2	6.55243			-1.74451	1.01977	-0.31471	-0.04941	0.384734	-1.25353	-3.49419
22.25	7.07935			-1.87884	1.20204	-0.2607	-0.08812	0.445579	-1.15085	-3.45375
22.3	7.58987			-2.02694	1.80863	-0.36449	-0.23325	0.511749	-1.11728	-3.48768
22.35	7.78305			-1.91892	2.01594	-0.45525	-0.19614	0.504423	-1.02545	-3.57536
22.4	7.1981			-2.09708	2.07065	-0.53942	-0.15545	0.603946	-1.07741	-3.66261
22.45	7.30657			-2.06199	2.34116	-0.54717	-0.25108	0.598451	-1.01946	-3.72114
22.5	7.34116			-2.03833	1.84364	-0.33163	-0.25742	0.70544	-0.97356	-3.73451
22.55	7.41256			-2.16797	1.69671	-0.16222	-0.33636	0.732892	-1.01236	-3.70763
22.6	7.29356			-2.19245	1.77445	-0.33219	-0.28393	0.829231	-0.94927	-3.67387
22.65	7.2782			-2.20343	1.8901	-0.4212	-0.24488	0.788721	-0.96302	-3.69423
22.7	7.49149			-2.16798	2.07688	-0.56665	-0.33331	0.912271	-0.91746	-3.71763
22.75	7.68616			-2.20378	2.15275	-0.56769	-0.33481	0.928546	-0.91476	-3.7691
22.8	8.06181			-2.2377	2.0184	-0.4233	-0.44584	0.99672	-0.84561	-3.83895
22.85	7.96847			-2.40835	1.892	-0.21818	-0.50276	1.04665	-0.81211	-3.91161
22.9	8.1176			-2.41457	1.97688	-0.17372	-0.50604	1.15296	-0.8519	-3.96431
22.95	7.26118			-2.51961	2.68877	-0.04401	-0.50382	1.11055	-0.78199	-3.98124
23	7.40173			-2.49797	2.99648	-0.11439	-0.43743	1.04212	-0.70936	-3.91722
23.05	8.00549			-2.73324	3.03644	-0.18352	-0.43101	1.07187	-0.73491	-3.81037
23.1	7.78701			-2.84215	3.01194	-0.24193	-0.30189	1.08109	-0.80042	-3.69509
23.15	7.22637			-2.87973	2.96871	-0.27082	-0.23428	1.05709	-0.84097	-3.60549
23.2	6.67433			-2.87522	2.78592	-0.09109	-0.21795	1.02761	-0.74593	-3.56925
23.25	6.79608			-2.83919	3.08992	-0.21157	-0.1157	1.06214	-0.66481	-3.56595
23.3	7.03815			-2.94553	3.68577	-0.17447	-0.14042	1.14396	-0.6149	-3.59853
23.35	7.04066			-2.94592	3.74382	-0.17087	-0.23896	1.17688	-0.64349	-3.64012
23.4	6.92834			-3.03084	3.53958	-0.18449	-0.2497	1.22201	-0.53284	-3.69502
23.45	6.69029			-3.04809	3.75571	-0.19806	-0.30069	1.19909	-0.43214	-3.75046
23.5	6.68579			-2.94838	3.72804	-0.31475	-0.41372	1.15188	-0.36708	-3.79466
23.55	7.1083			-2.99419	3.79101	-0.30504	-0.27124	1.22454	-0.23439	-3.82012
23.6	7.28283			-2.98061	3.96494	-0.47283	-0.32747	1.2798	-0.20439	-3.84882
23.65	6.97722			-3.04293	4.18548	-0.40709	-0.28679	1.29389	-0.18602	-3.87383
23.7	6.55614			-3.0731	4.36476	-0.23183	-0.19218	1.31651	-0.17083	-3.92137
23.75	6.72471			-3.15544	4.5303	-0.15527	-0.3035	1.42676	-0.16945	-3.95102
23.8	6.7536			-3.14015	4.65853	-0.2419	-0.32068	1.50781	-0.09179	-4.00446
23.85	7.24497			-3.15592	4.84018	-0.12305	-0.41019	1.62162	-0.13323	-4.04255
23.9	7.4492			-3.19252	4.64845	-0.13627	-0.33733	1.69848	-0.09335	-4.0251
23.95	7.07872			-3.32331	4.88152	-0.12826	-0.18706	1.82865	-0.10589	-3.99343
24	7.16291			-3.33394	5.08883	-0.0887	-0.11908	2.10245	-0.13324	-3.88828

## Sheet: arteriole
Time	n1	n2	n3	n4	n5	n6	n7	n8	n9	n10
0.5	-2.71278	-1.41175	0.266287	-1.31279	-1.57652	-0.30086	0.218517	-1.76494	0.895614	0.795971
0.55	-3.26725	-0.87136	-0.45396	-1.11082	-1.79418	-0.59335	-0.00603	-1.78978	1.87409	0.787002
0.6	-3.35477	-0.75307	0.14731	-1.36451	-1.95885	-0.06699	0.21355	-1.79717	2.63783	0.80409
0.65	-3.29201	-0.7259	-0.14965	-1.26897	-1.64449	-0.01123	0.385054	-1.63844	2.76138	0.785468
0.7	-3.51736	-0.62223	0.171912	-1.34166	-1.63179	-0.36357	0.593388	-1.57114	3.34348	0.763157
0.75	-2.83568	-0.69426	0.535498	-1.21202	-1.46775	-0.34142	1.12838	-1.46895	3.73573	0.790338
0.8	-1.76469	-0.76017	1.16123	-1.2643	-1.46415	-1.09638	0.972955	-1.43755	3.45583	0.847546
0.85	-1.91951	-0.57143	0.715167	-1.27542	-1.51659	-0.28677	0.690373	-1.37671	3.53045	0.9041
0.9	-2.14767	-0.53102	0.266865	-1.02926	-1.27382	-0.35888	0.453912	-1.3768	3.75164	0.955013
0.95	-2.31294	-0.74559	1.26498	-1.05761	-1.24729	-0.74083	0.006449	-1.2589	3.53449	0.998084
1	-2.14677	-0.44781	1.20433	-0.9086	-1.19002	-0.77774	-0.4414	-1.19906	3.58366	1.04833
1.05	-2.53569	-0.62248	0.758383	-0.53473	-1.10195	-0.53405	-1.07806	-1.15109	3.6839	1.12335
1.1	-2.52367	-0.30829	1.49957	-0.72662	-1.19225	-0.10894	-1.33392	-1.04809	3.98322	1.18946
1.15	-2.5545	0.219285	1.7336	-0.70314	-0.99471	0.773076	-0.31266	-1.09384	3.89064	1.31594
1.2	-2.62135	-0.10906	1.31972	-0.78268	-1.12119	0.767712	-0.60349	-0.87864	4.30497	1.41278
1.25	-1.46195	0.096654	1.24048	-0.8414	-1.18732	0.628972	0.207618	-1.14966	4.70611	1.4941
1.3	-1.10513	0.252291	1.65152	-0.82621	-1.13131	0.61066	-0.07166	-1.063	4.73918	1.61066
1.35	-1.2557	0.468447	1.4498	-0.63041	-1.24983	0.665073	0.231118	-0.87189	4.61175	1.63157
1.4	-0.3108	0.551313	1.69263	-0.43811	-1.07981	0.196155	-0.40465	-0.7897	4.44028	1.61195
1.45	-0.25464	0.395798	1.46254	-0.34864	-0.85953	-0.03098	-0.51666	-0.74093	3.9477	1.54635
1.5	-0.62173	0.451745	1.36763	-0.38444	-0.81889	0.078778	-0.35748	-0.79464	3.77336	1.41599
1.55	-0.83336	0.341277	1.43791	-0.61927	-0.75698	0.592491	-0.58766	-0.65947	3.78957	1.27736
1.6	-0.8101	0.534091	1.52943	-0.36024	-0.89813	0.741381	-0.9161	-0.74481	3.68745	1.20601
1.65	-1.17327	0.945695	1.97418	0.104541	-0.86933	0.921153	-0.28792	-0.5949	3.74392	1.18949
1.7	-1.45707	0.822651	1.85054	-0.0438	-0.49555	0.826019	-0.54898	-0.29	3.84637	1.21965
1.75	-1.37942	0.67047	1.31925	0.189676	-0.3262	0.925755	-0.29556	-0.26894	2.99411	1.19579
1.8	-1.30885	0.531724	1.43677	-0.10272	-0.32565	0.752045	-0.11628	-0.18887	2.41861	1.09719
1.85	-1.02973	0.840245	1.67517	-0.05345	-0.32484	0.682643	-0.76349	-0.2934	2.78287	0.978611
1.9	-1.24225	0.80305	1.3377	0.112585	-0.23628	0.403429	-0.16216	-0.33002	2.72896	0.792639
1.95	-0.80027	0.904727	1.36253	0.110412	0.093056	0.646164	0.143755	-0.35862	2.92685	0.675372
2	-0.57697	1.08314	1.28581	0.015642	0.415146	0.563364	0.336295	-0.27628	2.65765	0.601856
2.05	0.365649	0.736641	1.10708	-0.15282	0.737983	0.396132	0.740073	-0.19835	2.35371	0.528764
2.1	0.635529	0.782186	1.37247	-0.13334	0.789814	0.73224	0.468566	-0.12937	2.65343	0.478702
2.15	0.702329	0.295762	1.50515	0.056832	1.02544	0.756944	0.019039	-0.18839	2.67144	0.523995
2.2	0.635995	0.366792	1.48306	-0.09984	1.20893	0.604682	-0.24198	-0.2784	2.19144	0.613016
2.25	-0.03637	0.492697	0.84259	0.091752	1.09527	0.653149	-0.09251	-0.14403	2.14542	0.676886
2.3	-0.0435	0.552256	1.2324	0.105566	1.36011	0.395026	-0.09917	0.048925	1.8776	0.872675
2.35	-0.08079	0.803222	1.19215	0.1407	1.25044	-0.07043	0.034936	0.063924	1.38495	0.958131
2.4	-0.0764	0.717384	1.38773	0.280676	1.18929	-0.2355	0.072212	-0.01934	1.03186	0.927415
2.45	0.196105	0.436157	1.79231	0.280677	1.18114	-0.35977	0.039342	0.055677	1.25043	0.894376
2.5	0.424899	0.319077	1.43453	0.342756	1.22969	-0.43832	-0.29588	-0.12179	1.16633	0.741348
2.55	1.01766	0.445529	0.962509	0.19311	1.09947	0.23991	-0.88146	-0.14507	1.38292	0.538277
2.6	1.34536	0.797332	0.655588	-0.13132	1.17417	0.275509	-1.35476	-0.16169	0.693607	0.423377
2.65	1.70739	0.839301	1.08153	0.110173	1.28353	0.151227	-0.63716	-0.13482	0.947358	0.312122
2.7	1.45686	0.888883	1.23594	0.351539	1.2205	-0.69882	-0.16325	-0.12116	0.946131	0.234431
2.75	1.56073	0.807032	1.41634	0.315782	1.27374	-0.26945	-0.65718	-0.09822	0.868923	0.294174
2.8	1.27466	0.806986	1.65863	0.311871	1.16241	-0.18632	0.555819	0.049307	1.28836	0.340893
2.85	1.85816	0.594179	1.18971	0.346331	1.07919	-0.08017	0.561074	-0.03486	1.22132	0.400557
2.9	1.84933	0.289139	0.473542	0.329223	0.949747	0.18876	0.4681	0.253164	0.792202	0.483643
2.95	0.564182	0.223055	0.966425	0.344647	0.87018	0.480628	0.650869	0.223054	1.0751	0.441345
3	0.568662	0.271282	1.1726	0.323861	0.836405	0.484752	-0.01192	0.08158	0.890754	0.327426
3.05	0.859729	0.193756	1.66041	0.305101	0.8356	0.751029	-1.26599	0.021081	0.544053	0.196321
3.1	0.627129	-0.0781	1.68636	0.395999	0.787319	1.38264	-0.96968	0.008305	0.335788	0.027298
3.15	0.980995	0.085742	0.944558	0.340582	0.406464	1.26929	-1.2976	0.132398	0.3881	-0.091
3.2	1.11443	0.022855	0.790582	0.297829	0.571586	1.61875	-0.67733	0.117596	-0.06102	-0.12027
3.25	1.1522	-0.1535	0.764501	0.231325	0.429721	1.57419	-0.47375	0.101313	0.399794	-0.06759
3.3	1.18633	0.072678	1.15123	0.275624	0.135119	1.23423	-0.43306	0.126041	0.742172	-0.0118
3.35	1.05603	0.121672	1.2954	0.293546	0.296907	0.521147	-0.27718	0.108854	0.668393	0.133192
3.4	1.1058	0.429617	1.03036	0.084892	-0.02571	0.25876	-0.43906	0.082021	0.339033	0.136624
3.45	1.37916	0.220367	1.26517	0.339699	-0.18803	-0.12287	-0.88011	0.113686	0.514631	0.063118
3.5	1.90803	0.428673	1.23616	0.559896	-0.24726	0.028851	-0.83324	0.015125	0.436668	-0.04288
3.55	1.51643	0.181407	1.34509	0.475421	-0.53997	0.231345	-0.34016	0.018485	-0.18445	-0.17817
3.6	1.67536	0.252708	1.56487	0.729389	-0.57214	0.319597	-0.05304	0.334437	0.421051	-0.18938
3.65	2.12273	0.101801	0.990806	1.12095	-0.61081	1.04997	0.336735	0.381717	0.163103	-0.15013
3.7	2.36233	-0.28194	1.23508	0.877949	-0.47713	1.1586	0.609351	0.502646	-0.28494	-0.05434
3.75	2.62059	-0.10835	0.697121	1.18264	-0.62923	0.98012	0.581994	0.433818	-0.07148	0.050113
3.8	3.01476	-0.03165	1.11932	1.08628	-0.70193	0.955877	0.997245	0.462649	0.075509	0.221983
3.85	2.35396	-0.13401	0.630231	1.3156	-0.80243	0.671996	1.06504	0.511787	0.395291	0.36295
3.9	1.23789	-0.48466	0.561862	1.30157	-0.95436	0.827864	1.07767	0.61122	0.308894	0.451862
3.95	1.56796	-0.3556	1.08574	1.02044	-0.93111	0.446386	0.730279	0.465506	0.840554	0.357411
4	0.920595	-0.61464	0.858208	0.758204	-1.01042	0.715391	0.808205	0.165178	0.739842	0.151628
4.05	1.2895	-0.74694	1.30355	0.918893	-1.2287	0.933165	0.454442	0.129448	1.20287	-0.09895
4.1	0.608962	-0.28894	1.1359	1.03321	-1.36588	0.836085	0.006037	0.133067	1.39782	-0.36792
4.15	1.3397	-0.35607	0.864621	1.15363	-1.38583	1.14718	0.650264	0.105681	1.30288	-0.46378
4.2	1.00856	-0.35105	0.840836	1.20423	-1.27847	0.794713	0.109703	0.063276	1.009	-0.49626
4.25	0.953829	-0.35602	-0.03625	1.03889	-1.33753	1.08983	0.470688	0.145144	1.12213	-0.52217
4.3	1.78936	-0.47068	0.118345	1.02611	-1.50571	1.11216	1.75585	0.031812	1.56387	-0.47727
4.35	0.762062	-0.82366	0.375552	0.651072	-1.4506	0.354056	0.019648	0.1984	1.27125	-0.4314
4.4	0.780129	-0.72301	0.867338	0.600783	-1.39177	0.404897	0.567339	0.289831	1.08601	-0.38146
4.45	0.613029	-0.73171	1.46311	0.586954	-1.44094	0.678155	0.601302	0.161653	0.841152	-0.24471
4.5	1.332	-0.69463	1.06723	0.658401	-1.3342	0.399088	1.0684	0.239429	0.863299	-0.1223
4.55	0.644462	-0.68536	0.843823	0.794008	-1.44136	0.341164	1.17129	0.232698	1.04547	-0.06011
4.6	0.273462	-0.69629	0.288193	1.19373	-1.38949	0.086844	1.26144	0.31071	1.66439	-0.04978
4.65	0.168695	-0.88689	-0.21564	1.27239	-1.27591	0.135807	0.040437	0.189762	1.08992	-0.15974
4.7	0.698962	-0.98868	0.533195	1.27397	-1.38066	0.583805	-0.11873	0.063677	1.36851	-0.31559
4.75	0.877329	-0.77783	0.120698	1.129	-1.37972	0.791057	-0.24688	0.009874	2.07919	-0.41136
4.8	0.877005	-0.53118	0.184958	1.11756	-1.43415	0.817838	0.347476	-0.18153	2.42998	-0.49724
4.85	0.819462	-0.58455	-0.0245	1.24475	-1.26659	0.742992	-0.00578	-0.22471	2.32889	-0.42524
4.9	-0.35005	-0.70874	0.864421	1.3832	-1.30361	0.539661	0.585563	-0.27063	2.46444	-0.27014
4.95	-0.1845	-0.69023	1.00872	1.22041	-0.98286	0.359323	0.528215	-0.1355	2.35217	-0.13864
5	0.085185	-0.76266	0.641305	1.0409	-0.82048	0.319747	0.370717	-0.12247	2.30633	0.02304
5.05	0.810429	-0.91042	0.014096	0.852384	-0.96705	0.201496	0.703289	-0.02123	1.32719	0.075075
5.1	1.61973	-0.97217	-0.39863	0.550405	-1.08337	0.488296	0.163369	0.159828	0.109206	0.084815
5.15	0.406395	-1.16328	-0.26645	0.575678	-1.03858	0.588909	0.234364	0.299957	-0.61387	0.12552
5.2	1.40729	-0.88371	-0.75792	0.489947	-0.73006	-0.10819	0.358291	0.354745	-0.83288	0.126829
5.25	1.08866	-1.00454	0.0392	0.666834	-0.70778	-0.11827	0.032127	0.500181	-1.09923	0.107434
5.3	1.54583	-1.03895	0.08335	0.751456	-0.65225	-0.07818	-0.23345	0.424632	-1.2815	-0.00112
5.35	1.7253	-1.0967	0.465605	0.548059	-0.64555	0.046078	-0.43661	0.349967	-0.79097	-0.17582
5.4	1.81163	-0.92887	0.827185	0.3795	-0.75239	0.271519	0.08127	0.307918	-0.58548	-0.37709
5.45	1.95396	-1.39118	0.874235	0.388629	-0.74132	0.220392	-0.69977	0.399333	-1.31216	-0.44524
5.5	2.65369	-1.41179	0.626642	0.442365	-0.66155	0.640663	0.152458	0.3458	-1.11535	-0.37565
5.55	2.33046	-1.71977	0.363326	0.301462	-0.8057	0.104928	0.260458	0.216294	-1.22274	-0.27631
5.6	1.13483	-1.47838	0.040165	0.001927	-0.81704	-0.04895	0.490472	0.286071	-0.70384	-0.12504
5.65	0.810195	-0.91082	-0.08748	-0.0641	-0.80179	-0.38556	0.754975	0.218087	-1.12552	-0.08751
5.7	0.927429	-0.82239	0.416819	0.273609	-0.68848	0.058146	0.593381	0.244479	-0.99248	-0.19393
5.75	0.813962	-0.46643	0.689183	0.711832	-0.46746	-0.07089	0.316368	0.254231	-0.75986	-0.32386
5.8	-0.08116	-0.59898	0.434799	0.652882	-0.42058	0.094632	0.092714	0.400376	-0.56888	-0.46702
5.85	-0.41376	-0.36904	0.282513	0.298824	-0.5766	0.340417	0.027733	0.323841	-0.33563	-0.64269
5.9	-0.52633	-0.56655	0.361247	-0.14666	-0.56931	0.180347	-0.1544	0.277541	-0.24303	-0.67994
5.95	0.792479	-0.79856	0.587225	0.04875	-0.73202	0.078331	0.177969	0.212561	-0.05436	-0.75179
6	1.23977	-0.89879	-0.49291	0.238466	-0.68043	-0.30962	0.55884	0.127336	-0.13	-0.90025
6.05	1.61299	-0.84907	-0.26836	0.49668	-0.7039	-1.00353	0.118053	0.20246	-0.40138	-0.97596
6.1	1.4014	-0.49321	-1.10481	0.40445	-1.0672	-0.80109	-0.16042	0.09084	-0.74301	-1.12157
6.15	2.15849	-0.52365	-0.74967	0.347584	-1.00643	-0.51503	0.107058	0.105702	-1.22115	-1.28392
6.2	1.38249	-0.54963	-0.3731	0.290799	-0.90742	-0.22066	0.627295	0.161252	-1.44395	-1.25621
6.25	1.43407	-0.2938	0.067504	0.275828	-0.89189	-0.1194	1.14071	0.185255	-1.79253	-1.2229
6.3	1.69153	-0.38898	-0.24623	0.016772	-0.82309	0.234721	1.21924	0.329362	-1.34383	-1.07427
6.35	2.14076	-0.22459	0.253169	0.135809	-0.67373	0.272933	0.862747	0.449356	-1.97563	-0.93909
6.4	0.748062	-0.14806	-0.52681	0.36066	-0.94689	-0.09355	-0.08302	0.459415	-1.71914	-0.8788
6.45	0.141829	-0.04373	-0.5083	0.483072	-0.72162	-0.22357	-0.63527	0.441062	-1.32759	-0.7887
6.5	-0.00937	0.15178	-0.39339	0.514221	-0.55222	-0.59033	-0.89103	0.527498	-1.25835	-0.88046
6.55	0.355229	0.150289	-0.93702	0.610615	-0.43942	-0.38722	-0.25805	0.294857	-1.49904	-0.8199
6.6	0.754029	0.216349	-0.78895	0.437691	-0.50259	-0.53421	0.513062	0.269416	-1.46062	-0.73587
6.65	-0.4005	0.229257	-0.83494	0.160999	-0.55033	-0.59285	0.758121	0.225642	-0.58051	-0.67764
6.7	0.982695	0.219917	-0.57858	0.197113	-0.187	-0.05866	1.58167	0.385892	-0.93206	-0.6
6.75	0.722162	0.442658	-1.05694	0.32631	-0.01848	-0.56921	1.61546	0.399775	-0.36429	-0.58165
6.8	0.552695	0.37247	-0.82865	-0.25225	0.222954	-0.61175	1.04449	0.524789	-0.32449	-0.62399
6.85	1.08653	0.515653	-1.71001	0.135172	-0.07821	-0.8101	0.503949	0.552853	-0.29577	-0.68043
6.9	1.092	0.420867	-1.65733	0.367967	-0.16076	-0.68231	0.212925	0.583473	-0.52808	-0.6007
6.95	0.409069	0.413267	-1.63976	0.36844	-0.0345	-0.54286	0.284558	0.512838	-1.14997	-0.59644
7	0.076892	0.139485	-1.43375	0.119492	0.185761	-0.56832	0.002751	0.384347	-0.97961	-0.53059
7.05	0.019179	0.005506	-1.37637	0.451208	0.348461	-0.46737	-0.39963	0.357754	-1.38694	-0.4236
7.1	0.189429	0.59858	-2.11195	0.59161	0.348189	-0.51014	-0.31747	0.360224	-1.67276	-0.3971
7.15	0.758829	0.381516	-1.76344	0.86111	0.268052	-0.45733	-0.59905	0.411288	-1.51091	-0.34098
7.2	0.458115	0.203804	-1.86816	0.963943	0.187477	-0.5693	-0.28012	0.472432	-2.14048	-0.38411
7.25	0.081912	0.592213	-1.61014	0.732536	0.470108	-0.81552	0.169573	0.239039	-2.49513	-0.47882
7.3	0.351929	0.223435	-1.45877	0.498019	0.62896	-0.63754	-0.14639	0.132411	-2.32021	-0.49995
7.35	0.175695	0.470688	-1.72738	0.498936	0.570555	-0.60962	-0.13334	0.190778	-2.2461	-0.44619
7.4	0.142762	0.48228	-1.56884	0.53105	0.898768	-0.23776	0.100813	0.17248	-3.22749	-0.41197
7.45	0.206262	0.535258	-1.31706	0.796052	0.639975	-0.21846	-0.494	0.223234	-3.13906	-0.35831
7.5	-0.59827	0.241169	-1.08241	0.751286	0.95575	-0.43469	0.014268	0.189688	-2.93233	-0.3015
7.55	-0.15434	0.158935	-0.28333	0.764327	1.17208	-1.42803	-0.59731	0.242383	-2.65069	-0.28736
7.6	-0.1526	0.129682	-0.60385	0.638893	1.11375	-1.40533	-0.46209	0.183635	-2.76837	-0.2671
7.65	-0.76116	0.363539	-0.12158	0.315471	1.16948	-1.2368	-0.12335	0.37157	-3.36946	-0.2699
7.7	-1.11114	0.518276	-0.72988	0.451078	1.08579	-0.86566	-0.18738	0.280804	-3.75564	-0.36225
7.75	-1.22149	0.542303	-1.14657	0.091577	1.39418	-1.05275	-0.67259	0.193856	-2.55797	-0.46414
7.8	-1.50174	0.164349	-1.52997	-0.12955	1.61439	-0.88403	-0.72886	0.259472	-3.39643	-0.47146
7.85	-1.61157	0.123011	-1.36171	0.000178	1.39617	-0.41878	-0.70657	0.268313	-2.63792	-0.45784
7.9	-1.38164	0.317225	-2.70212	-0.29235	1.18151	-0.46703	-0.47997	0.143239	-3.09262	-0.42592
7.95	-1.39826	0.251243	-2.16244	-0.22521	1.23671	-0.76581	-0.22784	0.06987	-3.14137	-0.38045
8	-1.27496	0.408976	-1.49327	-0.23525	1.36381	-1.10636	-0.29312	0.061216	-2.96123	-0.38717
8.05	-0.99555	0.068113	-1.37366	0.008518	1.67527	-1.10395	-0.78384	-0.10307	-2.85039	-0.44216
8.1	-0.67217	0.024372	-1.24185	-0.18365	1.79903	-0.86523	-0.19853	-0.06964	-2.6406	-0.41936
8.15	-1.28373	0.493184	-0.38813	-0.24258	1.61074	-0.72316	-0.45386	-0.08382	-2.44752	-0.36185
8.2	-1.35476	0.300218	-1.4342	-0.15962	1.29677	-0.60248	-0.46103	-0.16171	-2.38201	-0.42704
8.25	-1.00053	0.746606	-1.67465	-0.52301	1.2985	-0.8823	-0.03443	-0.22383	-2.35291	-0.3556
8.3	-1.80686	0.87282	-1.6398	-0.47757	1.30683	-0.87909	-0.7121	-0.05412	-2.28612	-0.31837
8.35	-0.81925	0.710099	-1.23685	-0.61809	1.46495	-1.51792	-1.0399	0.115408	-2.66543	-0.37059
8.4	-0.40292	0.748756	-1.08154	-0.89325	1.35448	-1.20392	-0.23176	0.061352	-2.75292	-0.31271
8.45	0.064612	0.462846	-1.57138	-0.62918	1.13621	-0.89224	-0.12571	0.220078	-2.736	-0.35263
8.5	-0.0442	0.518087	-1.89871	-0.15169	1.30404	-1.06127	-0.01559	0.26107	-3.17427	-0.4367
8.55	0.801562	0.382222	-1.47092	-0.7295	1.52064	-1.18032	0.448229	0.248988	-2.65611	-0.40537
8.6	0.107462	0.407631	-0.96334	-1.09434	1.46402	-0.33207	1.03945	0.137653	-2.75865	-0.34283
8.65	-1.3017	0.473033	-1.11971	-1.19644	1.58356	-0.49415	0.111722	0.283616	-2.82114	-0.26854
8.7	-1.24712	0.557945	-0.77906	-1.31122	1.47608	-0.35828	-0.76513	0.092434	-2.58548	-0.1856
8.75	-2.00935	0.548468	-0.66462	-1.43017	1.57303	-0.44112	-0.12928	-0.26656	-2.66883	-0.1538
8.8	-1.9484	0.573407	-1.29461	-1.09004	1.57054	-0.99762	-0.13593	-0.11153	-2.84188	-0.122
8.85	-1.35818	0.555576	-1.16441	-0.93291	1.56796	-0.62378	0.169801	-0.13063	-2.82502	-0.12614
8.9	-1.59908	0.462885	-1.59587	-1.01514	1.35195	-0.27125	-0.03938	0.005825	-2.71124	-0.09742
8.95	-0.69142	0.207971	-1.19273	-1.19854	1.07548	-0.31797	-0.2984	0.03508	-2.02042	-0.07356
9	-0.06562	0.277242	-0.69375	-1.59797	0.862079	0.128072	-0.69862	0.102781	-2.36865	-0.00983
9.05	-0.01097	0.408817	-1.43959	-1.19924	0.968722	-0.26091	-0.8454	0.003967	-2.42573	0.071085
9.1	-0.73316	0.492664	-0.70182	-1.15121	0.966684	-0.41009	0.309458	0.094634	-2.2504	0.115911
9.15	-1.57901	0.530612	-1.52292	-1.25508	1.07357	-0.21074	0.12257	0.100747	-2.18991	0.106094
9.2	-1.38043	0.362596	-1.99044	-1.36194	0.97451	-0.21364	-0.09116	0.151649	-2.00256	0.034533
9.25	-0.77783	0.181458	-1.10283	-1.28229	1.00483	-0.27554	-0.7716	0.259117	-2.12372	-0.05692
9.3	-0.0307	0.082433	-2.19113	-1.33941	1.02317	0.030752	-0.77886	0.095587	-2.45343	-0.08207
9.35	-0.09504	0.153184	-1.94236	-1.61244	1.18894	0.541737	-0.60612	0.201108	-1.95459	-0.01743
9.4	-0.69679	0.300824	-1.74103	-1.27375	1.02626	-0.35337	-0.44719	0.116256	-1.53352	0.035381
9.45	-1.23902	0.052215	-1.3762	-1.33583	1.02661	0.157822	-0.69796	0.210719	-1.4562	0.050762
9.5	-1.32119	-0.31487	-0.95011	-1.49476	0.918648	-0.09048	0.018992	0.44287	-1.87506	0.013779
9.55	-1.56269	0.103579	-1.48561	-1.34565	1.07709	0.036429	0.107984	0.448844	-0.94713	-0.13372
9.6	-1.39165	0.151835	-1.77144	-1.43819	1.12164	-0.04349	0.473192	0.454628	-1.16912	-0.32964
9.65	-2.49404	0.030309	-1.54023	-1.48186	0.887349	0.169884	-0.04329	0.441637	-1.37958	-0.38339
9.7	-2.43563	0.088462	-1.49839	-1.59646	0.752491	-0.25979	-0.59588	0.483167	-1.56433	-0.47737
9.75	-2.53904	-0.00242	-1.54551	-1.5256	0.480198	-0.30639	-1.07838	0.474951	-1.16915	-0.61028
9.8	-2.03932	0.170734	-1.65964	-1.24238	0.448873	-0.21619	-1.02038	0.483307	-1.5302	-0.61853
9.85	-0.94395	0.203756	-1.38726	-0.99854	0.536216	-0.10144	0.132679	0.406399	-1.71291	-0.65448
9.9	-0.39611	-0.03387	-1.28837	-0.68935	0.413711	0.173656	0.422806	0.308867	-1.19941	-0.62513
9.95	-0.96779	-0.02029	-1.72194	-0.97129	0.425727	0.237984	0.631929	0.288126	-1.64186	-0.48438
10	-1.12014	-0.35478	-1.55914	-0.79007	0.526814	0.466342	0.210136	0.323008	-1.63661	-0.35635
10.05	-0.80598	-0.4408	-0.93934	-0.69824	0.477353	0.535746	-0.5559	0.30482	-1.87424	-0.29382
10.1	-1.02377	-0.23601	-0.95231	-0.66446	0.57721	-0.18669	0.284856	0.347725	-2.07339	-0.35642
10.15	-0.85947	-0.1286	-1.07536	-0.28959	0.532883	0.219582	-0.75087	0.161911	-2.79383	-0.4671
10.2	-1.08234	-0.12296	-0.96651	-0.22088	0.507754	0.451019	-0.61829	0.116366	-2.88174	-0.63732
10.25	-0.89671	-0.16675	-1.32592	-0.11087	0.755118	0.367206	-0.73383	0.302149	-2.97975	-0.77557
10.3	-0.75371	-0.24794	-1.35015	-0.35775	0.694579	0.970471	-0.33128	0.316161	-2.65406	-0.77541
10.35	0.154562	-0.53199	-1.362	-0.13417	0.699322	1.44721	-0.01515	0.424669	-2.41061	-0.75034
10.4	0.318162	-0.25803	-1.20448	-0.16706	0.807245	1.47757	-0.67716	0.410686	-2.41702	-0.74189
10.45	-0.02214	0.053865	-1.34297	-0.15467	0.655499	1.91631	-0.15122	0.522379	-1.89161	-0.8471
10.5	0.563762	-0.07428	-1.78679	-0.17612	0.554573	1.18975	-0.63573	0.650836	-1.51984	-0.99607
10.55	0.997962	0.134131	-1.47769	0.019969	0.74915	0.507082	-0.47867	0.630761	-1.28316	-1.14254
10.6	1.31533	-0.21247	-1.4815	0.289273	0.784363	0.581224	0.515478	0.515921	-1.53336	-1.18914
10.65	0.884695	-0.15329	-1.13292	0.578447	0.851037	0.716223	0.349445	0.487475	-1.48247	-1.06028
10.7	0.121792	-0.15224	-1.11083	0.800977	0.959627	1.12087	0.38188	0.555768	-0.87623	-0.94438
10.75	0.017785	-0.00988	-0.9326	1.04195	1.01344	0.587396	-0.39016	0.383088	-0.69559	-0.6573
10.8	1.6622	0.033908	-1.28594	1.2062	0.794931	0.680917	-0.57469	0.544406	-1.15813	-0.39654
10.85	1.8379	0.170103	-0.89564	1.57856	0.906289	1.05508	-0.54346	0.335909	-1.17895	-0.24807
10.9	1.54833	0.221367	-0.84604	1.90676	1.23198	1.06886	-0.12569	0.302318	-1.22205	-0.06267
10.95	1.3747	0.063581	-1.0976	2.10192	1.28714	0.850027	-0.07371	0.450331	-0.78449	-0.05391
11	1.14446	0.336722	-1.08975	2.67204	1.56398	0.728597	0.471119	0.519098	-0.24921	-0.06759
11.05	2.0016	0.556284	-1.14807	2.83832	1.5904	0.512062	1.27175	0.602058	-0.02833	-0.02076
11.1	2.93703	0.831587	-0.99812	2.91383	1.39294	0.559449	0.93779	0.681586	-0.30304	-0.08231
11.15	3.62396	0.959947	-0.60697	3.22389	1.61196	0.481549	0.752706	0.715327	0.177115	-0.15085
11.2	4.3354	0.944497	-0.41859	3.44704	1.83604	0.635198	0.402105	0.694679	0.180795	-0.20493
11.25	4.37063	1.24343	-1.49823	3.54613	1.83855	0.539379	0.592864	0.757076	0.247411	-0.23155
11.3	4.59623	1.51106	-0.56546	3.65169	1.73087	0.590636	0.958887	0.914553	0.659591	-0.19519
11.35	5.19773	1.58113	-0.96996	3.91001	1.83966	-0.00322	0.647701	0.995625	1.06017	-0.07616
11.4	5.42469	1.93671	0.044932	4.59538	2.00499	0.062242	2.00292	0.927343	0.76049	0.117521
11.45	5.74263	2.06907	-1.24885	4.89364	2.3838	0.233273	0.63743	0.9793	0.839901	0.18755
11.5	6.28356	2.20425	-0.68276	5.23678	2.65977	0.720548	0.52966	0.978681	0.988426	0.250931
11.55	7.41236	2.68568	-0.36136	5.67423	2.6595	1.01055	0.539137	0.845395	0.972619	0.291219
11.6	7.07793	2.90212	0.568802	5.471	2.79854	1.00775	0.867851	0.953704	1.6482	0.254247
11.65	7.40066	3.05991	0.473775	5.63353	2.82729	0.926179	1.27029	0.980984	1.70349	0.258917
11.7	8.24023	3.38986	-0.37854	5.6941	3.14116	0.908223	1.29549	0.868491	1.77231	0.218479
11.75	8.0175	3.38644	-0.42572	5.65703	3.48089	1.08782	2.27139	1.13161	1.67202	0.16036
11.8	7.56043	3.48356	-0.54633	5.79121	3.70706	1.0021	1.42474	1.18174	1.99485	0.063428
11.85	7.79043	3.80635	-0.44951	6.05181	4.30407	0.956194	0.555835	1.41034	2.17594	0.052619
11.9	7.48259	3.92175	-0.19193	6.24198	4.52207	0.927734	1.00635	1.37938	1.86552	0.177478
11.95	7.53263	4.48844	-0.02252	6.80857	4.90759	0.920144	0.281923	1.45161	1.8501	0.402512
12	8.31476	4.61554	0.034573	6.47266	5.39749	1.14602	1.05887	1.48375	1.49571	0.718666
12.05	9.06726	4.5818	-0.30199	6.81407	5.51357	0.845695	0.641937	1.36814	1.731	0.949652
12.1	8.96793	4.56637	-0.05563	6.61871	5.7325	1.27658	1.79563	1.44745	2.13	1.1128
12.15	8.54289	4.70533	0.520933	6.7654	5.92245	1.52777	2.0538	1.47234	2.43689	1.16143
12.2	8.50636	4.89163	0.514753	7.10282	6.05551	0.978949	1.98908	1.70491	2.49421	1.20522
12.25	8.64836	5.22892	0.477377	7.27337	6.49821	1.48022	1.51131	1.76144	2.78035	1.2794
12.3	9.67103	5.07954	0.172852	7.10386	6.65658	1.78774	0.725023	1.69487	3.44795	1.46822
12.35	8.6919	5.60371	0.166158	6.97043	6.65154	1.98929	1.24269	1.84641	3.5376	1.6518
12.4	9.19983	5.53428	0.652799	7.30699	6.86638	1.77938	1.57138	1.85972	3.56644	1.76032
12.45	8.75186	5.45942	0.919188	7.34602	7.09415	1.96742	2.17033	1.86311	3.51303	1.88101
12.5	8.24786	5.55253	1.24601	7.4998	7.35645	1.35589	2.50889	1.88002	3.17638	1.84396
12.55	8.74896	5.52384	0.347769	7.80585	7.51887	1.96103	2.68262	1.95064	4.48075	1.82776
12.6	8.69566	5.56421	-0.33396	7.86933	7.73473	1.57138	2.91554	1.95836	4.11364	1.87037
12.65	8.08606	5.57994	0.146584	8.2438	7.89521	1.73184	2.10343	1.9537	5.12058	2.00899
12.7	7.81186	5.8208	-0.06804	8.15163	8.11724	2.81413	2.18048	2.01233	5.44698	2.24944
12.75	7.64616	5.8523	0.352968	8.17386	8.3902	2.55618	2.4292	1.94148	6.17136	2.43582
12.8	7.75089	5.92819	1.05225	8.20268	8.446	2.95843	2.47902	2.04555	6.28935	2.61762
12.85	8.0487	6.32272	0.508253	8.10324	8.59556	3.3028	2.58267	2.07157	6.68619	2.71601
12.9	10.4572	6.15098	1.45556	8.38336	8.65324	3.15001	2.71163	2.14034	6.45216	2.77198
12.95	10.2301	6.09904	1.20576	8.47773	8.76401	3.49166	2.74325	2.18172	6.24775	2.89163
13	10.0667	6.21439	1.24067	8.59636	9.05503	3.40387	2.75399	2.22924	6.50481	3.01082
13.05	9.87769	6.37357	1.30009	8.65408	9.14584	3.28395	2.78709	2.37316	6.39142	3.17857
13.1	10.0318	6.52681	1.4264	8.70848	9.20876	3.60012	3.57391	2.2313	6.47166	3.35077
13.15	9.74353	6.87407	1.03753	8.93266	9.28355	3.62879	3.29296	2.30841	6.90039	3.47789
13.2	9.48666	7.04566	1.17045	9.07814	9.18565	4.27373	3.90742	2.36029	6.30026	3.58717
13.25	9.71886	7.30363	1.20091	9.37529	9.1888	3.57583	3.29195	2.33287	6.82652	3.59879
13.3	9.95213	7.2908	0.703488	9.47639	9.24756	3.46213	3.35457	2.25092	6.4555	3.62804
13.35	9.43546	7.11561	1.60065	9.51275	9.2981	3.83034	3.157	2.23466	6.47525	3.66828
13.4	10.2235	7.28482	2.16669	9.46113	9.13253	3.65645	3.40067	2.2395	6.38631	3.74689
13.45	8.93656	7.28094	2.13071	9.71593	9.13669	4.206	4.1073	2.32468	6.41327	3.87494
13.5	10.3753	7.47817	2.78409	9.5905	9.25231	3.76372	4.14902	2.22087	6.13359	4.01893
13.55	9.18816	7.82283	3.22553	9.292	9.31599	3.44288	3.96072	2.31483	5.96116	4.21794
13.6	9.2363	8.05589	1.84023	9.65274	9.70493	3.97331	4.1175	2.37629	6.08259	4.32552
13.65	9.7872	8.15041	2.81393	9.50395	9.43102	4.05074	2.94447	2.48775	6.65853	4.51443
13.7	10.2772	8.22427	2.08592	9.24244	9.41854	3.98698	2.80237	2.33069	6.82981	4.68237
13.75	11.2246	8.55038	2.41516	9.57761	9.49333	4.20044	3.39267	2.46765	7.2414	4.78091
13.8	11.0528	8.56893	3.49048	9.50073	9.55024	4.02275	3.21803	2.62605	7.46689	4.96339
13.85	12.234	8.55586	3.22512	9.55676	9.61466	4.09632	3.99553	2.50852	7.14774	5.04249
13.9	10.9734	8.60656	3.23268	9.50955	9.55197	4.00136	3.66352	2.64745	7.59931	5.13155
13.95	10.555	8.51529	2.63743	9.44553	9.60317	4.21519	4.15024	2.68565	7.89963	5.2706
14	10.6222	8.76199	2.90364	9.66952	9.60179	4.36231	4.28215	2.87853	8.14391	5.42133
14.05	11.5522	8.80863	3.14848	9.9279	9.61408	4.22419	4.13765	2.92565	7.76667	5.61282
14.1	11.1791	9.17459	3.29416	10.0756	9.72411	4.52919	4.53799	2.94403	8.0538	5.7766
14.15	10.3015	9.29751	3.36063	10.1947	9.56174	4.53202	5.00985	3.18576	8.20128	5.82393
14.2	10.3436	9.59074	3.79153	10.4102	9.62843	4.48839	4.92375	3.26063	8.43924	5.80425
14.25	10.4168	9.72736	2.84233	10.3771	9.72881	4.71614	4.75006	3.29076	8.38858	5.78358
14.3	10.7753	9.43055	3.14796	10.4909	9.62391	4.5209	4.65221	3.41783	8.28429	5.73025
14.35	11.5362	9.74654	3.25318	10.368	9.85816	4.30352	4.36814	3.3603	7.90349	5.80791
14.4	11.0693	9.63255	3.5292	10.6254	9.89655	4.83093	4.80746	3.37361	7.84215	5.84547
14.45	11.9274	9.81218	3.24776	10.8116	9.9543	5.08682	4.44264	3.40462	7.78841	5.79931
14.5	11.6022	9.79369	3.17088	10.7723	10.2266	4.38989	4.32804	3.74017	7.5534	5.89425
14.55	11.0459	9.80585	3.19852	10.9254	10.1745	4.57101	3.83099	3.67753	7.30832	6.00807
14.6	11.2036	9.69747	3.33934	11.0523	10.1249	4.53113	4.65282	3.75957	7.49044	6.17396
14.65	10.9885	9.72825	2.80903	10.9333	10.2033	4.2732	4.6107	3.7989	7.19585	6.45479
14.7	11.1519	9.98361	2.93152	10.8551	10.2281	4.36952	4.72012	3.90843	7.13295	6.61491
14.75	11.7224	10.1125	3.0556	10.5678	10.3313	4.2707	5.2195	3.96385	6.81356	6.67162
14.8	11.6696	10.3197	3.22007	10.4275	10.4319	4.48079	5.27045	3.78355	6.84308	6.74467
14.85	11.4386	10.5397	3.26152	11.037	10.4539	4.56925	5.40055	3.99729	6.85457	6.69818
14.9	10.4378	10.7882	3.15354	11.0444	10.3524	4.43309	4.867	3.89257	7.30202	6.59029
14.95	9.8459	10.6528	2.91446	10.7767	10.2868	4.27559	4.40198	3.83523	7.5644	6.55309
15	9.93916	10.7314	2.51561	10.7643	10.2873	4.18935	4.89804	3.64752	7.66204	6.57822
15.05	9.70663	10.3909	2.85321	11.0322	10.2544	4.28636	3.89225	3.71185	7.58309	6.60262
15.1	10.5283	10.7568	3.56056	10.9364	10.1783	4.45955	4.63947	3.73841	7.83725	6.6347
15.15	10.6029	11.078	4.28146	11.3857	10.335	4.3175	4.85993	3.83664	8.0338	6.63943
15.2	10.9694	11.0872	4.25793	11.2373	10.0895	4.42882	4.57053	3.78114	8.27333	6.55335
15.25	10.9771	11.0876	4.24797	11.3416	10.1232	4.19573	4.72419	3.64919	8.42432	6.55128
15.3	10.8589	10.9669	3.85824	11.2522	10.4501	4.07915	4.54391	3.93202	8.25175	6.67525
15.35	11.2027	11.0394	3.87039	11.3999	10.4026	4.61678	5.08021	4.01652	8.37581	6.77321
15.4	9.37873	10.9791	4.04176	11.2554	10.3999	4.79164	5.17043	4.01406	8.11577	6.86632
15.45	10.1531	10.9961	3.28093	11.1595	10.5017	4.28143	5.85919	3.92775	8.74894	6.91601
15.5	10.5375	11.0333	3.58426	11.3742	10.2438	4.15409	5.36856	3.78513	8.75718	6.88804
15.55	10.0417	10.8277	2.57487	11.7212	10.556	4.39529	4.73589	3.8343	9.10608	6.86288
15.6	9.87096	10.6646	2.29507	11.7287	10.4509	4.02859	4.94287	3.82272	8.84825	6.79462
15.65	9.2644	10.825	3.58007	11.3784	10.7164	4.10341	5.05096	3.89913	9.29431	6.84391
15.7	8.94913	10.6764	3.40277	11.2675	10.6122	4.3825	5.21702	3.87216	9.01895	6.87709
15.75	9.51263	10.518	3.21688	11.1908	10.4498	4.41491	5.36871	3.88304	9.39363	6.8355
15.8	9.7735	10.8913	3.20329	11.7084	10.5605	4.46269	6.43651	3.809	9.68596	6.74426
15.85	8.80103	10.8428	3.02495	11.5947	10.5052	4.34013	6.44819	3.68716	8.69531	6.57145
15.9	7.80646	10.8062	2.7554	11.4122	10.5322	4.50235	5.39497	3.89647	9.26575	6.42173
15.95	8.27576	10.7027	3.25148	11.2903	10.5583	4.8953	5.52559	3.98358	8.75561	6.4135
16	7.85166	10.7449	3.36298	11.2976	10.5548	5.13934	5.18265	4.01853	9.49809	6.44472
16.05	8.8351	10.7427	4.07116	11.4473	10.4611	5.27786	4.60102	3.97912	9.63224	6.39122
16.1	8.97599	10.5116	3.44922	11.3738	10.5495	5.35328	4.88573	4.05716	9.06783	6.35069
16.15	8.50719	10.6192	4.08685	11.3321	10.442	5.42749	4.99968	3.96899	8.77537	6.27298
16.2	8.54193	10.6083	4.17826	10.7564	10.427	4.97905	5.46522	3.81312	8.84868	6.30965
16.25	8.50753	10.6042	3.57918	11.0361	10.2215	4.95405	5.92356	4.08488	9.15051	6.34045
16.3	7.0397	10.7406	2.91461	10.9396	10.0778	4.80957	6.27828	3.95292	9.35025	6.38225
16.35	6.77413	10.488	3.17172	10.8333	9.89176	4.98981	6.68566	4.01526	9.40151	6.39395
16.4	6.68196	10.0987	2.07075	10.8822	9.51888	5.24141	6.73524	3.99287	9.01092	6.34324
16.45	5.60103	9.66154	2.29873	10.6511	9.38009	4.89034	6.3798	3.72427	9.1337	6.37443
16.5	6.83833	9.58337	2.96841	10.7866	9.19123	5.32098	6.19768	3.62865	9.27279	6.39184
16.55	7.11723	9.54541	2.65757	10.4971	9.08193	5.15597	6.44979	3.83752	9.32983	6.43828
16.6	7.61383	9.78547	3.02168	10.391	9.05237	5.20898	6.6728	3.84719	9.52665	6.46628
16.65	7.77756	9.68263	2.83726	10.1417	8.70467	5.17789	6.23926	3.76811	9.22948	6.47228
16.7	7.53513	9.21407	3.01066	9.93124	8.65667	5.12535	5.40723	3.76282	9.21006	6.42735
16.75	8.09249	9.36712	2.74987	9.991	8.77356	5.09622	5.99512	3.75614	9.24032	6.38499
16.8	7.54666	9.07248	3.0637	9.97804	8.65082	5.18278	4.96142	3.74559	8.90728	6.38878
16.85	6.7664	8.95393	3.39397	10.1586	8.7078	5.18821	5.41018	3.75085	8.85405	6.30199
16.9	6.22813	8.78091	2.3779	9.76415	8.466	5.0205	5.44632	3.59083	8.5487	6.27555
16.95	6.80743	8.50146	2.33988	9.54986	8.48424	4.72778	4.65976	3.62566	7.64895	6.1985
17	6.41899	8.24637	2.76826	9.5299	8.34539	5.01233	4.83994	3.68562	7.36331	6.10142
17.05	6.70196	8.11062	2.60972	8.84802	8.14695	4.64733	5.16255	3.71173	7.31034	6.09981
17.1	6.4237	8.00039	2.53084	9.46837	7.98311	4.82094	4.01565	3.55495	6.53263	6.10087
17.15	5.59616	7.75139	1.92851	9.65232	7.6386	5.06239	4.3684	3.5717	7.10549	6.1609
17.2	5.63283	7.73826	2.11957	9.29614	7.38864	4.86292	4.54373	3.47268	7.33797	6.12948
17.25	5.54019	7.55404	2.52242	9.47151	7.27433	4.93189	5.1826	3.28288	7.47349	6.10051
17.3	5.8738	7.50504	2.50975	9.34213	7.0561	4.78062	5.2199	3.3235	7.38919	6.03249
17.35	6.52299	7.46213	2.55996	8.64295	6.61639	4.53445	5.22743	3.38265	6.24213	5.87121
17.4	6.35546	7.19938	1.93743	8.83898	6.29057	4.06969	5.33955	3.57269	6.57264	5.7658
17.45	6.40876	6.84219	1.92875	8.95444	5.89739	4.49362	5.19563	3.54638	6.40627	5.69952
17.5	6.08023	6.27812	2.3129	8.70354	5.90137	4.33635	4.74136	3.63087	6.31641	5.68784
17.55	4.7572	6.29251	1.98415	8.51477	5.84616	3.86048	5.08033	3.60765	6.00456	5.72597
17.6	5.14383	6.08235	2.0678	8.07917	5.52321	4.33538	5.65975	3.74307	5.65342	5.79034
17.65	4.70829	6.15251	1.67405	7.50612	5.19275	4.05922	5.83317	3.66606	5.20226	5.78326
17.7	5.91643	5.86411	2.13099	7.43497	4.8074	4.24577	5.08873	3.47882	5.04464	5.72497
17.75	5.94419	5.70141	2.27964	7.48908	4.63936	4.17062	5.46104	3.19049	4.67584	5.65066
17.8	6.13086	5.23632	1.84313	7.56707	4.63625	4.23101	5.41436	2.98347	4.28537	5.60038
17.85	5.6737	5.22435	2.34687	7.08059	4.30447	4.32331	5.18318	2.76209	4.67203	5.57338
17.9	5.5826	5.28723	1.76861	7.50073	4.19703	4.06173	4.39072	2.73741	4.05825	5.50861
17.95	5.3509	5.00154	1.59664	7.49257	3.88077	4.73487	4.28499	2.83536	5.21618	5.45397
18	4.93536	4.9829	1.71859	7.28039	3.79239	4.6115	4.20435	2.49655	5.59905	5.31788
18.05	3.96143	4.71979	1.34217	7.10285	3.75457	4.81198	3.61135	2.50135	4.90994	5.20533
18.1	2.70506	4.49384	1.34436	6.79223	3.33128	4.35322	3.23641	2.47876	5.52065	5.1791
18.15	2.71366	4.43948	1.35342	6.40077	2.97313	4.00186	3.29179	2.79828	5.71669	5.12402
18.2	3.39479	4.22083	1.76155	6.34535	2.49533	4.12585	3.09083	2.56102	5.1833	5.12891
18.25	3.2451	4.28643	1.77107	6.17123	2.32651	3.69539	2.97152	2.63652	5.58237	5.18107
18.3	3.21886	4.04795	1.25585	6.18271	2.32344	4.01162	3.43248	2.65131	5.77136	5.13387
18.35	5.34586	4.03085	0.9377	5.86283	2.05021	3.79347	3.83454	2.58241	5.41182	5.10796
18.4	4.72683	3.894	1.02993	5.73039	1.69653	3.83849	3.87353	2.61335	4.755	5.0234
18.45	4.62136	3.85575	0.866783	5.5582	1.39911	4.03486	3.60996	2.36833	4.33732	4.82039
18.5	3.99676	3.84697	1.28042	5.22273	1.33609	3.64986	3.61666	2.24045	3.78795	4.70808
18.55	3.6793	3.6545	1.30936	5.20376	1.00539	3.649	3.46473	2.26782	3.94631	4.59516
18.6	3.90679	3.49648	1.55794	5.09354	0.621329	3.56123	2.83058	2.11744	3.30776	4.54762
18.65	4.53543	3.60503	1.1061	4.9689	0.442838	3.22322	3.42367	2.04826	2.51911	4.5114
18.7	4.06719	3.39903	1.64661	5.02034	0.024699	3.44505	2.65475	2.13297	2.50844	4.40074
18.75	3.34613	3.15192	1.41513	4.77412	-0.08238	3.49202	2.60745	2.10564	2.71598	4.37121
18.8	3.89909	2.56489	0.373194	4.79255	-0.25047	3.13762	3.18124	1.99814	1.76747	4.30065
18.85	2.9861	2.27205	1.1486	4.85202	-0.6367	3.07667	2.88877	1.97685	1.75893	4.22594
18.9	1.67653	1.94903	1.11783	4.76436	-0.84672	3.15538	3.23519	1.96942	1.77084	4.15999
18.95	1.84756	2.06264	1.42114	4.67689	-1.20175	3.16999	2.99118	2.01789	1.50655	3.9902
19	1.87519	2.11217	1.48019	4.2382	-1.45293	3.09815	2.67703	1.97287	1.28394	3.87814
19.05	3.79993	2.02656	0.874563	3.74822	-1.56925	3.27279	2.50011	1.76507	1.10514	3.77204
19.1	1.80233	2.41048	0.974436	3.62651	-1.99876	4.01564	2.04346	1.67876	1.1029	3.71111
19.15	2.06166	2.35172	1.056	3.86302	-2.10593	4.25294	2.56828	1.60515	1.87116	3.68523
19.2	1.95076	2.00082	0.464709	3.75034	-2.46698	3.90865	2.1199	1.57147	1.72084	3.63722
19.25	1.22566	1.72045	0.857662	3.66538	-2.70394	3.88868	2.36736	1.39457	1.04886	3.582
19.3	2.54943	1.74316	1.35601	3.63237	-2.7606	4.0487	2.86501	1.4238	0.91531	3.47865
19.35	1.0196	1.81493	0.588882	3.46836	-3.12408	3.12589	2.62573	1.30286	0.781766	3.38912
19.4	2.58783	1.89257	0.241398	3.69992	-3.34993	3.62611	2.56426	1.28236	1.06466	3.29568
19.45	2.09366	1.92665	0.035763	3.43284	-3.45657	3.5857	3.65133	1.4585	0.815523	3.15667
19.5	2.09823	1.84182	-0.26004	3.09374	-3.61922	3.19927	3.47381	1.3328	0.396735	3.05456
19.55	2.0915	1.542	-0.20609	3.06955	-3.56981	2.97459	3.95162	0.959086	0.233934	2.94645
19.6	1.80686	1.38008	-0.12855	2.83909	-3.61941	2.94311	3.52019	1.04729	0.608949	2.84294
19.65	1.95526	1.47694	-0.55271	2.9716	-3.62397	2.68489	3.6831	1.03779	0.190235	2.83895
19.7	1.07673	1.65769	-0.41822	2.69095	-3.89383	2.69615	2.95739	0.83706	0.304176	2.8404
19.75	0.890695	1.46755	0.083248	2.50768	-4.16165	2.64885	2.65723	0.779761	0.145495	2.92243
19.8	2.65133	1.42369	0.226997	2.25467	-4.2728	3.05993	3.13383	0.796446	0.037232	2.99913
19.85	2.76466	1.28193	0.024892	2.24282	-4.44013	2.71732	3.37566	0.728089	-0.32541	2.98936
19.9	2.8266	1.57343	0.140444	2.37671	-4.48083	2.74038	3.09629	0.83731	-0.81672	2.88724
19.95	2.52299	1.52186	-0.14247	2.20672	-4.65661	2.8266	2.20222	0.807871	-0.59614	2.66548
20	2.43906	1.45372	-0.77518	2.31219	-4.59909	2.47892	2.11013	0.733823	-0.64726	2.40356
20.05	2.00143		-0.43957	2.10308	-4.67459	2.58591	2.00942	0.827172	-0.67654	2.19158
20.1	2.22709		-0.34924	2.30038	-4.60184	2.9782	1.55696	0.928419	-0.59081	2.16254
20.15	2.45413		-0.12395	2.44342	-4.60356	2.68566	2.85416	0.938889	-0.88662	2.14435
20.2	1.04839		-0.10849	2.48388	-4.76292	2.63391	2.58477	0.852245	-0.68328	2.0984
20.25	0.924395		-0.12673	2.20666	-4.81613	2.70098	2.03522	0.815223	-0.38308	2.09258
20.3	0.980395		-0.1421	2.29232	-4.75354	2.80749	0.964097	0.805644	-0.10609	1.99203
20.35	1.15699		-1.60943	1.98291	-4.81456	2.7112	0.625352	0.83665	-0.42057	1.9985
20.4	1.49999		-1.06822	1.93209	-4.86899	2.3936	0.697013	0.735491	-0.64814	2.06964
20.45	1.22189		-1.00556	1.89951	-4.81214	1.98959	0.85713	0.679795	-0.77892	2.10312
20.5	0.953795		-0.65661	1.65183	-4.86714	2.29958	0.833897	0.61929	-1.36935	2.05919
20.55	1.21423		0.237332	1.43858	-5.03056	2.91318	1.55187	0.767779	-1.71146	1.93982
20.6	1.02116		-1.61705	1.1798	-4.8653	3.20541	1.55936	0.825573	-1.76015	1.76396
20.65	2.03756		-1.17942	0.980958	-4.86271	2.75811	1.13922	0.676405	-1.93517	1.57078
20.7	2.00869		-0.10848	0.882505	-4.75087	2.04062	1.09082	0.760448	-1.7922	1.38415
20.75	1.31967		-1.86285	1.05094	-4.82727	1.95033	0.938927	0.842876	-1.38787	1.16089
20.8	1.55656		-0.93	1.01105	-4.69871	1.88984	1.50795	0.792459	-1.141	0.952534
20.85	1.0209		-0.54068	0.931669	-4.4775	2.41368	1.75528	0.846981	-0.97024	0.798659
20.9	0.894052		-0.73183	0.633172	-4.55335	1.8639	2.10198	0.919238	-1.23093	0.732821
20.95	1.21893		-0.58025	0.424159	-4.3644	2.3281	1.62173	0.877181	-1.73914	0.672936
21	0.356362		-1.22257	0.459247	-4.20787	2.09709	0.391283	0.932457	-2.12119	0.651659
21.05	0.234882		-1.8967	0.353162	-4.12663	2.26773	0.547021	1.01232	-2.08224	0.550436
21.1	-0.03022		-1.79178	0.220192	-3.98685	2.64313	0.937785	1.09929	-2.06591	0.51799
21.15	0.176975		-1.43515	0.406542	-3.83799	2.77879	0.660937	1.07508	-2.23542	0.57268
21.2	-0.45877		-0.98769	0.343041	-3.83547	2.9233	0.855414	1.21496	-2.69201	0.631057
21.25	-1.24802		-1.75106	0.277468	-3.76493	2.82098	1.03114	1.07194	-3.39808	0.687964
21.3	-0.06448		-1.54467	0.234511	-3.67211	3.19888	1.8366	1.0598	-3.45446	0.559152
21.35	0.107095		-2.192	-0.06674	-3.5887	1.93173	1.59191	1.22701	-3.02291	0.354924
21.4	0.326262		-1.66813	-0.53582	-3.43209	1.79303	0.810264	1.33316	-3.01851	0.139907
21.45	0.161995		-1.05771	-0.5459	-3.2599	1.93481	0.891161	1.37866	-3.41007	-0.01879
21.5	-0.63197		-1.45988	-0.21848	-3.15075	2.01525	0.873063	1.33247	-3.77737	-0.03711
21.55	-0.57279		-0.74796	-0.24352	-2.87719	2.44481	0.278067	1.38932	-3.60505	-0.14155
21.6	-0.83537		-0.75144	-0.1967	-2.60425	2.45764	0.305605	1.36827	-3.42107	-0.18405
21.65	-0.7968		-1.53485	-0.39529	-2.38591	2.02858	0.624555	1.44414	-3.33514	-0.33028
21.7	-0.98501		-1.76286	-0.62468	-2.37396	1.97452	-0.2426	1.49123	-2.96432	-0.56673
21.75	-1.00786		-1.99076	-0.40938	-2.0698	1.66847	0.034929	1.44091	-3.49501	-0.69603
21.8	-1.79802		-2.51588	-0.41264	-2.1116	1.72205	0.397786	1.35366	-3.35789	-0.80761
21.85	-0.82335		-2.01273	-0.43034	-1.73327	1.64842	0.063314	1.34657	-4.15468	-0.71513
21.9	-0.6731		-2.31364	-0.33951	-1.516	1.74526	-0.10273	1.35027	-4.27927	-0.64625
21.95	0.230632		-2.21283	-0.56542	-1.62561	1.48613	-0.13392	1.34365	-4.04797	-0.55965
22	-0.58977		-2.39269	-0.88568	-1.50962	2.17004	0.196281	1.28541	-4.5817	-0.56713
22.05	-1.04201		-2.16832	-0.76726	-1.46132	1.67448	0.766237	1.47569	-4.43938	-0.69172
22.1	-0.77834		-1.76154	-1.17822	-1.30291	1.86577	0.635769	1.50497	-4.04084	-0.7042
22.15	-1.44262		-2.38959	-1.24662	-1.21346	2.15169	0.74175	1.52163	-4.18209	-0.7209
22.2	-0.6357		-2.38724	-1.24554	-1.24249	1.55562	0.027116	1.44671	-4.27246	-0.6732
22.25	-0.23707		-2.24764	-1.32027	-1.19202	1.82314	0.699234	1.43267	-4.08675	-0.57145
22.3	-0.62557		-2.3162	-1.48542	-1.2076	1.54299	0.659902	1.25263	-3.41948	-0.51513
22.35	-1.38997		-1.24292	-1.15875	-0.96825	1.32882	0.496424	1.58414	-3.85854	-0.49817
22.4	-1.98847		-1.19342	-1.47792	-0.80474	1.44052	0.674503	1.51062	-3.50805	-0.49417
22.45	-2.42904		-2.60317	-1.1319	-0.74922	1.51688	0.416021	1.43768	-4.21512	-0.47133
22.5	-2.30171		-2.32874	-1.22671	-0.74494	1.81419	0.067905	1.55197	-4.66717	-0.4829
22.55	-1.48801		-2.78168	-1.0386	-0.52672	2.28287	0.783195	1.52719	-4.47231	-0.49652
22.6	-0.27241		-2.85525	-0.97968	-0.52476	1.88695	0.736018	1.53141	-4.45389	-0.57476
22.65	-0.49653		-2.7921	-0.88248	-0.1978	2.54408	1.58913	1.65204	-4.2899	-0.72689
22.7	-0.25678		-2.89893	-0.56756	-0.2522	2.42531	1.38005	1.63941	-4.15837	-0.83531
22.75	-0.27722		-2.62706	-0.55213	0.020875	1.77331	1.16985	1.53591	-4.35396	-0.92077
22.8	-0.24239		-2.28254	-0.42567	0.333127	1.16654	1.81122	1.51898	-4.12432	-0.92067
22.85	0.000919		-3.00767	-0.83879	0.46518	1.24825	1.74543	1.57303	-3.83226	-0.88013
22.9	-0.46699		-1.99698	-0.61374	1.00981	1.14529	1.12508	1.63571	-4.07832	-0.8674
22.95	-0.33249		-1.9426	-0.70523	1.34861	1.45028	1.23603	1.77678	-4.71009	-0.84804
23	-0.11242		-1.21188	-0.57422	1.51372	2.16957	1.30669	1.86187	-4.85674	-0.82805
23.05	-0.74175		-0.64816	-0.29805	1.54987	2.91861	1.49201	1.95465	-4.32396	-0.85348
23.1	-0.58469		-1.04367	-0.88869	1.659	2.95457	1.50005	1.98355	-4.61781	-0.84914
23.15	-1.02039		-1.43672	-0.4573	1.92681	2.63246	1.94738	1.95114	-4.66061	-0.85847
23.2	-1.13196		-1.72156	-0.46369	2.14503	2.60209	2.07876	1.97545	-4.42691	-0.9214
23.25	-1.02844		-3.02205	-0.47557	2.44927	2.33138	2.41412	1.91912	-5.02628	-0.96501
23.3	-0.04317		-1.99212	-0.43071	2.53482	1.82632	2.09634	2.02882	-4.96145	-1.10861
23.35	-0.9968		-2.66375	-0.24356	2.58805	1.60212	0.89701	1.8983	-5.03721	-1.13254
23.4	-2.16072		-2.47881	-0.36637	2.63565	1.39673	0.767834	1.78084	-5.25372	-1.13175
23.45	-2.14725		-2.23908	-0.19569	2.74028	1.18754	0.565328	1.86796	-5.36378	-1.09904
23.5	-1.97874		-1.99575	-0.15173	2.83544	1.42136	0.945962	2.00675	-5.0418	-0.90791
23.55	-1.38715		-1.9471	-0.28316	2.91912	1.55496	1.13454	1.89569	-4.62149	-0.80739
23.6	-1.70415		-2.51417	-0.36432	3.12105	1.35336	1.73444	1.78421	-5.145	-0.70941
23.65	-1.8308		-2.07293	-0.38078	3.4464	1.38219	1.55725	1.70945	-5.07608	-0.61639
23.7	-1.03111		-2.60152	-0.49594	3.83212	1.80746	1.56382	1.92046	-4.48854	-0.64133
23.75	-1.56185		-2.00109	-0.51805	3.83185	2.39604	1.23738	1.93621	-5.02842	-0.69657
23.8	-1.45376		-2.22298	-0.50897	3.92362	2.03392	0.929944	1.97113	-4.89373	-0.71114
23.85	-1.53204		-2.21516	-0.35247	3.8364	1.81077	1.07807	1.92597	-4.96336	-0.79062
23.9	-0.66606		-3.01161	-0.27573	3.94329	1.57548	1.21927	1.75486	-4.94768	-0.81425
23.95	-1.9293		-2.82397	-0.24369	4.05406	1.72894	1.33427	2.03288	-5.2292	-0.81999
24	-1.76878		-2.62111	-0.45259	4.05047	1.64681	1.56676	1.76776	-5.18754	-0.86833

## Sheet: 1st order
Time	n1	n2	n3	n4	n5	n6	n7	n8	n9	n10
0.5	0.665093	-0.44281	-1.37523	2.01539	-0.77322	-0.20523	-0.14153	-1.14934	1.24931	0.23578
0.55	-0.08875	-0.37826	-1.02851	2.47717	-0.87135	-0.44404	-0.37832	-1.22913	1.24066	0.091415
0.6	-0.28885	-0.25891	-0.87118	2.71042	-0.73966	-0.65037	-0.2423	-1.37744	1.34193	0.076347
0.65	-0.30352	-0.79087	-1.04038	2.92653	-0.46134	-0.90243	0.244387	-1.12834	1.14162	0.105557
0.7	0.242306	-0.85627	-0.83618	3.31129	-0.11075	-0.9292	0.34215	-1.17559	0.784709	0.102562
0.75	0.303572	-1.21008	-0.94171	3.1324	-0.43005	-0.86981	0.211928	-1.01589	0.80166	0.066433
0.8	-0.52112	-0.26282	-0.70739	2.96971	-0.40246	-0.7985	0.462852	-0.93844	0.967874	-0.014
0.85	-1.18933	-0.13805	-0.49486	2.71585	-0.90697	-0.85685	0.110684	-0.86114	0.987804	-0.1163
0.9	-2.03852	-0.55098	-0.67545	2.49972	-0.79877	-1.16542	0.110234	-0.69318	1.00124	-0.20811
0.95	-2.14996	-0.36668	-0.50839	2.6724	-0.4649	-1.16283	0.248014	-0.61002	0.991966	-0.23029
1	-2.10031	-0.40761	-0.46361	2.57726	-0.71709	-1.52914	0.062367	-0.4388	1.10819	-0.1139
1.05	0.378264	-0.25031	-0.25437	2.50312	-0.85473	-1.81101	-0.02148	-0.35326	1.17327	0.068116
1.1	0.957942	0.042873	0.276889	2.48893	-0.73822	-1.47243	-0.12671	-0.33362	1.2984	0.254477
1.15	-0.2722	-0.1402	0.427417	2.5937	-0.77929	-1.1457	-0.48557	-0.39832	1.16574	0.427664
1.2	0.088982	-0.06178	0.585285	2.87884	-0.6513	-1.37919	-0.40524	-0.44176	1.24045	0.53943
1.25	-0.74524	0.024073	0.730195	2.81324	-0.29036	-1.49131	-0.22809	-0.51989	1.17765	0.553792
1.3	-1.19768	-0.26413	0.780777	2.65356	-0.23224	-1.37777	-0.20891	-0.61669	1.18565	0.506125
1.35	-0.50266	-0.32397	0.417706	2.30477	-0.46579	-1.34535	-0.12169	-0.51023	1.39649	0.500133
1.4	0.091741	-0.15039	0.70717	2.32619	-0.76187	-1.21183	0.197423	-0.68086	1.42111	0.508503
1.45	0.763672	-0.16635	1.08703	2.08484	-0.45677	-0.88879	-0.04832	-0.52209	1.54063	0.445706
1.5	1.61522	0.581556	1.23908	1.98327	-0.16988	-0.5878	0.090317	-0.38228	1.63637	0.34632
1.55	2.12317	0.639714	1.38707	1.93917	0.006988	-0.26844	0.096684	-0.60112	1.53529	0.242939
1.6	2.19674	0.509303	1.39431	1.86894	0.204111	-0.35091	-0.28389	-0.66135	1.38195	0.141598
1.65	0.696785	0.703651	1.09146	2.43629	0.287836	-0.08037	-0.2734	-0.64853	1.40202	-0.00299
1.7	1.39639	0.507039	1.21564	2.80576	0.189513	0.043964	-0.22496	-0.59221	1.36483	-0.13066
1.75	0.745948	0.222869	1.4736	2.7624	0.093685	0.065734	-0.25277	-0.5788	1.15961	-0.15822
1.8	0.499662	0.004299	1.81249	2.63683	0.441181	0.113835	0.080296	-0.51895	1.19963	-0.05229
1.85	0.286171	-0.14335	2.32679	2.42001	0.420749	-0.06234	0.20167	-0.40764	1.19838	0.170318
1.9	0.498193	0.351274	2.30063	2.55793	0.242979	-0.15078	-0.2374	-0.35544	1.26074	0.349108
1.95	2.18196	0.416166	2.15475	2.697	0.132469	-0.20416	-0.45183	-0.16832	1.14526	0.350373
2	2.86207	-0.01871	1.94498	2.62333	0.173693	-0.60897	-0.20269	-0.44292	0.959303	0.231947
2.05	3.22528	0.435027	1.9411	2.50379	0.141776	-0.94865	-0.35443	-0.35324	1.0892	0.079897
2.1	3.24421	0.141177	1.93316	2.60674	0.484399	-1.29202	-0.165	-0.11042	0.918782	-0.13138
2.15	3.46446	-0.12629	1.89727	2.24213	0.774692	-1.64283	-0.13638	-0.24913	0.807923	-0.26803
2.2	4.08761	0.382743	1.92246	1.89562	0.370035	-1.72954	-0.02628	-0.29278	0.632839	-0.27024
2.25	3.73931	0.423265	1.92628	1.80099	0.559222	-1.76959	-0.01396	-0.14095	0.55199	-0.18112
2.3	3.45182	0.641483	2.14885	1.60769	0.315484	-1.3603	-0.19214	-0.14902	0.619188	-0.05957
2.35	2.30656	0.712316	2.18085	1.66971	0.371464	-0.94119	-0.42694	-0.21941	0.567728	0.040118
2.4	1.79864	0.111316	2.16504	1.42801	0.410449	-0.85707	-0.60628	-0.10831	0.643637	0.130959
2.45	0.832112	0.117903	2.42075	1.62294	0.192391	-0.51007	-0.35728	-0.00709	0.61193	0.116608
2.5	0.677605	0.141976	2.17231	1.60656	0.198175	-0.42361	-0.12988	0.152926	0.596076	0.031708
2.55	1.39043	0.495665	2.12351	1.54562	-0.12356	-0.60681	0.01637	0.621015	0.652495	-0.07656
2.6	2.72844	0.717149	1.83861	1.44753	-0.26371	-0.62478	0.023578	0.526174	0.682755	-0.13435
2.65	3.43286	0.522205	1.72263	1.27279	-0.44076	-0.75373	-0.16188	0.507459	0.713451	-0.13164
2.7	2.44548	0.688717	2.0192	1.32254	-0.47413	-0.62155	-0.05759	0.400637	0.659883	-0.21541
2.75	1.05502	0.505161	2.13639	1.15248	-0.68837	-0.69439	-0.01174	0.427652	0.200294	-0.26056
2.8	0.190789	0.513505	1.95774	0.887232	-0.47315	-0.68578	0.397344	0.355154	0.230446	-0.22949
2.85	-0.21344	0.118138	1.75415	0.951971	-0.52167	-0.67219	0.617832	0.313594	-0.04496	-0.16477
2.9	-0.18672	0.1633	1.66316	1.13437	-0.85022	-0.6539	0.539074	0.166462	-0.31935	-0.09892
2.95	-1.321	0.055847	1.71609	0.808417	-0.35445	-0.65364	0.305321	-0.18079	-0.25173	-0.15899
3	-0.02525	0.557661	1.92913	0.977809	-0.29002	-0.78841	-0.07236	-0.28742	-0.54966	-0.24359
3.05	-0.4879	0.565503	2.18441	0.966746	-0.34933	-0.21811	0.158068	-0.40907	-0.52911	-0.2271
3.1	-0.32634	0.785829	2.02495	0.919032	-0.03103	0.049924	-0.18374	-0.18014	-1.0819	-0.16422
3.15	-0.59166	0.970852	1.67673	0.979098	-0.29971	0.060433	0.131479	-0.53287	-1.00785	-0.13232
3.2	-0.90035	0.480555	1.69386	0.719324	-0.18798	0.199475	0.066874	-0.12833	-1.04402	-0.26331
3.25	-1.5898	-0.12024	1.69393	0.672414	0.144878	0.181147	-0.34217	-0.32785	-1.04013	-0.40343
3.3	-1.44591	-0.009	1.90776	0.378482	0.124666	0.315901	0.072373	-0.16153	-0.53058	-0.39132
3.35	-2.07715	0.389564	1.53753	0.115761	0.432848	0.343062	0.028589	-0.07748	-0.80954	-0.35745
3.4	-3.08137	0.671865	1.21787	0.066175	0.489115	0.488562	0.209639	-0.04273	-0.79918	-0.3311
3.45	-2.32965	1.04564	1.5692	-0.24191	0.321008	0.605245	0.247346	-0.13198	-0.85872	-0.31101
3.5	-1.95544	0.504988	1.46256	-0.32282	0.411988	0.47685	0.389975	-0.16198	-0.92666	-0.31418
3.55	-2.23455	0.497827	1.67202	-0.37515	0.429369	0.738651	0.224223	-0.22669	-0.92983	-0.31091
3.6	-1.77991	0.663334	1.56705	-0.26889	0.2824	0.880951	0.47069	-0.29554	-0.99731	-0.28679
3.65	-2.73956	0.471295	1.11796	-0.45545	0.394139	0.55566	0.341926	-0.30885	-1.19254	-0.22287
3.7	-4.19251	0.65303	1.23174	-0.5505	0.281496	0.603456	0.194483	-0.17713	-1.44591	-0.12784
3.75	-3.44166	0.723623	1.20317	-0.54289	-0.04675	0.67333	0.833262	-0.36448	-1.3802	-0.03018
3.8	-3.88685	0.563653	1.2847	-0.48604	0.108731	0.770442	0.888599	-0.36194	-1.25971	0.09263
3.85	-1.67415	0.819589	1.29494	-0.27938	-0.00994	0.813219	0.783656	-0.05903	-1.17353	0.170157
3.9	-2.6395	0.5932	1.06954	-0.20443	-0.46247	0.839531	0.728051	0.16616	-1.06389	0.16818
3.95	-3.37823	0.615301	1.09188	-0.02765	-0.68885	0.938062	0.282441	0.168561	-0.99255	0.109247
4	-3.51734	0.973341	1.16976	-0.08681	-0.86088	0.990561	0.273772	0.169701	-0.94656	-0.00321
4.05	-5.65576	0.735253	0.844577	-0.06133	-1.01993	1.00454	0.240787	0.155368	-0.92346	-0.08425
4.1	-4.53544	0.414017	0.892075	-0.27419	-1.19055	0.851769	-0.32668	-0.01375	-0.94934	-0.08956
4.15	-4.43028	0.109879	0.641459	-0.5186	-1.24537	0.620151	-0.32096	-0.09309	-0.79778	-0.08311
4.2	-2.85354	0.210193	0.113475	-0.64901	-1.30174	0.48944	-1.01386	-0.0683	-0.75487	-0.10977
4.25	-2.27057	0.357942	0.531427	-0.89032	-1.24168	0.787904	-1.14994	-0.14895	-0.6868	-0.17399
4.3	-1.61643	0.336474	0.495948	-0.82194	-0.94654	1.03357	-0.64127	-0.25264	-0.29134	-0.17942
4.35	-2.43658	0.337337	0.523879	-0.74861	-0.78469	1.30791	-0.27443	-0.20689	-0.41723	-0.06372
4.4	-4.60742	0.04232	0.493794	-0.76258	-0.95815	1.67066	0.10674	-0.23869	-0.24705	0.007934
4.45	-5.63624	-0.26519	0.261789	-0.56507	-1.18604	1.94981	0.191454	-0.20693	-0.26345	-0.07688
4.5	-4.35762	-0.16777	0.349912	-0.4761	-1.01302	2.00933	0.081342	-0.3038	-0.30229	-0.23313
4.55	-4.24433	0.167324	0.361352	-0.348	-1.16202	2.09063	-0.29781	-0.09881	-0.35239	-0.44635
4.6	-5.21998	-0.09327	0.03439	-0.4451	-1.02867	2.59792	-0.26756	-0.00599	-0.37945	-0.58373
4.65	-2.79748	-0.12511	-0.04804	-0.47799	-1.01565	2.18063	-0.3758	-0.10597	-0.61795	-0.59394
4.7	-2.95274	0.038943	-0.12134	-0.59232	-1.00602	1.588	0.129475	0.056501	-0.52722	-0.57176
4.75	-3.25054	0.010529	-0.32257	-0.30793	-1.18174	1.35284	0.42381	-0.03959	-0.43894	-0.43746
4.8	-3.59785	0.246943	-0.13809	-0.00271	-1.25484	0.699864	0.359959	0.157777	-0.69079	-0.33071
4.85	-3.85201	0.973151	-0.1196	-0.0199	-1.07184	0.177335	0.186689	0.194294	-0.51935	-0.40265
4.9	-3.29761	0.780677	-0.41379	-0.19357	-0.95772	-0.04913	-0.15639	0.074039	-0.72072	-0.58357
4.95	-2.04053	0.54464	-0.47953	-0.16573	-0.44189	-0.16393	-0.2057	0.130331	-0.83057	-0.80097
5	-2.48008	0.277938	-0.50161	0.092592	-0.46485	-0.14667	0.256747	0.268794	-0.90853	-0.93397
5.05	-2.36229	0.052814	-0.41021	0.122456	-0.50069	0.168013	0.050819	0.300029	-0.9079	-0.88291
5.1	-0.99521	0.303342	-0.55484	0.22188	-0.06188	-0.05252	0.221217	-0.01693	-0.97201	-0.70941
5.15	-0.86846	0.412062	-0.43682	-0.06428	-0.16628	0.134755	0.269878	-0.09148	-1.19432	-0.51714
5.2	2.00187	0.888318	-0.3558	-0.32997	0.175421	0.373798	0.27159	-0.18643	-1.43263	-0.30586
5.25	2.33615	0.971102	-0.18079	-0.59324	0.064129	0.069769	0.28552	-0.28181	-1.54289	-0.20046
5.3	2.06637	0.977415	-0.15614	-0.49959	0.06232	-0.63151	-0.3422	-0.17884	-1.54694	-0.2366
5.35	2.26121	1.18103	-0.32569	-0.67755	0.347673	-0.70501	0.22421	-0.21674	-1.60988	-0.40114
5.4	1.89821	1.12338	-0.62588	-0.76872	0.51799	-0.56187	-0.22412	-0.19652	-1.73627	-0.65469
5.45	1.99753	1.27173	-0.90947	-0.92448	0.553937	-0.01992	-0.51401	-0.2154	-1.7753	-0.77535
5.5	1.28638	0.839276	-0.79457	-1.05868	0.178238	0.313346	0.056564	-0.22831	-1.84526	-0.76332
5.55	1.86703	1.0018	-0.64624	-1.29586	0.235959	0.439691	0.191806	-0.32392	-1.89227	-0.71652
5.6	1.56443	-0.22609	-0.64976	-1.27328	0.513878	0.546955	0.473499	-0.1831	-1.70602	-0.67992
5.65	1.82546	-0.43191	-0.55378	-1.50275	0.628865	0.216163	0.522047	-0.25152	-1.61502	-0.62306
5.7	2.21982	-0.15402	-0.4475	-1.38078	0.852643	0.08852	0.367404	-0.25382	-1.61464	-0.55058
5.75	2.72252	0.196783	-0.65422	-1.30426	0.73788	0.103403	0.179874	-0.26918	-1.50679	-0.53804
5.8	3.35015	0.451903	-0.60079	-1.3578	0.774147	0.086146	-0.0018	-0.22104	-1.533	-0.68646
5.85	3.48739	0.368555	-0.54036	-1.78589	0.885867	0.214961	0.11015	-0.21576	-1.43157	-0.91642
5.9	4.14168	-0.26009	-0.56791	-2.19143	1.17992	0.179866	0.181491	0.044454	-1.24666	-1.09658
5.95	3.62511	-0.57195	-0.43551	-1.94129	1.12945	-0.23423	0.222267	0.024833	-1.07609	-1.21439
6	3.37163	-0.85251	-0.35777	-2.15801	1.06771	-0.39098	0.532515	0.106621	-1.06364	-1.10402
6.05	3.38398	-0.1303	-0.03439	-2.20537	1.01329	-0.09496	0.336819	0.049502	-1.08333	-0.92191
6.1	3.72263	-0.04606	-0.46692	-2.44633	0.968106	-0.07291	0.568006	0.078244	-1.04237	-0.78023
6.15	3.5959	-0.07354	-0.78051	-2.6939	0.789594	0.335629	0.667999	0.19579	-0.99984	-0.64205
6.2	2.87891	0.018779	-0.71589	-2.01844	0.503487	0.636377	0.364624	0.191069	-1.05183	-0.605
6.25	3.82361	-0.13032	-0.62804	-1.98819	0.498937	0.547514	0.220395	0.072397	-1.27271	-0.59802
6.3	3.09449	-0.24816	-0.32065	-1.76925	0.388585	0.399602	-0.01879	0.06454	-1.46475	-0.67726
6.35	2.71162	-0.27782	-0.12467	-1.64266	0.615681	0.280989	0.078631	0.297398	-1.46696	-0.82202
6.4	2.92204	-0.13976	-0.4366	-1.44316	0.917456	0.251293	0.085216	0.64975	-1.59882	-0.91111
6.45	2.39349	-0.23653	-0.6987	-0.74961	1.08698	0.441872	0.11044	0.473628	-1.82998	-1.01408
6.5	2.02032	-0.25721	-1.00603	-0.50957	1.34767	0.560465	0.283553	0.221025	-2.05886	-1.07693
6.55	2.1654	-0.15478	-0.85754	-0.65018	1.23411	0.551254	0.550263	0.149871	-2.20367	-1.02603
6.6	2.75154	0.081391	-0.89517	-0.46883	0.675075	1.29628	0.37242	0.097999	-2.30008	-0.88783
6.65	1.14027	0.415052	-0.81169	-0.78314	0.752059	1.55292	0.485431	0.172466	-2.44879	-0.64366
6.7	0.902819	0.2061	-0.87561	-0.7024	0.74384	1.60288	0.166409	0.141225	-2.39999	-0.4115
6.75	1.16209	0.254272	-0.69151	-0.96626	0.338266	1.53128	0.16898	0.097029	-2.57095	-0.28887
6.8	0.440752	-0.04587	-1.02274	-1.13857	0.22143	1.20229	-0.02555	0.024512	-2.44976	-0.21855
6.85	1.74554	0.16892	-0.85093	-1.04257	0.27897	1.0784	-0.38292	0.073156	-2.06162	-0.2179
6.9	2.78983	0.189677	-0.45	-0.87826	0.202267	0.60527	-0.71748	0.280148	-1.83617	-0.2372
6.95	2.75992	0.83169	-0.68135	-0.92357	0.098699	0.502881	-0.64146	0.27137	-1.70852	-0.25998
7	1.48434	0.760874	-0.67048	-0.88241	0.110492	0.714677	-0.74888	0.422354	-1.43756	-0.26931
7.05	0.931793	0.671304	-0.7736	-1.18553	-0.03641	0.723201	-0.70854	0.387389	-1.15615	-0.21286
7.1	-0.0144	0.603473	-1.25859	-1.17035	0.248961	0.92235	-0.39403	0.328986	-0.8857	-0.10828
7.15	1.77653	0.327321	-1.07462	-0.82127	0.417467	1.07629	-0.57433	0.321595	-1.03392	-0.00153
7.2	1.5122	0.208949	-1.11955	-0.72998	0.454095	1.15568	-0.92309	0.317484	-0.79366	0.084277
7.25	0.441133	0.220118	-1.19843	-0.59085	0.449659	1.45774	-0.32802	0.298539	-1.17766	0.190073
7.3	1.72115	0.354508	-0.89568	-0.86062	0.492018	1.33681	-0.35142	0.052934	-0.94545	0.297394
7.35	1.6277	0.131493	-0.66522	-0.93774	0.598361	1.27915	-0.25937	0.24404	-0.90128	0.410738
7.4	1.47239	0.012796	-0.89697	-0.6965	0.491538	0.996714	0.095939	0.248207	-1.11899	0.508982
7.45	1.43905	-0.27287	-0.90491	-0.5526	0.490562	0.723553	-0.28996	0.201257	-1.16371	0.560832
7.5	0.548033	-0.44852	-0.65071	-0.65182	0.572011	0.541859	-0.39076	0.433643	-1.15991	0.607244
7.55	1.4438	-0.10123	-0.88956	-0.67587	0.586086	0.59584	-0.0696	0.115148	-1.14971	0.681254
7.6	1.34198	-0.1796	-0.62078	-0.45153	0.549699	0.390162	-0.11722	0.224816	-1.07066	0.737598
7.65	1.13232	-0.41226	-0.71192	-0.17384	0.659342	0.109301	-0.22841	0.333433	-0.58123	0.791912
7.7	1.37956	-0.79065	-0.8389	-0.0621	0.529131	-0.10657	-0.09663	0.686754	-0.36413	0.835595
7.75	0.303068	-0.70758	-0.97704	0.181403	0.506529	-0.17099	-0.2179	0.574801	-0.61873	0.743318
7.8	0.14957	-0.55654	-1.04682	-0.23411	0.712626	0.208338	-0.38164	0.508064	-0.05845	0.558414
7.85	0.328689	-0.28095	-1.23811	-0.5525	0.82468	0.238062	-0.2858	0.444598	0.1637	0.485239
7.9	-0.21187	-0.50147	-1.34247	-0.3773	0.937734	0.022419	-0.66296	0.583968	0.415645	0.524899
7.95	-0.23838	-0.87283	-1.14866	-0.49539	0.735803	0.107768	-0.9097	0.446745	0.643503	0.657038
8	0.005152	-0.68326	-1.10623	-0.364	0.716127	-0.37847	-0.15061	0.617109	0.912266	0.883145
8.05	0.396556	-0.48319	-1.10329	-0.25619	0.766163	-0.57964	0.249886	0.585	1.06206	1.08413
8.1	-0.3085	-0.28012	-1.13749	-0.49505	0.811999	-0.67814	0.459469	0.224284	1.09737	1.30115
8.15	0.115092	0.0695	-1.10379	-0.35648	0.509596	-0.8102	0.239916	0.28921	1.19988	1.42739
8.2	-0.24974	0.051158	-1.41397	-0.48024	0.266648	-0.56902	0.072786	0.204623	1.26274	1.35916
8.25	-0.43453	-0.22466	-1.29267	-0.69301	0.201305	-0.32287	-0.08204	0.269637	1.43226	1.2495
8.3	-0.23098	-0.71918	-1.36692	-0.9553	-0.07831	-0.20922	-0.23699	0.259488	1.56239	1.12111
8.35	-0.34484	-0.67071	-1.60739	-0.60582	-0.22584	-0.31066	-0.19122	0.203402	1.73529	1.0368
8.4	-0.07552	-0.87964	-1.28484	-0.61839	-0.17533	-1.06625	-0.37876	0.211458	1.92199	1.02189
8.45	0.585852	-0.36796	-1.46961	-0.72878	0.087777	-1.40024	-0.3	0.306141	2.09486	0.974895
8.5	-0.00018	-0.52185	-1.38109	-0.79695	0.191482	-1.44042	-0.10184	0.336432	2.16097	0.957042
8.55	-0.17536	-0.79921	-1.34186	-0.91738	-0.10409	-1.26376	0.258975	0.250168	2.44696	0.994461
8.6	0.319476	-0.86018	-1.2834	-1.02133	-0.1666	-1.06879	0.068984	0.469088	2.70649	1.01962
8.65	-0.57171	-0.85466	-1.27355	-1.23687	-0.37668	-0.76934	0.05041	0.536529	2.67999	1.01137
8.7	0.345007	-0.20954	-1.23905	-1.13496	-0.49015	-0.46081	-0.42403	0.615166	2.72689	1.01095
8.75	-0.92886	-0.16233	-1.21645	-1.7623	-0.43245	-0.33361	-0.49679	0.543577	2.78283	1.02174
8.8	-0.54232	-0.50076	-1.18347	-1.65168	-0.71372	-0.25037	-0.34395	0.460056	2.72356	0.963023
8.85	0.725859	-1.01734	-1.12484	-1.26547	-0.55208	-0.20172	-0.37434	0.442778	2.52062	0.877685
8.9	0.334502	-1.49006	-0.98058	-1.5936	-0.60324	-0.1858	-0.03069	0.397809	2.36473	0.737729
8.95	1.11398	-1.00464	-0.99434	-1.58063	-0.4897	-0.22065	0.105503	0.353232	2.03206	0.617985
9	1.0333	-0.77362	-0.99939	-1.68662	-0.65919	-0.10522	-0.16484	0.211034	1.87752	0.483818
9.05	-1.46304	-0.4324	-1.07923	-1.61564	-0.71903	-0.18045	-0.10345	0.082576	1.82136	0.302205
9.1	-0.66026	-0.62365	-0.97484	-1.43273	-0.71799	-0.07992	-0.11207	0.205985	1.60106	0.159479
9.15	-1.17428	-1.32025	-0.96718	-1.12185	-0.6556	-0.03697	0.147703	0.341871	1.36968	0.090536
9.2	-0.8079	-1.3282	-0.87136	-0.94716	-0.32421	-0.37522	0.015633	0.431853	1.09908	0.168398
9.25	-0.95904	-1.0809	-0.96042	-1.04945	-0.19612	-0.5824	-0.2617	0.410412	1.02839	0.227373
9.3	-0.9198	-0.85436	-1.1577	-0.98692	0.251349	-0.59392	0.019882	0.267129	0.965269	0.250532
9.35	-0.95231	-0.49034	-1.05029	-0.95834	0.365007	-0.45078	-0.00742	0.457939	0.963933	0.264987
9.4	-1.15903	-0.26265	-1.18766	-0.84135	0.142327	-0.31554	-0.23042	0.450914	0.856174	0.286259
9.45	-1.77998	-0.57031	-1.02643	-0.75729	0.430091	-0.06517	-0.01957	0.584226	0.89387	0.349997
9.5	-0.16976	-0.56868	-1.14087	-0.73362	0.372455	-0.1161	-0.17648	0.394699	0.764744	0.438088
9.55	-0.46002	-0.59686	-1.35351	-0.90404	0.544515	-0.08572	-0.43436	0.64344	0.850231	0.585008
9.6	-2.94853	-0.52943	-1.25734	-0.98794	0.432609	0.08447	-0.05277	0.389726	1.08574	0.569685
9.65	-2.1372	-0.51666	-1.32377	-1.41317	0.264744	0.213822	0.352213	0.326965	1.37085	0.382878
9.7	-3.82313	-1.00136	-1.22855	-1.59531	0.209235	-0.03886	0.713227	0.371757	1.40484	0.179712
9.75	-3.65851	-0.98763	-1.34297	-1.65799	-0.08164	-0.25842	0.825087	0.16777	1.40175	-0.03819
9.8	-2.50346	-1.46864	-1.00234	-1.43473	-0.3002	-0.38749	0.924363	0.18385	1.35213	-0.08235
9.85	-1.62644	-1.28126	-0.86982	-1.41177	-0.22711	-0.15345	0.770352	0.266863	1.36496	-0.04173
9.9	-2.15813	-0.54544	-1.02423	-1.41443	-0.38643	-0.13203	0.737978	0.130674	1.21242	-0.07701
9.95	-0.97422	-0.66683	-0.97222	-1.43301	-0.30804	-0.29835	0.553608	0.203344	1.18789	-0.15903
10	-1.31294	-0.84962	-1.20912	-1.36096	0.146688	-0.21559	0.468621	0.208979	1.02224	-0.21656
10.05	-1.79526	-1.02194	-1.15298	-1.05026	0.455576	-0.3766	0.050451	0.196335	0.913848	-0.23463
10.1	-1.50448	-0.95349	-1.07434	-0.96094	0.432124	-0.25548	0.163535	0.486988	0.734534	-0.22732
10.15	-1.15582	-0.88634	-0.60874	-0.92063	0.487508	-0.29774	0.619377	0.514596	0.958772	-0.14103
10.2	-2.07488	-0.21598	-0.46097	-0.49356	0.369832	-0.44968	1.15409	0.600176	0.97196	-0.03849
10.25	-0.85501	0.276298	-0.68688	-0.571	0.393129	-0.5192	1.34307	0.596896	0.822922	0.062957
10.3	-0.14291	-0.27352	-0.62672	-0.3579	0.434232	-0.30476	1.00016	0.508547	0.847858	0.094264
10.35	-0.82252	-0.69716	-0.79514	0.262504	0.37803	-0.18248	0.948959	0.415127	1.05112	0.049631
10.4	-0.68853	-0.90939	-0.74933	-0.09409	0.487476	-0.02118	0.345508	0.421241	1.22396	0.004016
10.45	-1.73235	-0.82713	-0.79542	0.542513	0.107173	-0.0273	0.51037	0.544314	1.10227	-0.02967
10.5	-1.05816	-1.08518	-0.85733	0.79751	-0.01594	-0.11431	0.694188	0.428244	1.23036	-0.02386
10.55	-0.97825	-0.71455	-0.86721	0.845416	0.034841	-0.18358	0.590003	0.577812	1.17005	0.060659
10.6	-1.25119	-0.65214	-1.00104	0.891756	0.379217	-0.01201	0.447856	0.624495	1.21342	0.175723
10.65	-0.87148	-0.88405	-0.51902	0.836159	0.333512	0.020889	0.467577	0.70175	1.21436	0.262928
10.7	0.544912	-0.66486	-0.43755	0.587293	0.384929	-0.00358	0.615013	0.704357	1.38899	0.283784
10.75	1.33387	-0.74634	-0.51711	0.653233	-0.06238	0.234862	0.526594	0.799774	1.43781	0.231994
10.8	1.12476	0.181467	-0.39543	0.603636	-0.29961	0.369421	1.14845	0.798306	1.42091	0.245728
10.85	2.65838	0.520531	-0.27278	0.603804	-0.34302	0.488863	1.43658	0.816968	1.4524	0.375489
10.9	3.17013	0.257433	-0.03374	0.553374	-0.26877	0.658238	1.53551	0.832808	1.46096	0.575859
10.95	3.09768	0.348036	-0.07926	0.735102	-0.03348	0.886169	1.48707	0.892221	1.45608	0.561389
11	3.85671	0.478564	-0.14659	0.975169	-0.36091	0.799798	1.36163	0.535916	1.61869	0.328082
11.05	4.21146	0.420835	0.004384	1.24884	-0.42494	1.00499	1.48257	1.09195	1.90448	0.001614
11.1	4.78002	1.15586	-0.14869	1.29523	-0.70548	0.917124	1.39264	0.954343	1.99489	-0.39914
11.15	5.4041	2.00854	-0.12438	1.24501	-0.93564	0.862358	1.18924	0.919264	2.18775	-0.62265
11.2	5.81413	2.69877	0.224548	1.64453	-0.80798	0.700574	1.27822	0.764841	2.30793	-0.67803
11.25	6.27159	2.83273	-0.03593	1.90473	-0.47235	0.565411	1.67109	0.641766	2.43089	-0.6252
11.3	6.81729	3.12163	-0.15115	1.82891	-0.47379	0.391414	1.78942	0.630253	2.36499	-0.39922
11.35	5.85203	3.50745	-0.38071	2.02888	-0.53637	0.300734	1.97497	0.605013	2.55692	-0.15195
11.4	6.15089	4.0519	-0.3035	2.42561	-0.58768	0.290319	2.07137	0.569088	2.6206	0.013562
11.45	7.65016	4.30324	-0.11856	2.62619	-0.4169	0.19714	1.7936	0.626684	2.3855	0.136067
11.5	6.96894	4.49436	0.164046	2.81849	-0.04864	0.151738	1.84989	0.651528	2.49544	0.116448
11.55	7.3502	4.63413	0.397066	3.17556	0.298794	-0.00092	1.66826	0.765096	2.66326	0.036613
11.6	7.66784	4.77745	0.354969	3.25808	0.371441	0.148765	1.72141	0.667455	2.63692	0.007014
11.65	7.40014	5.70487	0.306196	3.57845	0.334137	0.413122	1.90952	0.559726	2.69627	0.042271
11.7	7.67071	6.08749	0.363707	4.39728	0.60402	0.889192	1.63521	0.567751	2.76585	0.261289
11.75	7.36127	6.19951	0.339638	4.52899	0.423177	1.00064	1.61916	0.686405	2.75026	0.561832
11.8	7.43586	6.63547	0.598034	4.65899	0.719632	1.30171	1.50134	0.703868	3.06146	0.783804
11.85	7.51068	7.06655	0.809084	4.89181	0.729432	1.84171	1.72838	0.405295	3.31783	0.896664
11.9	7.9845	7.48002	0.813438	4.94904	0.56636	1.98557	1.69533	0.523599	3.36074	0.935232
11.95	7.64347	7.82788	0.824918	5.16391	0.570681	2.04992	1.83759	0.507356	3.27795	0.965775
12	7.43964	7.84944	1.09447	4.95001	0.771839	1.87827	1.85363	0.54781	3.45985	1.14442
12.05	7.02211	7.68102	1.15309	5.2235	0.894069	1.89922	1.97281	0.558712	3.50618	1.38958
12.1	7.61995	7.86654	1.1529	5.25349	0.999246	1.52483	2.08915	0.747906	3.7918	1.47233
12.15	8.50944	7.92579	1.24409	5.85274	1.01664	1.72024	2.13635	0.512463	4.05178	1.47162
12.2	8.6869	8.02629	1.16714	6.03859	0.924356	1.45482	1.96966	0.690975	4.09376	1.38513
12.25	9.87991	7.70091	1.13288	6.21944	1.00498	2.02261	1.89345	0.615276	4.13445	1.26309
12.3	9.76257	7.73927	1.31604	6.17344	1.39953	2.2135	2.27205	0.539811	4.10519	1.1402
12.35	8.6455	7.59976	1.60563	6.04023	1.55565	2.20876	2.52596	0.593642	4.20467	1.02683
12.4	8.83277	8.03457	1.80671	6.10074	1.69743	2.46737	2.64901	0.634235	4.4553	0.950182
12.45	8.95442	8.88368	1.3418	6.40019	1.72611	2.5043	2.64082	0.632201	4.80662	0.903747
12.5	8.73873	9.47121	1.76075	6.69341	2.00739	2.36747	2.94703	0.828256	4.82312	0.849171
12.55	9.89141	9.56915	1.64223	6.53135	1.85467	2.35709	3.01378	0.722578	4.85935	0.752313
12.6	9.38437	9.45244	1.4516	6.65854	2.04828	2.38068	3.022	1.023	4.95844	0.660047
12.65	9.18349	9.66973	1.6138	6.84895	2.25846	2.11248	2.84062	0.922818	4.9214	0.593711
12.7	9.90426	9.36158	1.69146	7.10157	2.52303	2.41421	3.11125	0.992489	4.99594	0.649824
12.75	10.0361	9.13787	1.88593	7.22329	2.80318	2.20025	2.94469	0.934524	4.92121	0.79492
12.8	11.0135	9.38457	2.07025	7.53961	2.95354	2.36812	2.83911	0.908372	5.09297	0.920931
12.85	11.3691	9.47297	2.08202	7.26454	3.22674	2.30651	2.85528	1.20572	4.98412	1.01354
12.9	11.1213	9.90214	2.05985	7.07041	4.00843	1.86746	2.79421	1.09234	5.03544	1.0066
12.95	10.9993	9.42621	2.35521	7.31732	4.46399	2.11375	2.92345	1.12641	5.06922	0.957575
13	10.0644	8.69195	2.40644	7.24139	4.67487	2.32317	3.0444	1.04217	5.0712	0.90939
13.05	10.4373	9.04434	2.82428	7.38914	4.60041	1.77888	3.28411	1.13396	4.95472	0.844789
13.1	10.3257	8.60742	2.78601	7.31027	4.63968	2.21125	3.34763	1.13965	5.12272	0.837944
13.15	10.9135	8.43557	2.81902	7.23733	4.7672	2.10066	3.21313	1.17137	4.91124	0.79382
13.2	10.2957	8.48994	3.11475	6.94169	5.05264	1.82468	3.60522	1.06374	4.59817	0.738342
13.25	10.1008	8.92989	3.02722	6.66884	5.18673	1.95498	3.64723	1.14562	4.42974	0.73291
13.3	9.78726	9.33439	3.06506	6.9543	5.27749	2.16547	3.75088	1.21234	4.20257	0.776974
13.35	9.76962	9.46018	3.06278	7.21202	4.87602	2.44315	4.12317	1.1744	4.24408	0.909718
13.4	9.1134	9.91865	3.30266	7.61775	4.67389	2.61389	4.08032	1.25548	4.24102	1.08634
13.45	8.03802	10.0179	3.21689	7.99916	4.62515	2.64022	4.05484	1.26815	4.07759	1.28422
13.5	8.92829	10.3249	3.2731	7.78867	4.6407	2.96231	3.86373	1.41873	3.83121	1.51859
13.55	7.86027	10.1802	3.03876	7.79219	4.99315	3.25428	3.59351	1.49654	3.99285	1.76435
13.6	7.43634	10.0324	2.83991	7.78285	5.16205	3.23938	3.54429	1.35916	3.88967	1.99687
13.65	8.65126	10.0083	3.16002	7.65541	5.04768	4.11085	3.8803	1.37987	3.75285	2.19094
13.7	8.72467	9.72462	3.16981	7.73203	5.05453	3.83633	4.22241	1.61915	3.77509	2.32136
13.75	8.84843	9.25097	3.40902	7.72689	5.2212	3.63924	4.18891	1.72646	3.86911	2.44353
13.8	9.90449	9.88461	3.78845	7.46324	5.50715	3.48615	3.88192	1.69379	3.72529	2.52038
13.85	9.62172	9.91676	3.83234	7.97778	5.22532	3.1309	3.38537	1.77377	3.91703	2.57395
13.9	10.4766	9.52927	3.66048	8.20869	5.13198	3.12662	3.60189	1.58579	4.20556	2.61752
13.95	11.1767	9.87017	3.69371	8.17108	4.94937	3.09857	3.73954	1.65178	4.27515	2.63745
14	11.6894	10.4515	3.72625	8.35972	4.89462	3.55791	4.09662	1.84246	4.55527	2.68798
14.05	11.9566	10.7127	4.23099	8.35408	5.27628	3.56504	4.27854	2.07333	4.68501	2.73627
14.1	11.9271	11.1336	4.28376	8.66209	5.42611	3.52857	3.86723	2.10581	4.6638	2.77053
14.15	12.2125	10.2888	4.05903	8.77962	5.45991	3.56046	3.79075	2.26374	4.65529	2.83327
14.2	12.6234	10.2941	4.02972	9.01117	5.17286	3.42786	3.65609	2.3462	4.73679	2.99921
14.25	13.4588	10.5801	3.73957	9.31363	5.46309	3.61453	3.87684	2.39469	4.84351	3.15893
14.3	14.0089	10.0912	3.61682	9.30465	5.60527	3.28403	4.10705	2.35334	4.63753	3.31487
14.35	13.9267	10.5696	3.86384	9.35043	6.01619	3.50519	4.29834	2.46515	4.49742	3.43931
14.4	13.0794	10.783	3.74107	9.30455	6.19087	3.63955	3.90166	2.52965	4.33346	3.44755
14.45	12.3092	10.9428	4.00871	9.06045	6.18052	3.93036	3.79597	2.65252	4.31592	3.47634
14.5	12.9011	11.2064	4.04659	9.47788	6.15417	3.69887	3.86489	2.50992	4.58172	3.53474
14.55	13.4421	11.5637	4.27489	9.91969	6.35476	3.44015	4.06447	2.46558	4.55854	3.66875
14.6	13.4391	11.7352	4.16467	10.3714	6.52826	3.57305	4.20249	2.54806	4.66154	3.8644
14.65	13.3714	11.3938	3.75697	10.7898	6.3518	3.74171	4.25922	2.55537	4.76063	4.04952
14.7	12.4235	10.8484	3.53209	10.7785	6.72914	3.82408	4.29928	2.63545	4.64951	4.10433
14.75	12.3544	11.6695	3.13761	10.3986	6.77798	4.32647	4.38889	2.56553	4.52658	4.01471
14.8	11.9532	11.3539	3.00713	10.2719	6.80881	4.45548	4.57583	2.49944	4.47164	3.83452
14.85	11.0724	11.4553	3.32247	10.4066	7.0408	4.63095	4.90605	2.5001	4.54689	3.62682
14.9	12.1328	11.3086	3.0693	10.2943	6.8428	4.69305	4.86776	2.49543	4.43388	3.54237
14.95	11.895	11.8688	3.02149	10.3883	6.64255	4.78009	4.61377	2.5467	4.21928	3.53253
15	12.0154	12.1346	3.05151	10.5476	6.64658	4.71599	4.99495	2.53915	4.10382	3.66199
15.05	11.6797	11.9794	3.12776	10.8015	6.52392	4.64291	4.68866	2.57773	3.83073	3.86787
15.1	10.8213	11.7807	3.18733	11.0502	6.59178	4.79992	4.46356	2.71181	3.88946	4.03335
15.15	9.62521	11.4847	3.15023	11.1674	6.64694	4.60178	4.2379	2.91942	4.04634	4.16193
15.2	9.18223	11.1123	3.11892	10.8062	6.53528	4.98061	3.80804	2.68774	4.24073	4.17465
15.25	8.74786	11.4551	3.09432	10.8355	6.30699	4.71241	3.92502	2.74905	4.32628	4.14105
15.3	8.42909	11.4715	3.34745	11.0198	6.18975	4.46779	3.81765	2.74001	4.29971	4.19711
15.35	8.72784	11.3783	3.21864	10.9597	5.90118	4.11287	4.32162	2.59898	4.35869	4.35097
15.4	9.52789	11.4833	2.92823	10.6219	5.79675	4.02156	4.57196	2.66226	4.41718	4.57132
15.45	10.4938	11.3764	2.56405	10.4958	5.90046	3.96969	4.97096	2.76495	4.38265	4.83397
15.5	11.7043	12.0565	2.68086	10.3471	5.73584	4.03753	4.78635	2.79369	4.53988	4.97185
15.55	11.7591	12.6102	2.8137	10.1909	5.48343	3.95146	4.81233	2.95992	4.74636	4.96211
15.6	11.778	11.7743	3.02045	10.1032	5.40282	4.10783	4.93378	3.09467	4.98914	5.0452
15.65	10.6664	12.0087	3.27685	9.79825	5.38928	4.21477	5.15145	3.26279	4.97968	5.25746
15.7	10.5259	11.8049	3.28776	9.72154	5.33929	3.94945	5.51595	3.35707	5.03854	5.44783
15.75	10.0542	11.9591	3.0825	9.81123	5.38634	3.96446	5.76223	3.6556	5.29229	5.59166
15.8	10.3728	13.1035	2.76308	9.75079	5.55707	3.64218	5.59678	3.55661	5.29717	5.6063
15.85	10.4389	12.7407	2.95362	9.86398	5.21682	3.34487	4.92803	3.69009	5.51065	5.56596
15.9	9.7156	12.5065	2.8407	9.83566	5.09737	3.50957	4.80003	3.77222	5.70278	5.6168
15.95	10.3742	12.0807	3.12174	9.64313	5.31199	2.90981	4.71447	3.64883	5.82446	5.62538
16	9.7276	11.8163	3.13845	9.8988	5.58477	3.219	4.31707	3.71844	5.8495	5.59645
16.05	9.27759	12.2272	2.57763	9.92163	5.33998	3.39644	4.91902	3.66908	5.86692	5.55073
16.1	9.44452	12.0819	2.25934	10.0356	5.38277	3.49891	5.14841	3.73165	5.93055	5.51125
16.15	8.41381	12.0186	2.55564	10.1282	5.06052	3.81417	5.21076	3.70345	5.91057	5.6993
16.2	8.58005	12.3138	2.40185	10.0058	4.98225	3.74873	5.43371	3.76208	5.84344	5.92655
16.25	8.55466	12.5518	2.45184	9.75489	5.08933	3.75564	4.85426	3.62783	5.75321	6.07612
16.3	8.50768	12.8348	2.63166	9.73889	4.99057	3.91529	4.54092	3.45148	5.55582	6.22811
16.35	7.12083	12.6285	2.60816	9.62675	5.10486	3.69702	4.65441	3.39539	5.44348	6.22793
16.4	6.78157	13.2493	2.58869	9.22106	5.16706	4.01956	4.61095	3.48375	5.40081	6.17836
16.45	6.49148	13.1548	2.61828	9.46506	5.13553	3.7358	4.99318	3.36824	5.41375	6.21115
16.5	7.19005	12.8646	2.71455	9.18844	4.80953	3.60984	5.01228	3.37333	5.52217	6.28738
16.55	7.87794	12.9251	2.6044	9.14869	4.86553	3.74423	5.35435	3.43144	5.36573	6.34888
16.6	7.8046	12.6285	2.54867	8.8611	4.90504	3.66574	5.19695	3.33529	5.35105	6.3899
16.65	7.5143	12.8032	2.66154	8.41409	4.63635	3.4458	5.60832	3.30276	5.1109	6.50668
16.7	6.76767	11.8428	2.7123	8.08177	5.08797	3.12739	5.12105	3.38498	5.03104	6.71341
16.75	6.73867	11.5175	2.70213	7.7615	4.86097	3.38528	4.99085	3.43946	5.0041	6.96813
16.8	6.43791	11.5196	2.55897	7.64613	5.1443	3.35739	4.70507	3.6715	4.92981	7.22258
16.85	6.32855	11.0078	2.28077	7.10283	4.99616	3.61374	4.58167	3.61829	5.00734	7.23922
16.9	7.58205	11.8086	2.31949	6.71969	5.19192	3.47517	5.01187	3.67455	5.13834	7.07169
16.95	7.57376	11.3808	2.14151	6.38464	5.4789	2.95338	4.93079	3.67061	5.09536	6.96464
17	7.62987	11.7411	2.55728	6.06799	5.36911	2.95906	5.14159	3.86477	5.04488	6.89001
17.05	8.10778	11.1117	2.51895	5.83007	5.52706	2.46251	5.11294	3.86926	5.01899	6.86236
17.1	6.91565	11.7142	2.64264	5.69425	5.35916	2.3997	4.96674	3.76729	5.17252	6.86252
17.15	6.55491	11.2386	2.72084	5.46609	5.30567	2.48862	5.05387	3.76392	5.19003	6.86481
17.2	6.95125	12.0868	2.3785	5.33622	5.13759	2.62173	5.27209	3.85229	5.17979	6.88462
17.25	7.37576	11.4338	2.30367	5.21745	4.82037	2.60408	5.18931	3.77585	5.33993	6.87043
17.3	7.57419	11.7067	2.49801	5.13466	4.84476	2.55048	5.23226	3.78272	5.2726	6.75942
17.35	7.2788	11.5252	2.41746	5.12696	4.6195	2.44516	5.01669	3.76131	5.4201	6.5933
17.4	5.82277	11.357	2.30612	5.18039	4.56492	2.49583	4.66904	3.61506	5.44684	6.41294
17.45	6.23235	10.9127	2.11364	5.09317	4.35993	2.72854	4.65077	3.73582	5.22363	6.28783
17.5	5.54707	10.4909	2.08304	4.70034	4.21169	2.82632	4.5128	3.61747	5.17258	6.31605
17.55	5.22931	10.942	1.82241	4.74717	3.78527	2.90092	4.00315	3.61486	4.80817	6.42342
17.6	5.72111	10.6734	2.0698	4.51474	3.77859	2.64594	3.94936	3.63782	4.68949	6.49528
17.65	4.76553	10.5451	2.01951	4.14017	3.95119	2.48076	4.02619	3.6566	4.51835	6.50975
17.7	5.92434	10.0738	2.01074	3.95681	3.89984	2.03431	4.26353	3.50209	4.31251	6.46007
17.75	6.2916	9.96781	1.99795	3.77299	3.67568	1.72045	4.36622	3.26073	4.09893	6.37139
17.8	6.52728	10.1619	1.66844	3.27433	3.28146	1.42664	4.45005	3.45051	3.94958	6.29361
17.85	6.10504	9.71238	1.88012	3.29648	3.23444	1.36617	4.48723	3.41542	3.91574	6.20985
17.9	6.90049	10.0663	1.81514	3.05051	3.01648	1.34268	4.59345	3.50251	3.87121	5.99856
17.95	6.80705	10.2159	1.4203	2.91974	2.77325	0.916571	4.59265	3.39766	3.87054	5.68736
18	7.19807	8.99349	1.31238	3.10243	2.93407	0.381895	4.68587	3.51408	3.69423	5.38096
18.05	6.43345	9.34144	1.31032	2.61268	2.31935	0.080925	4.54155	3.43297	3.5638	5.13033
18.1	6.69944	9.67685	1.14687	2.40178	2.06597	0.199494	4.69007	3.42323	3.50014	5.04733
18.15	7.13321	9.45017	0.6153	2.47746	1.98084	0.530119	4.62459	3.52086	3.35601	5.08109
18.2	7.06628	9.06152	0.821642	2.294	1.86323	0.532246	4.60112	3.5876	3.15445	5.12084
18.25	6.63919	9.09482	0.595475	2.37571	1.52844	0.845801	4.67503	3.59888	3.22044	5.11668
18.3	5.87693	9.36723	0.516588	2.13155	1.119	1.15255	4.47272	3.49815	3.17717	5.08164
18.35	4.70493	8.88598	0.553698	2.05661	1.08852	1.05207	4.56582	3.47027	3.04528	5.03126
18.4	3.222	8.96728	0.349442	2.46118	0.847375	0.970181	4.49914	3.51024	3.0402	5.01467
18.45	4.74313	8.90209	0.105947	2.18145	0.502731	0.827889	4.80149	3.46646	3.09282	5.04875
18.5	5.63239	8.41744	0.042451	2.15626	0.38718	0.420546	4.83765	3.42878	3.11185	5.0507
18.55	6.11336	8.65424	-0.049	1.91182	0.189017	-0.10169	4.6189	3.335	3.30385	5.01541
18.6	6.46959	8.12295	0.089506	1.74211	-0.35312	-0.06407	4.53054	3.32621	3.14276	4.97037
18.65	6.94683	7.90974	-0.05606	1.99473	-0.80172	0.226276	4.31848	3.28144	2.97704	4.91876
18.7	6.60114	7.64569	-0.05814	2.50524	-0.97645	0.456362	3.91388	3.13948	3.02822	4.85508
18.75	6.09301	7.21362	0.086134	2.35635	-1.14727	0.677734	3.36199	3.13644	2.94046	4.75142
18.8	8.05999	7.45685	-0.13897	2.45011	-0.86481	0.824055	3.45505	3.20031	2.74379	4.67314
18.85	7.58731	6.69344	-0.1685	2.19845	-1.25977	0.798962	3.50435	3.09289	2.61963	4.69215
18.9	6.70715	6.1471	-0.37175	2.19124	-1.60048	0.452693	4.03559	3.28602	2.50965	4.74913
18.95	5.93724	6.65704	-0.53901	2.2674	-1.82098	0.472078	4.34218	3.36773	2.44367	4.78969
19	5.26929	6.52319	-0.51483	2.40661	-2.16185	0.081755	4.05791	3.26922	2.3787	4.73774
19.05	4.80226	7.03873	-0.7503	2.60643	-2.04658	-0.14606	4.02463	3.22026	2.20764	4.62346
19.1	3.70949	6.71282	-0.90869	2.73811	-1.82169	-0.07242	3.93122	3.11839	2.19875	4.52256
19.15	4.381	6.34446	-1.01147	2.75426	-1.68589	-0.10635	3.89043	3.07942	1.91498	4.45737
19.2	4.24617	6.17692	-1.08418	2.78917	-1.71152	-0.05361	3.91111	3.079	1.66565	4.49284
19.25	4.58058	5.82125	-0.73662	2.493	-2.17583	-0.43414	3.337	3.18195	1.37829	4.64789
19.3	4.70405	5.70779	-0.4646	2.20891	-2.39615	-0.08438	3.51357	3.25612	1.25886	4.84838
19.35	4.41547	5.15633	-0.65015	2.16672	-2.22623	0.238872	2.87457	3.4498	1.16144	4.88537
19.4	4.4209	4.53285	-0.5722	2.18203	-2.27817	0.185543	2.93483	3.18416	1.12917	4.77141
19.45	4.52257	4.6208	-0.55784	2.05626	-2.05471	0.049943	2.73164	3.06517	1.03058	4.5724
19.5	4.876	4.50166	-0.62212	1.81962	-2.04961	0.312244	3.27944	3.18089	0.874463	4.39839
19.55	4.94278	4.39686	-0.34274	0.993706	-2.2898	0.178909	3.76836	3.31041	0.668878	4.33847
19.6	5.03574	4.31171	-0.22223	0.806846	-2.49314	-0.14983	3.4978	3.36402	0.627624	4.273
19.65	5.2122	4.3153	-0.36093	0.850501	-2.55082	-0.04181	3.36447	3.26714	0.55043	4.11409
19.7	4.99919	4.69981	-0.34419	0.430784	-2.77698	-0.14168	3.31604	3.22864	0.452899	3.88779
19.75	6.01705	4.19675	-0.69686	0.33931	-2.50339	0.319518	2.93173	3.20868	0.311248	3.67085
19.8	6.44172	4.46265	-0.51823	0.40789	-2.80772	0.633944	2.88167	3.40448	0.050906	3.48605
19.85	4.93952	4.64359	-0.51597	0.228308	-2.96532	0.367464	2.97913	3.28042	0.126635	3.42978
19.9	4.75035	4.82326	-0.58112	0.225689	-2.66817	0.573808	2.50821	3.28599	-0.06466	3.49431
19.95	2.81041	4.03215	-0.82582	-0.19466	-2.88497	0.291454	3.2277	3.20866	-0.23	3.53971
20	2.13016	4.06923	-0.86903	-0.86611	-2.86801	-0.03088	3.08891	3.23128	-0.19415	3.42738
20.05	3.33168		-1.10809	-0.9825	-2.66354	-0.28667	3.1991	3.27619	-0.4628	3.22394
20.1	2.13758		-0.97017	-0.96195	-2.83481	-0.40234	3.2365	2.98791	-0.62993	2.9853
20.15	1.94404		-0.90565	-1.0739	-2.49447	-0.6152	3.21904	2.76798	-0.8178	2.80486
20.2	0.685776		-0.87555	-1.19967	-2.49353	-0.66021	3.27429	2.78177	-0.99417	2.74247
20.25	0.429836		-0.91303	-0.96444	-2.89348	-0.87793	3.34283	2.81168	-1.39266	2.69022
20.3	-0.66551		-1.26893	-0.87928	-3.06526	-0.83855	3.58384	2.7845	-1.50959	2.68248
20.35	-0.19988		-1.27521	-0.70798	-2.61157	-0.76152	3.77908	2.71479	-1.65263	2.65735
20.4	0.602529		-1.27302	-0.66031	-2.49104	-0.92025	4.01724	2.77515	-1.87363	2.52181
20.45	0.648286		-1.54791	-1.00124	-2.5013	-0.98545	3.90009	2.67695	-2.10594	2.27641
20.5	0.29237		-1.52605	-1.13063	-2.33213	-1.23679	3.40649	2.70815	-2.08697	1.93202
20.55	-0.42385		-1.44576	-1.0477	-2.55405	-1.20906	3.2172	2.87873	-2.22463	1.70733
20.6	-1.1566		-1.22688	-0.5876	-2.60002	-0.82607	3.80033	3.02979	-2.53053	1.58472
20.65	-2.1097		-1.24505	-0.86077	-2.52271	-0.79733	3.721	3.09615	-2.5728	1.51689
20.7	-2.44062		-1.49063	-1.02348	-2.66634	-0.93994	3.84059	3.09264	-2.57088	1.49639
20.75	-2.34687		-1.90515	-1.03698	-2.6091	-1.32517	3.49252	2.90241	-2.88439	1.45571
20.8	-2.11148		-2.02099	-0.71245	-2.55024	-1.24818	3.10549	3.04467	-2.83982	1.51834
20.85	-3.32245		-1.91307	-1.03586	-2.87018	-1.19364	3.21546	2.98818	-2.93408	1.56742
20.9	-3.55143		-2.13499	-1.0415	-2.44432	-0.62523	3.0474	2.84818	-3.16782	1.62719
20.95	-4.54567		-2.07395	-0.93213	-2.2216	-0.35378	3.41752	2.80102	-3.29779	1.71343
21	-4.9358		-2.10212	-0.59502	-2.10841	-0.62949	3.47818	2.745	-3.24654	1.66477
21.05	-3.87371		-2.09544	-0.24027	-1.76607	-0.2488	3.33064	2.74668	-3.08721	1.51897
21.1	-4.4776		-2.08303	-0.13537	-1.91591	-0.93695	3.43485	2.69548	-3.00023	1.36914
21.15	-3.32755		-2.0324	-0.51747	-1.65148	-1.21232	3.43553	2.77564	-2.84493	1.27947
21.2	-3.46383		-1.82796	-0.5523	-1.36637	-1.47366	3.16194	2.86029	-2.62673	1.19287
21.25	-3.54409		-1.70873	-0.13444	-1.14379	-1.3776	2.98181	2.76692	-2.66626	1.10684
21.3	-2.86126		-1.95156	-0.01839	-0.94563	-1.52897	3.17233	3.08969	-2.56604	1.00248
21.35	-2.90113		-2.18575	0.162484	-0.85373	-1.68585	3.12371	3.12958	-2.73539	0.885359
21.4	-3.66548		-2.13154	-0.1861	-1.13595	-1.6975	2.88959	3.01277	-2.7924	0.816384
21.45	-4.13053		-2.04587	-0.62103	-1.41696	-2.00574	3.1239	3.00427	-2.9221	0.683527
21.5	-4.18751		-1.84077	-0.68778	-1.47565	-2.2853	3.30118	2.89886	-2.91102	0.566481
21.55	-5.51175		-2.17918	-0.22857	-1.63588	-2.27323	3.3356	2.76105	-2.9605	0.500325
21.6	-4.63269		-2.20105	-0.34268	-1.53642	-2.26699	3.55297	2.72968	-2.91966	0.50178
21.65	-4.9613		-2.11862	-0.43817	-1.48028	-2.4047	3.79102	2.66028	-2.91087	0.567647
21.7	-2.97007		-2.71402	-0.63711	-1.82086	-2.64952	3.5521	2.63811	-2.94338	0.513676
21.75	-3.64339		-2.70721	-1.04109	-1.68049	-3.09696	3.50359	2.42778	-3.04466	0.441737
21.8	-4.05686		-2.94191	-0.75548	-1.53486	-3.15867	3.19384	2.62702	-3.11872	0.378863
21.85	-3.54941		-2.87512	-0.87614	-1.4784	-3.207	3.02946	2.63267	-3.19384	0.26744
21.9	-3.5379		-2.87299	-0.79391	-1.36726	-3.03546	3.35529	2.60742	-3.35255	0.176092
21.95	-2.60831		-2.73748	-0.64581	-1.29519	-3.14898	3.87557	2.59725	-3.40178	0.098914
22	-2.68945		-2.50494	-1.04903	-1.42431	-2.86346	4.01651	2.4678	-3.23599	0.085985
22.05	-1.58755		-2.50442	-0.84735	-1.36653	-3.22169	3.89469	2.65851	-3.09569	0.10149
22.1	-4.17503		-2.63341	-1.15848	-1.39929	-3.48028	3.65823	2.58394	-3.01957	0.07843
22.15	-4.58907		-2.58444	-1.69004	-1.07715	-3.29327	3.52716	2.84091	-2.92525	0.021957
22.2	-2.89982		-2.82033	-1.7512	-0.75752	-3.44622	3.31012	2.65635	-2.62663	-0.02653
22.25	-2.62601		-2.7744	-1.94759	-0.9758	-3.13688	3.45901	2.54156	-2.87401	-0.00401
22.3	-1.62858		-3.10447	-1.76175	-1.26061	-2.95197	2.98596	2.62423	-2.71197	0.006177
22.35	-1.98279		-2.93715	-1.90985	-1.17095	-2.73332	2.90746	2.54022	-2.74005	0.078173
22.4	-3.3214		-2.86103	-2.02717	-0.81086	-2.56562	2.99005	2.81726	-2.88941	0.199886
22.45	-5.41735		-2.89605	-1.95728	-0.6384	-2.83274	2.95347	2.65189	-2.58096	0.218257
22.5	-4.39076		-2.43089	-1.88416	-0.57209	-2.45815	3.12291	2.56847	-2.53806	0.164928
22.55	-3.87305		-2.24584	-1.59921	-0.65574	-2.47914	3.27307	2.38088	-2.47014	-0.09023
22.6	-2.14902		-2.15084	-1.7801	-0.57263	-2.56765	3.26968	2.34077	-2.39041	-0.46509
22.65	-1.43916		-2.2883	-1.70522	-0.57907	-2.34704	3.64153	2.4024	-2.28639	-0.69541
22.7	-2.23386		-2.30421	-1.63972	-0.80592	-2.51411	3.41692	2.39336	-2.41039	-0.81703
22.75	-1.99574		-2.59699	-1.79332	-0.6867	-2.42194	2.91193	2.3312	-2.59738	-0.92281
22.8	-1.77966		-2.21301	-1.8146	-0.68245	-2.20087	2.63199	2.34135	-2.72353	-0.99414
22.85	-2.80639		-2.00553	-1.62214	-0.57172	-2.05732	2.5983	2.19756	-3.04925	-0.96403
22.9	-2.04111		-2.15711	-1.5482	-0.68212	-2.53691	2.67056	1.99561	-3.28199	-0.85702
22.95	-0.85804		-2.32409	-1.32113	-0.87546	-2.86295	3.21326	1.99896	-3.5513	-0.71887
23	-1.26716		-2.39243	-1.15377	-1.0298	-2.82906	3.12372	1.99541	-3.77992	-0.56765
23.05	-1.33788		-2.64589	-1.17413	-1.08724	-2.74761	3.20426	2.05441	-3.95339	-0.55614
23.1	-2.09632		-2.40351	-0.90059	-1.03216	-2.72608	3.02452	1.88082	-4.09812	-0.69833
23.15	-2.62292		-2.108	-0.97292	-1.34784	-2.21898	3.01012	1.94202	-4.09105	-0.80854
23.2	-1.84969		-2.21733	-0.89636	-0.84159	-2.3313	3.0273	2.0965	-4.02393	-0.78202
23.25	-0.56137		-2.31521	-0.6719	-0.70142	-2.19661	2.94929	2.22191	-4.24494	-0.71305
23.3	-1.34691		-2.12979	-0.73142	-0.70535	-2.35478	3.29584	2.16058	-4.15358	-0.66085
23.35	-2.28526		-2.01165	-0.64394	-0.53155	-2.02975	3.21681	1.93953	-3.99702	-0.6175
23.4	-3.68795		-1.76184	-0.30566	-0.69403	-1.79493	3.13828	1.89323	-3.7785	-0.67362
23.45	-4.1298		-2.07839	-0.09333	-0.86692	-1.70009	3.04893	1.88729	-3.39275	-0.70009
23.5	-2.30327		-2.17847	-0.16689	-0.75187	-1.91921	2.38755	2.01596	-3.39687	-0.72982
23.55	-1.02769		-2.13823	-0.2326	-0.80928	-1.96222	2.47062	1.89001	-3.34079	-0.90642
23.6	-0.43857		-2.26385	-0.71908	-0.32453	-1.78225	2.5339	1.94674	-3.03396	-1.14878
23.65	-0.6541		-2.00696	-1.02867	-0.11331	-1.71047	2.60665	1.936	-2.85722	-1.35865
23.7	-1.68242		-1.82765	-1.22717	-0.29359	-1.66533	2.25678	2.02202	-2.52166	-1.429
23.75	-4.21728		-1.70279	-1.56848	-0.40469	-1.6503	2.42814	1.93614	-2.19935	-1.36335
23.8	-4.27833		-1.69631	-1.6772	-0.14279	-1.78653	2.75156	1.97491	-1.94442	-1.22232
23.85	-3.73219		-1.46502	-1.55892	-0.27452	-1.85792	3.09731	1.97189	-1.60937	-1.07486
23.9	-2.77577		-1.52147	-1.70214	-0.1278	-1.86344	3.21766	1.55933	-1.20783	-0.95483
23.95	-2.97397		-1.43285	-1.60664	-0.07671	-1.7459	3.45133	1.58781	-0.75236	-0.89214
24	-3.97515		-1.1535	-1.09783	-0.35153	-0.99495	3.30633	1.67718	-0.71664	-0.87439

## Sheet: 2nd order
Time	n1	n2	n3	n4	n5	n6	n7	n8	n9	n10
0.5	0.185145	0.729105	0.006012	-0.89727	-1.57122	-0.90348	0.449886	-0.9678	0.719483	-1.12961
0.55	-0.09501	0.780458	-0.06496	-0.87202	-1.17237	-0.69252	0.252126	-1.00395	0.910961	-1.34216
0.6	-0.21948	0.762277	0.016112	-0.80962	-1.12167	-0.59708	0.224559	-1.01336	0.861002	-1.58673
0.65	-0.06848	0.427723	0.043955	-0.80872	-1.19782	-0.60318	0.167376	-1.2887	0.847887	-1.71253
0.7	0.096062	0.085698	0.058662	-0.87788	-1.45611	-0.73396	0.412194	-1.69067	0.894463	-1.6906
0.75	0.167802	0.069803	0.131754	-1.1614	-1.99886	-0.85765	0.274342	-1.80692	0.476422	-1.59671
0.8	0.4898	0.395731	0.219686	-1.10232	-1.98466	-0.7676	0.130408	-1.44394	0.529211	-1.46707
0.85	0.95423	0.285124	0.356575	-0.87872	-1.81141	-0.73624	0.23984	-1.80727	0.573734	-1.31054
0.9	0.845641	0.946441	0.260001	-0.80643	-1.54278	-0.68556	0.200124	-1.56842	0.636865	-1.14963
0.95	1.32286	1.19039	0.494812	-0.8056	-1.00903	-0.66171	0.262325	-1.59884	0.607394	-1.02204
1	0.753128	0.670777	0.344395	-1.01535	-0.90716	-0.71221	0.227087	-1.56618	0.541515	-0.90674
1.05	0.746373	0.725732	0.314579	-1.52083	-1.22235	-0.69118	0.407915	-1.39034	0.275477	-0.76828
1.1	0.88567	0.360077	0.026419	-1.31409	-0.92807	-0.67422	0.470872	-1.24578	0.224071	-0.62394
1.15	1.00895	1.19527	-0.15086	-1.06157	-0.59485	-0.62723	0.517783	-1.02886	0.425817	-0.46184
1.2	1.07841	1.5272	-0.11078	-1.08476	-0.4666	-0.64622	-0.31359	-0.8112	0.347404	-0.3164
1.25	1.12936	1.41946	0.158976	-1.08831	-0.19046	-0.33279	-0.70935	-0.90639	0.372587	-0.2487
1.3	1.11719	1.37019	0.2397	-1.50027	-0.24154	-0.41773	-0.83068	-0.94071	0.429225	-0.20149
1.35	1.03819	1.49223	0.187006	-1.78862	-0.59481	-0.64121	-0.77673	-1.14516	0.347763	-0.16354
1.4	1.20809	1.48117	0.154284	-1.78892	-0.8615	-0.73703	-0.22879	-0.91313	0.355136	-0.14631
1.45	0.832539	0.627332	-0.16724	-1.78125	-0.73371	-1.01719	-0.5399	-0.91522	0.493208	-0.13708
1.5	0.76395	0.953879	0.342765	-1.41693	-0.70175	-0.9276	-0.33536	-1.49401	0.795733	-0.09321
1.55	0.579248	0.676495	0.480311	-1.59506	-0.09025	-0.83274	-0.36471	-1.47002	0.902458	0.003251
1.6	0.642062	1.85383	0.276588	-1.76205	0.603362	-0.57651	-0.61104	-1.38869	1.01121	0.085184
1.65	0.297936	1.9711	0.242053	-1.6076	0.634653	-0.39479	-0.61445	-1.09609	0.982878	0.139591
1.7	-0.00522	1.91613	0.140447	-1.49722	0.372283	-0.35064	-0.22547	-1.17102	0.895352	0.182128
1.75	-0.19703	2.23081	0.422273	-1.28411	0.670388	-0.35367	0.337768	-1.06256	1.0091	0.184408
1.8	-0.08203	2.84131	0.521909	-1.28779	0.971047	-0.51626	0.672577	-1.2391	1.0433	0.190489
1.85	-0.3991	1.94701	0.347004	-1.43145	1.36958	-0.68616	0.874499	-1.09012	1.00717	0.243874
1.9	-0.00365	1.91987	0.582253	-1.21526	1.46986	-0.83391	0.605228	-1.05198	0.926513	0.400505
1.95	0.186125	0.801048	0.478423	-1.29792	1.21943	-0.9507	0.306337	-1.13555	0.827245	0.617679
2	0.169718	0.544421	0.373282	-0.93989	0.728637	-0.76127	0.07092	-1.18275	0.899507	0.81561
2.05	-0.00983	1.16048	0.386902	-1.0081	0.554294	-0.3464	-0.52512	-1.19712	0.861059	0.958306
2.1	0.025817	1.98566	0.257557	-1.22887	1.04367	-0.38942	-0.52379	-0.99867	0.827598	0.905783
2.15	0.519243	1.99365	0.21785	-1.08541	1.67142	-0.39968	-0.97698	-0.94831	0.79051	0.737916
2.2	0.390852	2.16531	0.160483	-0.95671	1.97491	-0.37533	-1.40071	-0.79279	0.615931	0.694871
2.25	0.256647	0.752325	0.224437	-1.01496	2.05694	-0.51353	-0.90377	-0.73391	0.593671	0.693083
2.3	0.053684	0.702734	0.335068	-1.08239	1.2619	-0.35137	-0.76232	-0.59042	0.444997	0.592231
2.35	-0.43455	0.674427	0.259854	-0.90479	0.873388	-0.1219	-0.36825	-0.77251	0.382412	0.474637
2.4	-0.19534	0.698351	0.254005	-0.70749	1.29089	0.132296	-0.18844	-0.70162	0.370896	0.360256
2.45	0.66289	0.099775	0.257991	-0.44933	1.36075	0.191529	-0.22224	-0.69964	0.224524	0.301903
2.5	0.904432	-0.32793	0.368664	-0.23308	1.82256	0.008085	-0.10571	-0.81155	0.346057	0.421614
2.55	0.470164	-0.52517	0.55555	-0.30374	1.90787	-0.04988	-0.34443	-0.808	0.449208	0.562718
2.6	0.987191	-1.15735	0.533722	-0.66243	2.07782	-0.08349	0.360313	-0.70872	0.407657	0.624233
2.65	1.10827	-0.32096	0.555178	-1.09311	2.10686	-0.16637	0.402365	-0.62775	0.242678	0.642792
2.7	0.789303	-0.36803	0.377652	-0.9446	1.84097	-0.00432	0.303986	-0.46129	0.389258	0.631009
2.75	1.09905	-0.98659	0.536866	-0.66175	1.87812	0.023181	0.63029	-0.44147	0.550715	0.625855
2.8	0.848913	-0.819	0.705502	-0.22966	2.04407	-0.07761	0.136248	-0.73924	0.29256	0.61033
2.85	0.620142	-2.10686	0.74601	0.053495	1.91519	-0.05317	0.260123	-0.702	0.352718	0.63714
2.9	0.667925	-2.31226	1.07481	-0.16847	2.06516	-0.3044	0.28819	-0.58102	0.285305	0.716952
2.95	1.30926	-1.6321	0.846643	0.331118	2.43444	-0.31135	0.144793	-0.66515	0.223193	0.763872
3	1.1852	-1.94029	1.04964	0.469442	2.83099	-0.36711	0.239059	-0.40513	0.248904	0.76622
3.05	1.05065	-1.34915	0.718437	0.470027	2.77679	-0.17928	0.024427	-0.44986	0.307427	0.769029
3.1	1.00028	-1.65634	0.452646	0.426859	2.86169	-0.03869	0.066386	-0.98366	0.404544	0.770509
3.15	0.728277	-1.80345	0.394231	0.526031	2.76457	0.23051	-0.00707	-0.6631	0.381726	0.750993
3.2	0.952865	-0.70379	0.531706	0.4581	2.21955	0.352725	0.203785	-0.52277	0.44868	0.7433
3.25	1.18826	0.072186	0.940646	0.460145	1.79578	0.716317	0.266309	-0.48705	0.443515	0.772032
3.3	0.945052	0.086224	0.989374	0.535262	2.07823	0.941945	-0.14892	-0.52917	0.568363	0.779371
3.35	0.935748	-0.43288	1.16913	0.533513	1.69736	1.08498	-0.45833	-0.68297	0.466763	0.741082
3.4	1.00241	-1.27947	1.01606	0.607767	1.87177	1.11626	-0.53805	-0.9635	0.654859	0.718205
3.45	0.410525	-1.22681	0.768575	0.53299	2.08871	1.2063	-0.58391	-0.81341	0.57656	0.792505
3.5	0.606932	-0.29763	0.935898	0.587191	2.12468	1.25258	-0.55586	-0.51155	0.382916	0.896782
3.55	0.41228	0.011	0.630495	0.445148	1.89593	1.26264	-0.29419	-0.77335	0.319845	0.9968
3.6	0.149985	-0.00174	0.386954	0.507759	1.93973	1.05711	0.383573	-0.20142	0.29456	1.06538
3.65	0.427003	-0.31854	0.577561	0.350179	2.04803	1.17724	-0.0004	-0.22263	0.299574	0.935039
3.7	0.155568	-0.83207	0.562382	0.281141	1.62779	0.938282	-0.08757	-0.31133	0.161553	0.746145
3.75	0.023895	-0.77736	0.397567	0.46096	1.65275	1.04919	0.157691	-0.02169	0.136677	0.656119
3.8	-0.10276	-0.66558	0.366584	0.193668	1.48191	1.1854	0.387407	0.162338	0.162115	0.609116
3.85	-0.30579	-0.08097	0.279407	0.049391	1.56854	1.26394	0.208451	-0.19907	0.176272	0.574947
3.9	-0.12755	-0.0754	0.082785	0.033481	2.1758	1.63738	0.131593	-0.66544	0.113567	0.549643
3.95	0.024687	-0.13228	0.070222	-0.32044	1.84794	1.65782	-0.0432	-0.52406	0.186627	0.549364
4	0.224677	-0.29365	0.071162	0.027539	1.65762	1.66217	-0.04071	-0.63181	0.127933	0.579359
4.05	0.159684	-0.31949	-0.0104	0.445572	1.79199	1.49365	-0.05052	-0.2374	0.109355	0.632308
4.1	0.159754	-0.06951	-0.14816	0.73255	1.59056	1.35831	-0.15603	-0.41937	-0.01121	0.716302
4.15	0.287617	0.020967	-0.0206	0.651984	1.21738	1.38771	-0.44227	-0.59637	-0.05573	0.811714
4.2	0.484394	-0.53374	-0.05594	0.108407	1.02638	1.52163	-0.35781	-0.757	-0.24182	0.808744
4.25	0.510149	-0.7924	-0.06296	0.246703	0.774449	1.51214	-0.17696	-0.23974	-0.3594	0.717205
4.3	0.449609	-1.00499	0.110929	0.367716	1.01128	1.39013	0.133004	-0.10037	-0.52428	0.709601
4.35	0.352807	-1.03524	0.08733	0.548636	0.586399	1.33779	-0.25357	-0.38812	-0.72117	0.765844
4.4	0.093103	-0.71868	-0.08588	0.348836	0.417769	1.38699	-0.35679	-0.18323	-0.56827	0.782257
4.45	-0.22992	-0.81869	-0.04544	-0.16865	0.700568	1.33311	-0.41862	-0.52129	-0.62745	0.809648
4.5	-0.296	-0.85601	-0.22775	-0.20748	0.830417	1.45774	-0.12227	-1.03752	-0.45685	0.870477
4.55	-0.81563	-0.40671	-0.28706	-0.20641	0.90961	1.80367	0.35347	-0.82164	-0.31289	0.913791
4.6	-0.61064	-0.24941	-0.01468	-0.26863	0.335846	1.7098	0.557505	-0.85067	-0.43877	0.938951
4.65	0.083477	0.420354	0.066645	0.019821	-0.04307	1.56538	0.914879	-0.81267	-0.43732	0.973243
4.7	0.233366	0.260374	0.26067	-0.19559	-0.2488	1.47276	0.843043	-0.41823	-0.55626	0.946232
4.75	0.527367	0.933438	0.247617	-0.12879	-0.32702	1.39595	0.557581	0.081727	-0.5295	0.86939
4.8	0.294709	0.285576	0.146082	0.297086	-0.11429	1.5012	0.417334	0.200604	-0.46832	0.851142
4.85	0.225388	0.436175	0.059731	0.232611	-0.0521	1.57379	0.416442	0.372549	-0.3616	0.863693
4.9	0.097267	0.673904	-0.30133	0.855266	-0.4219	1.75209	0.599937	0.512636	-0.40189	0.784488
4.95	0.356667	0.171372	-0.27287	0.906693	-0.63699	1.88716	0.484237	0.573568	-0.34013	0.700846
5	0.432954	0.280314	-0.18216	0.858433	-0.62639	1.52493	0.639634	0.676372	-0.09444	0.750861
5.05	0.419295	0.425744	0.006083	0.740353	-0.3406	1.22859	0.811198	0.465074	-0.09872	0.864973
5.1	0.479036	0.681275	0.05161	0.799748	-0.05424	1.19862	0.467731	0.56794	-0.1828	1.03456
5.15	0.548145	0.102642	0.144959	0.738708	-0.1224	1.36486	0.128507	0.618054	-0.12408	1.2172
5.2	0.493157	0.199008	0.145072	0.852294	-0.56669	1.68811	0.157736	0.612715	-0.18383	1.36656
5.25	0.556297	0.445328	0.075569	0.856561	-0.94154	1.95251	-0.00045	0.494033	-0.20829	1.33393
5.3	0.486015	1.31453	0.245649	1.26966	-1.45976	1.87679	-0.18385	0.422094	-0.18156	1.05664
5.35	0.412169	2.34263	0.175014	1.13543	-1.39651	1.80735	-0.29221	-0.01096	-0.14552	0.762157
5.4	0.618617	1.91979	0.315352	1.35248	-1.35405	1.88983	-0.87068	0.025707	-0.07539	0.51061
5.45	0.526625	1.36651	0.378391	1.63643	-0.86728	1.98145	-0.7794	-0.08704	0.102328	0.379447
5.5	0.631741	1.21491	0.565938	1.14881	-0.64516	2.15578	-0.86165	-0.29866	0.075826	0.401724
5.55	0.504919	0.992194	0.513492	1.00577	-1.00185	2.14146	-0.78952	-0.40771	0.063781	0.421023
5.6	0.363585	1.02598	0.299588	1.03541	-1.20553	2.18899	-0.54361	-0.54864	0.110566	0.356975
5.65	0.364244	1.53367	0.54864	0.818862	-1.06338	2.15885	-0.44109	-0.54712	0.008714	0.185974
5.7	0.363401	0.621309	0.646906	0.772797	-1.27211	1.65749	-0.28274	-0.34185	-0.09218	-0.04062
5.75	-0.35483	0.394383	0.960576	0.775574	-0.68838	1.05357	0.050764	-0.04035	-0.22796	-0.24163
5.8	-0.55454	1.76026	1.01735	0.591638	-0.89108	0.774683	0.261404	-0.23333	-0.18209	-0.3929
5.85	-0.53399	1.02659	0.760331	0.433135	-1.297	0.661195	0.607454	0.23875	-0.39969	-0.40094
5.9	-0.41583	1.57208	0.678136	0.361816	-1.60844	0.939928	0.318606	0.523178	-0.48022	-0.31793
5.95	0.093178	2.06532	0.273828	0.642904	-1.94516	1.44089	0.619173	0.452664	-0.6829	-0.32689
6	0.225897	1.5671	0.280483	1.06752	-1.49603	1.44066	0.41495	0.746274	-0.80096	-0.37871
6.05	-0.03806	1.25709	0.249012	0.706525	-1.06151	1.1102	0.158128	0.962984	-0.85122	-0.38155
6.1	-0.21513	0.605207	0.198365	0.841045	-0.53276	0.84552	-0.11409	0.812062	-0.88039	-0.37035
6.15	-0.13206	0.820687	0.204184	0.842942	-0.78019	0.662244	-0.48215	0.918706	-0.85785	-0.34669
6.2	-0.38533	1.47386	0.083253	0.209254	-1.49213	0.770247	-0.5711	0.949196	-1.06944	-0.30778
6.25	-0.28415	0.917335	0.182128	0.198931	-1.52757	0.525032	-0.61326	1.04639	-1.12793	-0.2657
6.3	-1.06288	0.730204	0.320621	0.344992	-1.62991	0.722736	-0.39764	1.23656	-1.17768	-0.28578
6.35	-1.46615	0.732431	0.37756	0.242772	-1.5028	0.613629	-0.43051	1.30732	-1.02648	-0.39122
6.4	-1.335	1.12949	0.326734	0.371734	-1.18241	0.460936	-0.42892	1.41475	-1.038	-0.41265
6.45	-1.14958	1.05001	0.222228	0.322177	-1.77605	0.379792	-0.38775	1.41003	-1.02991	-0.3019
6.5	-0.94279	0.211488	0.018051	0.41698	-2.04667	0.382281	-0.22199	1.14967	-1.07996	-0.23046
6.55	-0.54478	0.606917	-0.26005	0.133149	-2.54442	0.372873	-0.09488	0.924314	-1.00659	-0.22662
6.6	-0.78163	0.755789	0.092641	0.338799	-2.34025	0.272423	0.09435	0.508171	-0.98539	-0.30185
6.65	-1.04412	-0.4757	0.000803	0.691595	-1.54922	0.109493	0.782348	0.781415	-0.98769	-0.51704
6.7	-1.00469	-0.26069	-0.07452	1.05044	-1.35325	0.02548	0.760396	0.600249	-0.95953	-0.64619
6.75	-0.94304	0.229654	0.008966	1.26068	-1.31086	0.249169	0.38435	0.785042	-0.88521	-0.59601
6.8	-1.00818	0.457303	0.05478	1.12593	-1.70804	0.327537	0.181593	1.07574	-0.5467	-0.5842
6.85	-0.87883	0.089894	-0.02717	0.956304	-1.97194	0.476985	-0.15141	1.03403	-0.31495	-0.64889
6.9	-0.28996	-0.38448	0.061553	0.76269	-1.93807	0.47695	-0.52838	1.21547	-0.28255	-0.7075
6.95	-0.1284	-0.62568	0.013394	0.619052	-1.94399	0.580972	-0.31987	1.79395	-0.23552	-0.76092
7	-0.03369	-1.0472	0.093063	0.401399	-1.58248	0.656261	-1.11956	1.96481	-0.00023	-0.86255
7.05	0.162655	-1.12592	0.078413	0.379487	-1.64075	0.472455	-1.1197	1.72425	0.103809	-0.97416
7.1	-0.03442	-0.29679	-0.09618	0.601341	-1.77576	0.489583	-0.97746	1.17026	0.228034	-1.02071
7.15	0.357097	-0.52271	-0.29487	0.582318	-2.48501	0.461641	-0.80236	0.784396	-0.03988	-1.05216
7.2	0.309415	-0.38195	-0.55686	0.707867	-2.77419	0.4638	0.018687	0.961038	-0.14245	-1.14259
7.25	-0.06803	-0.53719	-0.39355	0.474186	-2.22163	0.751185	-0.11468	1.4832	-0.37416	-1.24846
7.3	0.058003	-1.18938	-0.52623	0.257635	-1.88208	0.966756	0.134987	1.19063	-0.3059	-1.34989
7.35	-0.30724	-0.81908	-0.63947	0.470518	-1.8423	0.688083	0.25774	0.824159	-0.33217	-1.46563
7.4	-0.23499	-0.78501	-0.84257	0.540665	-2.3841	0.420829	0.057444	0.27926	-0.44835	-1.49598
7.45	-0.03349	-1.14421	-0.91014	0.754128	-2.90495	0.025246	0.029037	0.380945	-0.49928	-1.4725
7.5	-0.61434	-0.81337	-0.89583	0.687198	-2.85651	-0.21956	-0.12981	0.34616	-0.52731	-1.45462
7.55	-0.74781	-1.02235	-0.97531	0.337165	-2.37644	-0.13811	-0.44929	0.709025	-0.37484	-1.42785
7.6	-0.64282	-0.6198	-0.84582	0.265273	-1.96214	0.164908	-0.53226	1.15466	-0.38076	-1.39964
7.65	-0.68319	-0.00665	-0.85336	0.223864	-1.1952	0.078546	-0.2951	0.968027	-0.29672	-1.38187
7.7	-0.29789	-0.71955	-1.0537	0.16034	-1.50183	-0.15731	-0.13781	1.54176	-0.34096	-1.41152
7.75	0.0504	-0.9803	-0.86772	0.015951	-1.71512	-0.36682	-0.10995	1.33607	-0.33902	-1.44078
7.8	0.165954	-1.34894	-0.78255	-0.00511	-2.1441	-0.38682	-0.392	1.19027	-0.39062	-1.42868
7.85	0.170193	-1.88085	-0.94065	0.200752	-1.75963	-0.39411	-0.25114	0.901715	-0.34393	-1.37265
7.9	-0.23172	-1.39761	-0.98582	0.127922	-1.33452	-0.38227	-0.32568	1.176	-0.39417	-1.27991
7.95	-0.22932	-0.5512	-0.7362	-0.01737	-0.77964	-0.36624	0.347653	0.545191	-0.40104	-1.07911
8	-0.69354	-0.24932	-0.88594	-0.1525	-0.43937	-0.67703	0.270642	0.252809	-0.51899	-0.7702
8.05	-0.66407	0.586015	-0.80262	-0.50464	-0.68729	-0.78009	0.137655	0.512241	-0.45797	-0.55656
8.1	-0.43493	0.228893	-0.77829	-0.01016	-1.01575	-0.75949	-0.08915	0.346908	-0.34829	-0.44884
8.15	-0.82528	-0.97765	-0.8166	-0.07932	-1.03088	-0.90528	-0.15924	0.428321	-0.16025	-0.41644
8.2	-0.62821	-1.28239	-0.67323	0.035713	-0.41681	-0.97029	-0.48161	0.678131	-0.18149	-0.4513
8.25	-0.7026	-0.61315	-0.48006	-0.07007	0.130396	-1.08801	-1.32083	0.714868	-0.25327	-0.45207
8.3	-0.70223	-1.32594	-0.62789	-0.01614	0.739361	-1.40807	-1.16952	0.644769	-0.21036	-0.41037
8.35	-0.46506	-1.01226	-0.59681	0.052464	0.48681	-1.54552	-1.04851	0.790333	-0.09565	-0.3603
8.4	-0.34997	-0.77134	-0.65335	0.053876	0.033735	-1.7277	-0.45833	1.14398	0.136775	-0.32422
8.45	-0.03811	-1.23528	-0.70999	0.001297	0.108898	-1.61174	0.406749	1.23163	-0.02198	-0.26482
8.5	-0.16983	-0.62253	-0.67897	0.322089	0.380953	-1.50974	0.386757	1.21168	0.09207	-0.18847
8.55	-0.36054	0.344221	-0.63884	0.11806	0.463903	-1.71378	0.456357	1.14005	0.169343	-0.13067
8.6	-0.83326	0.304171	-0.43334	-0.1556	0.843359	-1.76583	0.269408	0.871755	0.254667	-0.0943
8.65	-0.62959	0.613029	-0.42857	-0.1498	0.41361	-2.23556	-0.19141	0.723564	0.427288	-0.08459
8.7	-0.63149	-0.1214	-0.41081	-0.01506	-0.2898	-2.52914	-0.33148	0.927298	0.509426	-0.09215
8.75	-0.41015	-1.04721	-0.32173	0.266197	-0.23347	-2.66755	-0.5093	1.12189	0.417927	-0.13407
8.8	-0.13816	-0.1751	-0.53828	0.333071	0.148762	-2.72007	-0.4417	1.01463	0.266109	-0.15939
8.85	-0.51451	-0.14608	-0.73137	0.239606	0.78398	-2.29177	-0.37372	0.775398	0.234997	-0.12079
8.9	-0.43983	-0.53098	-0.71203	0.257459	1.0886	-1.88566	0.168853	0.634219	0.090682	-0.06258
8.95	-0.57038	-1.5183	-0.47413	0.086037	1.24369	-1.56657	0.590675	0.52604	-0.01037	-0.0016
9	-0.69825	-2.14958	-0.4897	0.398526	0.798473	-1.20933	0.999119	0.236894	-0.24277	0.048212
9.05	-0.49973	-2.63475	-0.40961	0.432764	0.194609	-1.23305	1.18383	0.312558	-0.34254	0.06976
9.1	-0.63387	-1.77239	-0.427	0.116302	0.469215	-1.52804	0.770163	0.458998	-0.25134	0.09252
9.15	-0.91329	-1.34723	-0.37349	-0.01001	0.779555	-1.99879	0.568311	0.498136	-0.23292	0.133749
9.2	-0.56644	-0.86892	-0.06764	-0.22708	1.0913	-2.2183	0.564392	0.502022	-0.21991	0.147561
9.25	-0.67666	-0.23875	-0.17117	-0.37552	0.974626	-2.21706	0.274291	0.814588	-0.22557	0.122213
9.3	-0.64214	-0.92349	-0.07814	-0.23237	0.750372	-2.352	0.708866	0.869764	-0.38768	0.076448
9.35	-0.6996	-1.65285	-0.24405	0.186679	0.644129	-2.30143	0.738895	1.17356	-0.06995	0.007215
9.4	-0.96052	-2.09479	-0.88331	0.117631	0.730337	-2.24152	0.629571	1.0661	-0.39271	-0.05977
9.45	-1.02226	-2.08814	-0.96388	-0.01462	1.14095	-2.01295	0.663395	1.09641	0.042786	-0.1086
9.5	-1.26464	-1.13283	-0.9394	0.262274	1.32288	-1.95052	0.339964	0.741387	-0.12611	-0.14173
9.55	-1.2689	-0.29079	-0.83934	-0.20834	1.41222	-1.7616	0.129061	0.444464	-0.0601	-0.16324
9.6	-1.10318	-1.00565	-0.84873	-0.25356	1.10349	-1.67607	0.490503	0.35376	-0.12118	-0.13949
9.65	-0.91548	-1.0963	-0.79705	-0.30684	0.561929	-1.61241	0.246636	0.606057	0.123446	-0.07587
9.7	-0.90195	-0.96577	-0.76408	-0.05653	0.697269	-1.60597	0.376005	0.250055	0.251015	0.066955
9.75	-1.22026	-0.96647	-0.64936	0.16714	0.916262	-1.73737	0.484545	-0.25075	-0.02012	0.235125
9.8	-1.08997	0.143339	-0.62768	0.349512	0.869313	-1.83465	0.331341	-0.25013	-0.19709	0.327217
9.85	-0.7009	0.303798	-0.73706	-0.10094	0.645485	-1.97486	0.732123	-0.61989	-0.13145	0.395492
9.9	-0.962	0.291861	-0.62002	-0.37712	0.485903	-2.26544	1.29037	-0.34322	-0.29792	0.436148
9.95	-0.76709	-0.78471	-0.81693	-0.44656	0.065647	-2.46767	1.66461	-0.04504	-0.35719	0.454932
10	-0.8944	-1.96886	-0.69977	-0.44985	0.201257	-2.31308	1.4622	-0.28319	-0.29581	0.487753
10.05	-0.9683	-1.02845	-0.70296	-0.58352	0.753751	-2.17419	1.51825	-0.40497	-0.28997	0.464656
10.1	-1.22569	-0.73195	-0.79846	-0.44021	1.2992	-1.94377	1.06377	-0.21194	-0.28873	0.317093
10.15	-1.42577	-0.67524	-0.49621	-0.44808	1.88492	-1.94265	0.91371	-0.10483	-0.11849	0.150731
10.2	-1.2725	-0.19011	-0.69944	-0.65929	1.06794	-1.86649	1.13202	-0.15929	-0.02484	0.017244
10.25	-1.01302	-0.27872	-0.52595	-0.72885	0.723826	-2.03879	0.846597	-0.27239	-0.27474	-0.06977
10.3	-0.75565	-0.06498	-0.48941	-0.89663	0.502702	-2.14835	0.882962	-0.12332	-0.2642	-0.07886
10.35	-0.47998	-0.43245	-0.71355	-0.90365	0.415763	-2.00252	0.952091	-0.04255	-0.28133	-0.02132
10.4	-0.22962	-0.63542	-0.50294	-0.8919	0.563867	-2.08268	0.452531	0.063483	-0.24029	0.094815
10.45	-0.49371	-1.1898	-0.74685	-0.70645	0.330326	-2.00083	0.803221	0.246043	-0.46429	0.106169
10.5	-0.30732	-1.20184	-0.66271	-0.12588	0.142382	-2.02959	0.680255	0.059397	-0.44988	-0.01682
10.55	-0.49399	-0.21398	-0.71279	-0.00466	-0.30869	-1.82578	0.86496	0.168161	-0.54545	-0.14796
10.6	-0.652	0.857705	-0.64575	-0.29551	0.041622	-1.8028	0.866257	0.295345	-0.55698	-0.27945
10.65	-0.37211	2.28158	-0.5676	-0.86295	0.298939	-1.96798	1.19772	0.450678	-0.66868	-0.28722
10.7	-0.5999	2.2562	-0.44485	-0.93525	0.85341	-2.17312	0.825458	0.408993	-0.69526	-0.16695
10.75	-0.72471	2.79749	-0.34833	-0.93148	0.996917	-2.16058	0.686617	0.419358	-0.69831	-0.11022
10.8	-0.41534	3.18641	-0.33356	-0.50788	0.403467	-1.96223	1.17022	0.305287	-0.49577	-0.12359
10.85	-0.89839	3.69195	-0.1772	-0.84255	0.187412	-1.79201	0.864641	0.339337	-0.46012	-0.15527
10.9	-0.56008	4.06836	-0.43337	-0.78656	-0.12616	-1.3886	0.738215	0.421451	-0.54508	-0.20329
10.95	-0.61527	4.48376	-0.28294	-0.95448	0.171997	-1.37675	0.503217	0.285612	-0.49299	-0.26293
11	-0.61704	3.88646	-0.18742	-1.2474	0.634781	-1.27537	0.457952	0.250787	-0.4568	-0.34657
11.05	-0.00483	3.91606	0.032613	-1.04353	0.738944	-1.08363	0.281878	0.144844	-0.52019	-0.53084
11.1	-0.25036	4.45793	0.092327	-1.30605	0.908135	-0.91529	0.637952	0.004693	-0.72711	-0.71345
11.15	-0.11331	5.72951	0.254383	-1.06757	0.641977	-0.88695	1.09365	0.222047	-0.62385	-0.76206
11.2	-0.16193	7.70396	0.484341	-0.83923	0.667597	-0.64688	1.38287	0.294875	-0.67698	-0.71333
11.25	-0.43093	8.43045	0.489258	-0.27722	0.843225	-0.53633	1.68939	0.148376	-0.4914	-0.53623
11.3	-0.37417	9.15727	0.544045	0.28423	1.55648	-0.43127	1.74446	0.004807	-0.436	-0.29642
11.35	-0.18857	9.78803	0.474501	0.639667	2.1369	-0.14176	1.53245	-0.32206	-0.522	-0.05154
11.4	-0.90387	9.12012	0.73039	0.997459	2.45371	0.023536	1.78562	-0.14125	-0.50728	0.129412
11.45	-0.59982	10.0882	0.837299	1.21135	2.76676	0.612822	1.84464	-0.28914	-0.27207	0.244254
11.5	-0.71554	10.5285	0.974745	1.62333	2.98229	0.594398	1.56895	-0.15674	-0.28878	0.341465
11.55	-0.94559	11.3391	1.17213	1.6551	3.31735	0.982662	1.35179	-0.08808	-0.25306	0.385496
11.6	-0.82189	11.3632	1.14979	1.94474	3.43011	0.930039	0.759572	-0.31472	-0.33274	0.409277
11.65	-1.1515	11.9689	1.08483	2.30075	3.97674	0.906039	0.490026	-0.39813	-0.2711	0.432957
11.7	-1.09133	12.3718	1.00627	2.61227	4.36911	0.917971	0.837264	-0.40237	-0.29801	0.41608
11.75	-0.99989	12.655	1.07615	3.02478	4.68778	0.646804	1.514	-0.24204	-0.30697	0.34595
11.8	-1.0324	13.4497	0.848338	3.17312	4.41114	0.368346	1.94232	-0.17767	-0.45111	0.273901
11.85	-0.54017	13.9646	1.02577	3.74274	4.29525	-0.14785	2.40724	-0.14039	-0.47178	0.222683
11.9	-0.35761	14.5233	1.0396	3.80491	4.50496	-0.59824	2.26895	-0.42883	-0.39703	0.220388
11.95	0.152783	14.2868	1.28408	3.57057	4.59995	-0.66378	1.77486	-0.39193	-0.31794	0.246069
12	0.547266	13.5079	1.68248	3.79611	4.9029	-0.3821	1.90701	-0.24172	-0.41474	0.282413
12.05	0.215322	14.0596	1.64752	3.72595	5.14066	0.065934	1.67132	-0.24784	-0.45434	0.315994
12.1	0.468842	14.5855	1.54883	4.22071	4.72513	0.486236	1.96085	-0.31204	-0.35071	0.266167
12.15	0.57589	14.6165	1.60142	4.36236	4.84852	0.767863	1.82842	-0.28011	-0.28801	0.189333
12.2	0.871561	15.5237	1.5457	4.13831	5.1966	0.801614	1.38005	0.085597	-0.14184	0.190565
12.25	0.941357	14.8565	1.67765	4.2727	4.94699	0.866026	1.78561	0.697796	-0.19132	0.240797
12.3	0.814493	14.7828	1.81825	4.83246	5.26881	1.19101	1.28577	0.840198	-0.13443	0.349975
12.35	0.817317	15.3092	1.89615	5.06697	5.26641	1.41456	1.12438	0.607498	-0.04284	0.471426
12.4	1.33111	16.2915	1.84953	5.15863	4.94529	1.95615	1.21766	0.409027	-0.01534	0.563894
12.45	1.84756	16.4794	1.94442	5.25406	5.33977	2.27177	0.933989	0.574	0.063167	0.673472
12.5	1.75498	17.0847	1.96051	5.33195	5.15644	2.11862	1.26754	0.865113	0.128444	0.828009
12.55	1.99621	16.9157	1.75996	5.34667	5.37992	2.31776	1.62897	1.00674	0.134382	0.917939
12.6	2.44744	16.8985	1.8185	5.34108	5.3577	2.2126	1.66351	0.691319	0.159835	0.85373
12.65	2.2133	17.6455	1.91107	5.41613	5.61227	1.9716	2.20231	0.549246	0.285045	0.794696
12.7	2.57531	18.6593	2.25696	4.92548	5.39209	1.81493	1.88257	0.231932	0.2828	0.797932
12.75	2.5075	18.3972	2.30064	5.07249	5.03245	1.74948	1.34419	0.273767	0.326313	0.838457
12.8	1.98244	19.0104	2.24076	5.56651	4.96119	1.58973	1.35553	0.224026	0.375545	0.940236
12.85	2.45538	19.6424	2.6993	5.93425	5.10042	1.46367	1.00174	0.113708	0.486059	1.07864
12.9	2.61007	20.0171	2.52654	6.24258	5.15945	1.47767	1.68103	0.0386	0.30279	1.20515
12.95	2.73596	20.5689	2.80324	6.08176	5.03026	1.50654	2.06321	0.270661	0.471527	1.32375
13	2.91908	20.0412	2.95254	5.943	5.34889	1.68791	2.37146	0.694937	0.352527	1.47032
13.05	2.8959	19.3291	2.87716	6.06674	5.04081	1.80842	2.60564	0.420419	0.54345	1.53221
13.1	2.71362	19.592	3.08038	6.39878	5.37922	1.92718	2.17521	0.619547	0.654335	1.48186
13.15	3.17089	20.4886	3.30187	6.49777	5.84301	2.06883	2.2039	0.800439	0.570745	1.45183
13.2	2.9214	21.1903	3.49744	6.77157	5.78186	2.04717	1.95092	0.727288	0.466898	1.44588
13.25	2.53044	21.8353	3.38942	6.86219	5.62563	1.84103	1.84968	0.555759	0.502881	1.37229
13.3	2.90257	22.002	3.40124	6.63583	5.72488	2.04095	1.70207	0.552401	0.514287	1.26524
13.35	3.0548	22.38	3.63195	6.8436	5.62931	2.14484	1.84144	0.368217	0.424556	1.28286
13.4	3.03803	22.4166	3.63628	6.98138	5.66252	2.06469	1.83859	0.470644	0.669137	1.3639
13.45	2.89686	22.1946	3.80331	7.13074	5.74827	2.11648	2.01619	0.468859	0.76277	1.48018
13.5	2.63377	22.8852	3.67499	7.28149	5.41341	2.34597	1.98178	0.266619	0.595679	1.63173
13.55	2.24305	23.3509	3.28918	7.48013	5.34817	2.71808	2.19873	0.197604	0.700468	1.71966
13.6	2.50173	23.5161	3.38831	7.25906	5.58091	2.88332	2.59247	0.474071	0.828793	1.71182
13.65	3.23617	23.6445	3.10079	7.49254	5.36917	3.09649	2.73161	0.56402	0.965621	1.56684
13.7	3.46899	23.8331	3.13587	7.0382	5.53377	2.98845	3.01441	0.249955	0.901403	1.44126
13.75	3.45347	23.342	3.29189	6.81555	5.72285	2.81096	2.80686	0.479741	0.906742	1.43338
13.8	3.22656	23.6343	3.38668	6.93153	5.22682	2.80419	2.80375	-0.05125	0.989532	1.48522
13.85	2.77197	24.0468	3.49814	6.91	5.14537	2.56815	2.34032	0.365983	0.965551	1.64223
13.9	2.83831	24.5209	3.57496	7.27197	5.06628	2.45823	2.49066	0.450991	1.25629	1.83363
13.95	3.21534	24.7848	3.49399	7.27167	4.7046	2.21949	2.56332	0.25692	1.26452	1.96696
14	3.28378	24.6857	3.56881	7.13257	4.71176	2.04676	2.32418	0.544958	1.30532	2.0973
14.05	3.41716	24.4949	3.44504	6.92121	4.91034	1.88705	2.09592	0.865568	1.47042	2.28511
14.1	3.6636	24.5393	3.35189	7.06262	5.01246	1.8221	1.98582	0.900513	1.43844	2.43026
14.15	3.43908	24.6879	3.39147	7.14097	4.60232	2.03164	1.59275	0.902879	1.57939	2.48354
14.2	3.47762	25.6121	3.55058	6.99561	4.92217	2.01149	1.84157	0.904556	1.84094	2.52655
14.25	3.5485	25.6104	3.70179	7.15357	4.50712	2.26602	2.41163	1.29204	1.91857	2.57027
14.3	3.16478	26.1235	3.89585	6.75505	4.2397	2.38654	2.55358	1.29892	2.00215	2.53685
14.35	3.35389	25.2899	3.97911	6.68235	4.90707	2.12874	2.7321	1.38626	2.02346	2.45711
14.4	3.29243	25.7541	3.86941	6.81525	4.67015	2.14195	2.26192	1.52066	1.94826	2.51963
14.45	3.61085	25.5072	3.91821	7.0856	4.68917	1.89514	2.02502	1.47958	1.94487	2.66427
14.5	3.6083	25.2238	3.86609	7.52612	4.74016	1.78359	2.0453	1.60553	2.0597	2.71703
14.55	3.60567	25.1485	4.02197	7.55624	4.56068	1.99336	1.54654	1.7349	1.99428	2.72429
14.6	4.19742	24.9022	4.17505	7.91739	4.7439	1.94747	1.5755	1.69427	1.90928	2.74917
14.65	4.06867	25.371	3.99631	8.27027	4.81553	2.13236	1.3521	1.7137	1.88044	2.74778
14.7	4.39756	25.2735	4.10227	8.19542	4.85722	1.91032	1.46092	1.81171	1.88478	2.76538
14.75	4.82513	25.5211	3.90689	8.05209	4.30189	1.69668	1.94259	2.02769	1.95647	2.82041
14.8	4.58425	25.5538	3.7864	7.91434	4.33004	1.24835	2.12389	1.99181	1.92753	2.81268
14.85	4.63612	25.4507	3.96653	7.83714	4.58379	1.4258	1.51124	1.962	1.97306	2.77485
14.9	4.40917	25.9166	4.09139	7.78139	4.77723	1.52169	1.79788	1.89165	1.86299	2.8274
14.95	4.78435	26.5952	4.01145	7.83707	5.05072	1.49228	1.66525	1.95747	1.99806	2.89338
15	4.66533	27.4166	4.00025	8.14723	5.27406	1.63645	1.70576	1.84482	2.06745	2.85556
15.05	4.66407	27.3133	3.60195	7.86674	5.33402	1.61619	1.52452	2.35109	2.05615	2.83553
15.1	4.73619	26.7585	4.06066	7.85866	5.21694	1.67711	1.95101	2.25953	2.28553	2.93485
15.15	4.45739	26.4272	4.23551	7.88749	5.34584	1.64175	1.90686	2.13626	2.21415	2.99522
15.2	4.43065	25.7409	4.16624	7.26755	5.29928	1.85599	2.05202	2.22974	2.23832	2.94432
15.25	4.35064	25.411	4.26712	7.33712	5.31372	1.82231	2.23506	2.08683	2.36905	2.97032
15.3	4.85209	25.6762	4.17573	7.20113	5.37871	1.81217	1.60421	2.24093	2.47848	3.0964
15.35	4.44999	26.0696	4.2884	7.55353	5.73271	2.32241	1.92951	2.5832	2.62449	3.19379
15.4	4.64456	26.5739	4.31451	7.33947	5.7895	2.63961	2.05912	3.15434	2.49066	3.30164
15.45	5.03191	26.0114	4.36913	7.48895	5.67906	2.73522	2.19215	2.75511	2.70461	3.42944
15.5	4.87059	25.3308	4.1912	7.48162	5.51393	2.70599	2.48387	2.76359	2.72411	3.51262
15.55	5.39302	26.1603	4.18717	7.20565	5.56568	2.50868	2.86688	2.83427	2.84275	3.52479
15.6	5.27994	26.8759	4.4679	7.53331	5.48215	2.33036	2.98075	2.58197	2.77758	3.51841
15.65	5.24873	27.3347	4.42206	7.30534	6.0311	2.34958	2.52404	2.58381	2.58663	3.47379
15.7	5.50202	28.3405	4.38754	7.3519	6.387	2.42574	2.55439	2.73166	2.89063	3.36805
15.75	5.36795	28.6657	4.57735	7.67577	6.4703	2.63008	2.44821	2.86442	2.84791	3.38929
15.8	5.62337	28.411	4.23465	7.6852	6.06341	2.76203	2.51714	2.66897	2.88404	3.51234
15.85	5.61326	28.115	4.46855	7.54015	6.10019	2.56376	2.66009	2.80475	2.91759	3.56022
15.9	5.66144	27.2903	4.69898	7.42387	5.89095	2.5133	2.37866	3.06991	2.81369	3.55253
15.95	5.87778	26.67	4.70712	7.28234	6.1172	2.35013	2.5458	3.12143	2.85995	3.5708
16	5.66352	26.7718	4.82693	7.48896	6.02582	2.33748	2.60784	3.73466	2.97668	3.61743
16.05	5.55047	26.4731	4.88097	7.84713	6.01049	2.22837	2.68378	3.58671	3.2384	3.6968
16.1	5.67753	26.2145	4.96575	7.77758	5.2088	2.05147	2.23352	3.2618	3.12278	3.78602
16.15	5.55063	26.0801	4.81944	7.41538	5.25089	2.03715	2.33893	3.04297	3.22919	3.89959
16.2	5.94413	25.7812	4.61266	7.13536	5.5184	1.95682	2.60813	3.10645	3.0663	3.98314
16.25	6.14505	25.4057	4.53512	7.1841	5.56529	2.10669	2.98594	3.00165	3.21099	3.94579
16.3	6.03153	25.9386	4.55881	6.96216	6.03739	2.32058	3.04783	3.03174	3.22107	3.88662
16.35	6.20903	26.9047	4.68346	7.03032	6.07205	2.40247	2.83527	2.77978	3.13882	3.82382
16.4	5.9427	27.853	4.45613	6.7085	5.80107	2.46896	2.66099	2.56146	3.2929	3.78591
16.45	5.68375	28.039	4.29789	6.73244	5.21483	2.41571	2.38807	2.46547	3.45509	3.81164
16.5	5.55468	27.3903	4.16986	6.68637	4.97392	2.17862	2.38605	2.42501	3.57761	3.94346
16.55	5.36555	26.5676	4.09331	6.77639	5.21179	2.06347	2.5635	2.66515	3.54022	4.19495
16.6	5.36266	25.8492	3.96691	6.90875	5.37002	2.15248	2.80853	2.73268	3.48476	4.3617
16.65	5.42936	25.2183	3.97842	6.49058	5.39593	2.30979	2.70245	2.89194	3.3879	4.41917
16.7	5.59331	24.9756	3.96123	6.48463	5.35527	2.50357	2.51946	2.9551	3.32892	4.39398
16.75	5.66262	24.7791	3.9693	6.19808	5.18663	2.53419	2.70311	3.41335	3.32619	4.25971
16.8	5.88642	23.9082	3.77382	6.54995	4.97818	2.50089	2.68161	3.20888	3.17623	4.19933
16.85	5.81777	25.0872	3.4214	6.84867	4.74711	2.60439	2.13266	3.17093	3.23194	4.24072
16.9	6.0081	25.3197	3.71351	6.47838	4.66033	2.84746	2.356	3.61089	3.19064	4.23757
16.95	6.07609	25.5092	3.59138	6.71017	4.98455	3.17995	2.08173	3.2525	3.28041	4.19544
17	5.26495	24.1829	3.51026	6.71056	5.1054	3.50913	1.84368	3.21331	3.39917	4.20905
17.05	5.38517	24.0103	3.39304	6.44663	4.47647	3.42783	1.86141	3.06893	3.35648	4.26038
17.1	5.42724	23.7811	3.05335	6.69641	4.05784	3.14767	1.91955	3.14021	3.50723	4.33135
17.15	5.11218	23.071	2.83516	6.49901	3.68756	2.9936	1.72121	3.13705	3.37145	4.414
17.2	5.29817	23.5551	2.65634	6.3359	3.69345	2.55375	1.80459	3.55548	3.31717	4.47161
17.25	5.03714	23.3909	2.73133	6.34348	3.77215	2.32139	1.90856	3.89038	3.02773	4.48072
17.3	4.52063	23.2444	2.52477	6.40816	3.77215	1.94378	1.8125	4.11011	2.91766	4.39882
17.35	4.56498	22.9398	2.63477	6.47655	3.59242	1.69575	1.85075	4.32006	2.826	4.32361
17.4	4.44891	22.6593	2.40492	6.62198	3.24866	1.53413	1.88386	4.55358	2.77393	4.32828
17.45	4.97937	21.9505	2.13711	6.40304	3.06933	1.51278	2.23974	4.32757	2.66038	4.37512
17.5	5.20289	22.5936	1.92768	6.46638	2.86427	1.80984	2.13591	4.26171	2.70739	4.48699
17.55	5.09804	22.9219	1.83198	6.65361	2.76943	2.4133	2.46444	3.97603	2.91385	4.57556
17.6	5.16735	22.4505	1.7129	6.06875	2.94409	2.9492	2.4577	3.72174	2.84373	4.54986
17.65	4.96892	22.5278	1.50432	6.19385	2.51764	3.15013	2.1701	3.72154	2.92984	4.423
17.7	4.83974	22.2205	1.5763	6.12504	2.2512	3.04137	2.45557	3.64879	2.9256	4.2135
17.75	4.66262	21.3664	1.41736	6.23485	1.8928	2.85912	1.91407	3.57399	2.9175	4.02226
17.8	4.79167	21.2727	1.38456	6.23123	1.65711	2.81221	2.36287	3.43212	2.90773	3.8862
17.85	4.81638	20.5822	1.40414	6.33976	1.332	2.81589	2.44633	3.53444	2.85244	3.82115
17.9	4.73676	20.5923	1.09188	6.35037	1.48366	2.8179	2.49287	3.46273	2.62873	3.84483
17.95	4.58036	20.5442	1.26324	6.0614	1.56887	2.78166	2.43098	3.78411	2.48717	3.841
18	4.6441	20.132	1.24112	6.05952	1.43087	2.56032	2.28504	3.77374	2.53305	3.78126
18.05	4.44951	19.1215	0.985649	5.91573	0.697765	2.33433	2.41977	3.52671	2.9041	3.81294
18.1	4.63492	18.4911	1.23125	5.77556	0.643987	2.06016	2.34849	3.91409	2.79871	3.92527
18.15	4.81999	17.5919	0.953249	5.63764	0.717458	1.86649	2.78048	4.15059	2.64358	3.99889
18.2	4.67589	17.1826	0.825602	5.57136	0.745308	1.39762	2.7774	4.68422	2.90437	4.05431
18.25	4.18868	16.7645	0.977771	4.98024	0.785367	0.929171	2.28287	4.66848	2.64246	4.11614
18.3	3.86364	16.7639	0.96816	4.92043	0.439672	0.924198	2.17909	4.84014	2.58788	4.14417
18.35	3.47414	16.2724	1.08685	5.45471	0.151966	0.793363	1.84194	4.88697	2.65812	4.14573
18.4	3.79768	16.3754	1.02705	5.50727	-0.04987	0.747992	1.62955	5.10329	2.72618	4.14532
18.45	3.99127	16.379	0.93554	5.41349	0.039096	0.878121	1.71471	5.4317	2.53369	4.12942
18.5	3.99231	15.5141	0.956262	4.83808	0.38639	0.683318	1.63398	5.36212	2.64056	4.09535
18.55	4.43322	15.5741	0.646431	4.69611	0.472148	0.725223	1.63464	5.33297	2.67592	4.0686
18.6	4.58303	15.721	0.550199	4.49553	0.469099	0.681441	1.63427	5.24693	2.55093	4.06347
18.65	4.78552	15.9056	0.708494	4.41713	-0.15276	0.295702	1.55426	5.64553	2.64611	4.02575
18.7	4.84705	15.6447	0.690336	4.84233	-0.39885	0.457097	1.86754	5.86048	2.55392	3.98007
18.75	4.19271	14.6685	0.683604	5.1327	-0.33251	0.660112	1.90146	5.95036	2.62975	3.98484
18.8	3.72939	14.1073	0.705656	5.13032	-0.21908	0.625832	2.19844	6.05343	2.52658	3.97675
18.85	3.52251	13.2002	0.564053	4.92904	0.290558	0.58446	2.95226	6.00809	2.5487	3.91337
18.9	3.43994	12.2164	0.209562	4.26121	-0.0237	0.409138	3.0959	6.0311	2.5449	3.82775
18.95	3.88617	12.8224	0.481901	4.36475	-0.66181	0.166282	3.0947	6.0955	2.60165	3.7443
19	4.05367	11.7131	0.551457	4.24591	-1.04938	0.046186	2.77269	6.23075	2.54723	3.65443
19.05	4.24151	12.2441	0.394261	3.76894	-0.92264	0.054529	2.24013	6.12971	2.56732	3.55702
19.1	3.99005	11.7947	0.367303	3.86975	-0.46399	0.10698	2.10128	6.04359	2.6321	3.54864
19.15	3.85926	11.4025	0.050619	4.20932	-0.08044	0.14775	1.93074	5.71057	2.39872	3.63453
19.2	3.98888	11.0129	-0.16215	4.20098	0.058752	-0.0899	1.96807	5.70954	2.20164	3.62376
19.25	3.69929	10.81	-0.09163	4.41303	-0.27846	-0.07148	2.40745	5.74954	2.14032	3.51696
19.3	3.42587	10.6987	-0.01913	4.0581	-1.19855	0.087615	2.10501	5.75701	2.0317	3.45602
19.35	3.24322	10.1722	0.012242	3.49284	-0.88186	-0.01912	2.375	5.90457	2.02969	3.41697
19.4	3.30618	10.5166	-0.05715	3.41986	-0.65843	-0.11819	2.01628	6.07588	2.07884	3.42873
19.45	3.28377	8.87265	-0.14207	3.41902	-0.49962	-0.29531	1.7448	5.74636	2.04748	3.51951
19.5	2.74442	9.72449	-0.25617	3.49128	0.094346	-0.39801	1.84808	5.7683	2.0379	3.58608
19.55	2.94602	9.56383	-0.55468	3.85422	-0.16812	-0.18115	2.01681	5.61625	2.235	3.5852
19.6	3.1858	9.93889	-0.17108	3.57941	-1.04066	-0.16151	2.33491	5.59903	2.43357	3.51757
19.65	2.91001	9.13374	-0.24679	3.69464	-1.05557	-0.33668	2.45235	5.41061	2.17335	3.38161
19.7	3.66861	8.92032	-0.29828	3.98808	-1.08629	-0.29883	2.55445	5.21292	2.20085	3.08407
19.75	3.25276	9.50279	-0.30887	3.98573	-0.74583	-0.56951	2.30682	5.26271	2.02945	2.79614
19.8	3.06717	8.39336	-0.50757	3.74915	-0.42918	-0.67897	1.83748	4.5861	2.17609	2.81659
19.85	3.20507	8.26162	-0.22929	3.55862	-0.57876	-0.63933	1.55199	4.65917	2.27241	2.95554
19.9	2.80878	7.62998	-0.2616	3.14552	-1.3336	-0.73027	1.76857	4.7312	2.18787	3.03667
19.95	2.87621	7.22924	-0.2932	3.34914	-1.34447	-0.84314	1.77807	5.02665	1.9856	3.04174
20	2.84813	7.8229	-0.38411	3.70251	-0.97609	-1.19263	2.05867	5.16929	2.03297	2.89277
20.05	2.44996		-0.62122	3.99302	-0.3657	-1.69284	2.06658	5.27743	2.04819	2.73585
20.1	2.32651		-0.20235	3.70888	0.405952	-1.99645	2.49186	5.04735	2.10909	2.71127
20.15	2.3066		-0.76802	3.28308	0.182947	-1.6564	2.77807	4.95368	2.13381	2.73091
20.2	2.40263		-0.6837	3.55852	-0.34784	-1.49735	2.83706	5.21036	1.93304	2.7489
20.25	2.28404		-0.75045	3.02002	-0.7844	-1.49962	3.07624	4.93865	1.73702	2.77298
20.3	2.61209		-1.04296	3.29043	-0.80828	-1.58944	2.42241	4.7783	1.73534	2.80896
20.35	2.41784		-0.73628	3.19442	0.014393	-1.96152	2.33302	4.62726	1.65759	2.88251
20.4	2.26665		-0.61683	3.00508	0.491807	-2.13068	2.30671	4.56732	1.52269	2.9803
20.45	2.25226		-0.26333	3.35718	0.851992	-2.36134	2.4173	4.49395	1.54509	3.00335
20.5	2.1524		-0.12799	3.45805	0.296889	-2.20439	2.48727	4.44742	1.48239	2.92794
20.55	1.94774		-0.19181	3.73911	0.028606	-2.05159	2.66473	4.59618	1.13838	2.76783
20.6	1.88509		-0.32482	3.5787	0.260128	-1.85561	2.15764	4.30629	1.31156	2.55446
20.65	1.88886		-0.77259	3.36067	0.747013	-1.79502	1.69414	4.63183	1.4643	2.4308
20.7	1.69469		-0.9754	3.14822	1.30631	-1.97205	1.75545	5.22325	1.46375	2.40304
20.75	1.71916		-0.9587	2.86233	1.43319	-1.67779	1.60324	5.12436	1.41227	2.39044
20.8	1.62447		-1.23492	2.93928	0.825475	-1.42944	1.9428	4.98119	1.46772	2.36968
20.85	1.51452		-1.24611	2.45509	0.756439	-1.21938	2.01526	4.87957	1.40987	2.29625
20.9	2.02439		-1.16968	2.30183	0.76905	-1.00541	1.97294	4.84873	1.47785	2.17731
20.95	1.96381		-1.29058	2.15851	1.42607	-0.93687	2.0501	4.75646	1.53215	1.98771
21	1.96276		-1.18419	2.34492	1.72818	-0.83672	1.5508	4.95031	1.53837	1.82823
21.05	2.02397		-1.21447	2.76027	1.93548	-0.88258	1.5734	4.64169	1.43044	1.84952
21.1	1.56679		-1.02652	2.65263	1.53457	-0.93297	1.45073	4.46196	1.32103	1.91281
21.15	1.43818		-1.13974	2.15258	0.883395	-1.35918	1.58738	4.27472	1.37572	1.97818
21.2	1.60385		-1.1924	1.87094	0.613539	-1.55752	1.34231	4.30582	1.26187	2.03689
21.25	1.83943		-1.19254	1.5332	0.896366	-1.68583	1.19631	4.64886	1.07385	1.99676
21.3	1.77144		-1.33218	1.72287	1.64252	-1.76754	1.19996	4.83415	0.851533	1.93793
21.35	1.83985		-1.20273	2.08106	1.95778	-1.63249	1.09145	4.43323	0.852355	1.94349
21.4	1.77137		-1.3722	2.00468	1.95574	-1.80936	0.804913	4.22363	0.828503	1.99445
21.45	1.63764		-1.38033	2.28753	1.75426	-1.63228	0.947967	4.43612	1.02609	2.07109
21.5	1.35908		-1.12629	2.28398	1.5596	-1.61967	0.878775	4.54601	1.06763	2.12341
21.55	1.18865		-1.38078	2.13753	2.10079	-1.70269	-0.13525	4.33718	1.01692	2.1498
21.6	1.08303		-1.39888	2.14955	2.40291	-1.73402	-0.36009	4.40455	1.05345	2.06765
21.65	1.178		-1.4718	2.14966	2.75508	-2.00721	-0.42382	4.47105	1.20309	1.85913
21.7	1.58121		-1.66807	2.31923	2.69179	-2.20272	-0.03815	4.45733	1.1115	1.80625
21.75	1.51907		-1.35333	2.58004	2.49972	-2.06205	0.397176	4.79687	0.858028	1.91732
21.8	1.65758		-1.30431	2.67776	2.19982	-1.77452	0.951489	4.66756	0.855413	1.96124
21.85	1.38151		-1.23775	2.56356	2.36699	-1.27876	1.244	4.48668	0.837083	1.93947
21.9	0.962763		-1.18153	2.4511	2.20526	-1.05179	1.47248	4.51552	0.789341	1.85075
21.95	0.960998		-1.29751	2.01231	2.3682	-0.84709	1.92675	3.79883	0.67882	1.67901
22	1.25597		-1.442	1.92812	2.37123	-0.58779	1.05898	4.18744	0.537032	1.53973
22.05	1.18931		-1.57032	1.78737	2.49639	-0.46661	0.987222	4.0068	0.584741	1.4835
22.1	1.45314		-1.30366	1.99988	2.55678	-0.43027	1.26697	3.8281	0.639638	1.49017
22.15	1.32101		-1.26026	1.79249	2.5087	-0.53014	1.33962	3.64375	0.639602	1.5199
22.2	1.32114		-1.1594	1.65911	2.49502	-0.55935	1.77635	3.24282	0.790281	1.59905
22.25	1.51601		-1.27719	1.6614	2.86919	-0.77577	1.87722	3.3116	0.780173	1.67781
22.3	1.77955		-1.47633	1.74754	3.13869	-0.7787	1.95401	3.51918	0.878522	1.60433
22.35	2.30179		-1.51404	2.00459	2.65706	-0.89961	1.63462	3.53069	1.02194	1.49781
22.4	2.12338		-1.4759	1.719	2.61068	-1.05899	1.44526	3.29524	0.955362	1.49178
22.45	2.10899		-1.3967	2.04508	2.44973	-1.08999	1.48494	3.13184	0.897957	1.46515
22.5	1.91477		-1.4589	1.84257	2.25883	-1.23175	2.11271	3.00743	0.791888	1.33194
22.55	1.85552		-1.44192	2.29008	2.45154	-1.07777	2.11291	3.17724	0.798211	1.22492
22.6	2.19145		-1.62988	2.86369	2.7817	-0.98479	2.51867	3.33129	0.644303	1.20071
22.65	2.0897		-1.51141	3.0004	2.6667	-0.95219	2.68533	3.29889	0.756324	1.23611
22.7	2.04516		-1.74885	3.06917	2.49642	-1.09752	2.46257	3.26039	0.553123	1.39388
22.75	1.78631		-1.63699	2.78206	2.36164	-1.3797	2.10026	3.26234	0.60862	1.56189
22.8	1.47859		-1.54462	2.49565	2.2229	-1.59163	1.95682	3.1212	0.709753	1.64868
22.85	1.27161		-1.31096	1.99794	2.63493	-1.66987	1.59712	3.37258	0.719233	1.6566
22.9	1.40012		-1.16709	2.01429	2.78118	-1.63167	1.20711	3.37243	0.653202	1.59559
22.95	1.27776		-1.41983	2.01369	2.96096	-1.67466	1.34695	3.40703	0.41014	1.47162
23	1.14407		-1.36389	1.64319	2.79631	-1.62963	0.852818	3.48998	0.43581	1.30091
23.05	1.01327		-1.51547	1.96092	2.23536	-1.51877	0.891237	3.54459	0.388551	1.16682
23.1	0.709932		-1.3155	2.00025	2.37049	-1.30666	1.01709	3.72149	0.427739	1.10135
23.15	0.879108		-1.22177	1.78452	2.12408	-1.13799	0.98765	4.15156	0.440937	1.076
23.2	0.881596		-1.03179	2.26032	2.19428	-1.33156	1.13211	4.02557	0.410722	1.0558
23.25	0.622658		-0.97365	2.27855	2.20175	-1.68329	0.819012	3.79605	0.349993	1.04561
23.3	0.948112		-0.87188	2.03735	1.80164	-1.98886	0.71332	3.57979	0.516408	1.0327
23.35	0.753366		-0.86197	2.05086	1.65234	-1.97758	0.588567	3.28729	0.474071	0.943176
23.4	0.816298		-0.99117	1.90845	1.41269	-1.72995	0.810631	3.2026	0.523544	0.868358
23.45	0.593753		-1.14677	1.91392	1.55646	-1.68956	1.21957	3.16165	0.598089	1.00173
23.5	0.232953		-1.41437	1.9139	1.65625	-1.39734	1.82221	3.08742	0.515047	1.18979
23.55	0.498506		-1.32527	1.99471	1.56448	-1.1964	1.54452	2.80032	0.383992	1.33194
23.6	0.614971		-1.0959	2.13992	1.30904	-1.10236	0.814369	2.8334	0.385085	1.44167
23.65	0.74278		-1.2584	1.91757	0.949147	-1.03243	0.640366	2.87449	0.235201	1.4244
23.7	0.875115		-1.34729	1.55568	0.765185	-1.18578	1.03149	3.0571	-0.08652	1.3192
23.75	0.726818		-1.21289	1.34792	0.772984	-1.80349	1.31477	3.23394	-0.06678	1.15939
23.8	0.792195		-1.14315	1.29939	0.917598	-1.98543	1.74398	3.27323	-0.44474	1.08125
23.85	0.929644		-1.19518	1.43022	0.981229	-2.04328	1.45226	2.90145	-0.41655	1.14367
23.9	0.90167		-1.19265	1.70107	0.881522	-2.19724	1.16512	3.49928	-0.42124	1.22163
23.95	0.35882		-1.42051	1.71046	0.783888	-2.08636	0.774721	3.53716	-0.4272	1.33383
24	0.164053		-1.18618	1.56321	0.429806	-1.87805	1.0526	3.19455	-0.41486	1.39937
