# Supplementary material for: Diversity of neurovascular coupling dynamics along vascular arbors in layer II/III somatosensory cortex
Source: Commun Biol. 2021 Jul 9;4:855. doi: 10.1038/s42003-021-02382-w (PMC8270975; doi:10.1038/s42003-021-02382-w)
Supplement: Supplementary file 7 — Supplementary Data 5 [file 42003_2021_2382_MOESM7_ESM.xlsx]

## Sheet: Pia
Time	n1	n2	n3	n4	n5	n6	n7	n8	n9
0.5	2.72055	8.01858	2.05224	4.66868	5.27147	2.87395	3.67255	2.87659	3.91844
0.55	3.01703	5.06419	3.75748	5.87293	5.5427	2.11823	2.65369	4.08318	1.0721
0.6	3.59842	1.48031	5.26724	6.92079	5.97563	1.10787	1.7324	5.4091	-1.3001
0.65	5.23931	1.39882	4.41042	3.92512	4.04337	-0.06162	1.14233	5.78491	2.02487
0.7	6.46168	2.20989	3.5394	0.408986	1.74557	-0.91242	1.08654	5.762	5.50482
0.75	4.22215	2.70641	3.52886	0.194179	0.167221	0.120915	3.199	4.10344	2.97149
0.8	2.01249	2.93987	3.49976	0.520064	-1.21438	1.2469	5.58552	2.55186	0.454576
0.85	3.01934	0.822007	2.90211	1.44053	-1.03293	0.326438	5.61921	2.32685	1.50027
0.9	4.01287	-1.23514	2.35008	2.56788	-1.08551	-0.72926	5.22784	2.51114	2.5036
0.95	2.61491	0.452759	2.7064	1.75623	1.20659	-0.02649	4.14924	2.66927	1.82418
1	1.21932	2.64944	3.10067	0.970132	4.04456	0.815828	2.71116	2.63712	1.05605
1.05	0.729999	2.75875	2.71079	2.62118	4.06905	0.832275	2.88816	1.94033	1.37762
1.1	0.498636	2.29848	2.22019	4.30889	2.91475	0.707679	3.39706	1.14028	1.78373
1.15	1.55431	3.14817	2.19872	3.53431	1.13004	0.461211	2.49803	1.20758	4.0776
1.2	2.20665	4.01264	2.10995	2.50277	0.0812	0.222929	1.64939	1.37129	6.38453
1.25	-0.4472	4.53416	1.6411	1.35625	1.90362	0.387502	2.62918	0.690661	4.70584
1.3	-2.84262	4.9098	1.1779	0.188595	3.42518	0.801315	3.66433	0.098709	2.99565
1.35	-1.39103	3.0311	-0.09723	1.81534	1.4995	0.951714	3.30069	-0.45903	3.63452
1.4	0.197148	1.46701	-1.20312	3.44609	-0.16598	0.826882	2.72088	-0.94588	4.13471
1.45	0.329045	3.97371	-0.53391	3.22405	0.214235	-0.2244	2.33357	1.48032	4.13315
1.5	0.268175	6.2347	0.288404	2.71473	0.71063	-1.31062	2.14506	3.7205	3.68263
1.55	-0.84211	3.79126	0.455499	1.37485	0.92398	-1.27945	3.42573	1.52119	1.29987
1.6	-1.7292	1.34124	0.602233	0.352012	0.492067	-0.97312	4.79234	-0.53123	-0.44087
1.65	-0.12379	2.56582	0.983865	2.62175	0.191386	-0.64816	3.10299	0.625083	0.055089
1.7	1.28646	4.22403	1.28572	4.69597	0.286967	-0.41142	1.28171	1.77936	0.823619
1.75	-0.64362	3.75749	1.21441	3.4278	-1.07015	-0.79393	1.80588	1.62522	1.26827
1.8	-2.59445	3.04073	1.08343	1.74982	-2.04825	-1.10194	2.61806	1.34348	1.3473
1.85	-2.29207	3.11027	1.61514	0.045677	-1.61231	-1.02267	3.03053	1.55813	-0.18168
1.9	-1.55723	3.38344	2.0489	-1.06851	-1.49949	-0.85211	3.38093	1.69338	-1.58436
1.95	0.38538	4.77446	0.516433	1.25894	-2.90171	-1.11407	3.98752	-0.67478	-1.06904
2	1.90425	6.00124	-1.35646	3.88042	-3.52873	-1.19523	4.45814	-2.63042	-0.26912
2.05	-1.26425	4.64129	-2.08568	3.49592	-4.70544	-0.37429	4.00658	-1.45401	1.39494
2.1	-4.29525	2.91124	-2.29847	3.10527	-5.87229	0.313954	3.23718	-0.1563	2.88032
2.15	-2.02047	3.51486	-1.10655	3.81667	-4.11091	-1.0754	2.64595	1.59667	2.07451
2.2	0.575233	4.33456	0.217164	4.53024	-2.16403	-2.68908	2.13366	2.95087	1.29766
2.25	1.27678	3.57736	0.586773	3.51209	-2.11153	-2.34518	1.10174	1.2001	0.98095
2.3	1.50632	2.78493	0.746497	2.27919	-2.3548	-1.63484	0.177755	-0.55195	0.849632
2.35	-0.5874	3.54358	0.68104	2.49584	-0.16257	-0.94459	0.569492	-0.00632	1.79454
2.4	-2.43829	4.3811	0.654761	3.01418	1.41182	-0.17524	1.08215	0.60576	2.34288
2.45	-0.07193	4.56901	1.1291	3.64835	1.95403	0.380912	1.19737	-0.55003	2.31086
2.5	2.08862	4.68453	1.57631	3.78774	3.21059	0.811346	1.34634	-1.37293	2.37408
2.55	-0.8427	2.90037	0.838643	3.48768	3.10816	0.075926	0.77451	0.234549	1.3699
2.6	-3.89126	1.07493	0.060598	3.16465	2.17471	-0.8256	-0.05927	1.5408	0.617389
2.65	-3.6479	2.37939	-0.18709	2.69159	-0.02673	-1.50841	-0.04786	0.522663	1.86489
2.7	-3.11826	3.63486	-0.31295	2.39329	-2.31673	-2.0767	0.096226	-0.42352	2.95682
2.75	-2.42528	1.32963	-0.10364	2.48697	-2.68449	-1.66011	-1.58974	-0.08826	2.058
2.8	-1.82103	-1.48066	0.08181	2.44949	-2.22993	-1.01381	-3.13524	0.11593	0.979776
2.85	-3.49381	-1.66003	0.926477	1.2927	-0.37748	-0.40439	-0.98049	-1.27265	-0.02876
2.9	-4.89705	-1.30258	1.70149	0.315434	0.923934	0.130371	1.49337	-2.64142	-0.78717
2.95	-3.09264	0.293889	0.712808	1.8875	1.3082	0.091881	1.68774	-2.31154	-0.23229
3	-1.27167	1.90597	-0.41315	3.54009	1.78895	-0.11798	1.46628	-1.37168	0.420351
3.05	-0.91304	1.11187	-0.6249	2.01222	-0.13182	-0.66775	-0.46616	0.231484	0.704571
3.1	-1.0652	0.397292	-0.6207	0.423757	-1.89452	-1.00876	-2.59564	1.06204	0.865375
3.15	-3.39474	1.32755	0.906514	-0.35244	-1.97845	-0.24596	-1.50128	-0.50082	0.77215
3.2	-5.22774	2.23419	2.24624	-1.16146	-1.65593	0.536307	-0.08688	-1.62028	0.662524
3.25	-2.19254	1.19946	0.593356	-1.45489	0.944981	1.17701	-0.45453	-0.17119	0.206548
3.3	0.674516	0.231518	-1.24044	-1.61031	3.38246	1.8994	-1.01952	1.07884	0.105371
3.35	-0.39928	0.061438	-1.43667	-1.22863	2.18463	1.97403	-0.85732	0.679057	1.50429
3.4	-1.65521	-0.16273	-1.27802	-0.88815	0.204783	1.49859	-0.57457	0.209572	2.78512
3.45	-1.54418	-1.5208	-1.00187	-1.40712	0.783245	-0.22475	-0.37185	-1.02828	1.64016
3.5	-1.26704	-2.77389	-0.85553	-1.60807	1.86124	-1.97396	-0.07913	-1.86381	0.329502
3.55	-1.10772	-1.29326	-0.94697	-0.80447	0.272009	-1.7372	-0.87393	-1.86673	-0.04374
3.6	-1.19602	0.241712	-1.02705	-0.22172	-1.11217	-1.08976	-1.70677	-1.84882	0.221395
3.65	-1.94567	0.333821	-0.85893	-0.09889	-1.25469	-0.87891	-1.1885	-1.44877	2.0366
3.7	-2.62973	0.134531	-0.57027	0.340127	-1.30733	-0.7119	-0.40732	-1.08441	3.22623
3.75	-2.00222	-0.80334	-1.43075	-0.42331	-0.59274	-0.46275	-0.7373	-1.02666	0.774685
3.8	-1.18061	-1.41229	-2.22379	-1.23779	0.682306	-0.26041	-1.4231	-0.71402	-1.38416
3.85	-0.83729	1.07414	-2.02393	-1.56605	1.4552	0.287833	-0.88188	0.716581	-0.74115
3.9	-0.62537	3.36679	-1.83768	-1.85744	1.00967	0.883769	-0.18699	1.81202	0.276729
3.95	-0.69754	1.46419	-1.47063	-0.30162	-1.02444	-0.06249	0.135378	0.902239	1.69174
4	-0.79461	-0.65628	-1.25165	0.9442	-2.95314	-1.0761	0.269186	-0.08959	2.78496
4.05	0.342897	-0.26128	-1.44558	-0.6289	-2.21675	-0.05762	-0.87344	-1.22707	0.603948
4.1	1.26607	0.165569	-1.60243	-2.136	-0.89708	1.10786	-2.06234	-1.98167	-1.22963
4.15	-0.94365	0.323181	-1.12671	-0.88438	2.26711	-0.36378	-1.31651	-1.82174	-0.13263
4.2	-2.93007	0.516353	-0.56818	0.159573	5.55239	-2.10596	-0.13155	-1.55775	1.11356
4.25	-1.78924	-1.1022	-0.68339	0.187017	3.42912	-1.32816	-0.76675	-1.35451	1.89213
4.3	-0.33099	-2.5702	-0.83435	0.09811	0.42324	-0.2562	-1.80658	-1.40221	2.29718
4.35	0.41535	-1.09042	-0.52039	-1.2778	-2.2577	-1.07728	-2.18336	-2.99396	0.966786
4.4	0.806142	0.389216	-0.14567	-2.25127	-4.70895	-2.1161	-2.75999	-4.07913	-0.14416
4.45	-0.55896	-1.09208	-0.57558	-1.46376	-2.46864	-2.11366	-3.77953	-2.76712	0.162317
4.5	-1.82869	-2.4876	-1.09154	-0.52209	0.551931	-1.96765	-4.81359	-1.51905	0.634301
4.55	-1.2484	-1.56472	-1.13704	-0.86659	2.1217	-0.61697	-4.43723	-1.02433	0.760188
4.6	-0.60431	-0.73458	-1.16282	-1.30559	3.64653	0.83421	-3.82148	-0.61476	0.7476
4.65	-0.2888	-0.52257	-0.52295	-2.40052	2.58272	0.470009	-1.93252	-0.14926	0.691726
4.7	-0.3179	-0.66592	0.305253	-3.42042	1.16136	-0.0869	0.640382	0.027547	0.805948
4.75	-2.79673	-2.31338	1.20252	-0.92032	-0.6249	-0.19692	0.528378	-0.32596	0.245021
4.8	-4.82965	-3.60171	1.81443	1.33226	-1.49733	-0.12175	-0.22629	-0.52548	-0.28924
4.85	-3.22844	-2.24424	0.666812	0.008263	-0.35307	0.179331	-1.83382	-0.69415	-0.91668
4.9	-1.35691	-0.68288	-0.59245	-1.38533	-0.25877	0.642682	-3.86934	-0.52453	-1.48362
4.95	-1.22414	-0.49984	0.116199	-3.17125	-1.48506	0.506039	-3.60189	1.73216	-1.14956
5	-1.45616	-0.59965	1.02439	-5.0293	-2.36382	0.097239	-3.10499	3.28231	-1.05949
5.05	-1.51585	-0.19499	0.760606	-3.12812	-0.7333	-0.40566	-2.65767	2.22088	-2.42124
5.1	-1.48703	0.265792	0.192346	-1.11085	0.925891	-0.92103	-1.96401	1.18536	-3.36816
5.15	-0.29286	0.097988	-0.91713	-0.86384	2.14014	-0.25298	-1.8328	0.066209	-3.11068
5.2	0.555248	-0.10368	-1.76485	-1.04657	3.32869	0.462469	-1.91674	-0.63462	-2.69533
5.25	-1.99243	-1.65879	-1.41315	-2.43043	0.037222	0.38205	-2.40925	-0.71701	-2.15363
5.3	-4.19488	-3.42615	-0.94525	-3.37732	-3.50544	0.450135	-2.9143	-0.56015	-1.64377
5.35	-1.53278	-3.23793	-0.67951	-1.50562	-2.57062	1.3593	-2.82504	1.30316	-1.35715
5.4	1.10172	-2.85974	-0.60683	-0.22551	-1.31608	2.33347	-2.84479	2.72294	-1.03634
5.45	0.484223	-2.49805	-0.94766	-2.32925	-0.68883	0.582917	-2.47662	1.48572	-0.17863
5.5	-0.32596	-2.05406	-1.3096	-4.04156	0.37567	-1.42433	-1.92751	0.39447	0.496844
5.55	-0.25596	-1.84208	-1.27974	-2.90407	-0.9083	-0.47869	-1.68915	0.499239	0.893811
5.6	0.038667	-1.71386	-1.19016	-1.67286	-2.60192	0.843736	-1.44633	0.545699	1.11509
5.65	1.77024	-2.52051	-1.2768	-1.09495	-3.53464	0.558097	-2.19053	-0.94832	0.627752
5.7	3.14346	-3.3597	-1.31571	-0.65947	-4.11634	-0.05226	-3.10571	-1.83546	0.28525
5.75	-0.16385	-3.29472	-1.04589	-1.50309	-1.37754	-0.1542	-2.19586	-0.93382	-0.17114
5.8	-3.07275	-2.96106	-0.74768	-2.11959	1.50644	-0.2142	-1.09595	-0.08824	-0.36387
5.85	-0.89545	-2.367	-0.69542	-0.41781	2.43579	-0.31593	-1.87433	-0.5461	0.244687
5.9	1.26779	-1.92534	-0.68101	1.31776	3.43061	-0.28059	-2.99466	-0.97258	0.61074
5.95	1.26826	-2.59899	-1.12349	1.56974	1.5742	-0.39944	-2.97918	-0.01737	0.152226
6	0.989191	-3.27263	-1.60965	1.1195	-0.8555	-0.51825	-2.8698	0.77438	-0.36096
6.05	-0.2542	-2.47304	-0.5989	-1.27692	0.972357	0.679966	-2.25974	-0.48068	-1.02086
6.1	-1.17183	-1.50144	0.410075	-3.09152	4.01771	1.84537	-1.28089	-1.53097	-1.52979
6.15	0.606119	-1.13828	-0.01271	-1.03977	6.28377	1.2945	-0.96841	-0.89433	-1.59807
6.2	2.25966	-0.71561	-0.45072	0.977313	7.03405	0.445758	-0.88194	-0.37363	-1.55732
6.25	1.18496	-0.65147	0.004663	0.491799	-0.70427	-0.18913	-0.43824	-0.66565	-0.52714
6.3	0.06611	-1.06275	0.456956	-0.3415	-8.52225	-0.49837	-0.21295	-0.94622	0.47992
6.35	-1.12261	-3.3538	-0.30753	-2.11997	-7.63315	-0.9887	-0.24469	-1.84555	0.616294
6.4	-1.91554	-5.40096	-1.13898	-3.52556	-5.61986	-1.55103	-0.00925	-2.384	0.583307
6.45	-0.91025	-5.21771	-0.92506	0.3343	-0.16912	-0.6831	0.360065	-2.93749	-0.73881
6.5	-0.29644	-4.85785	-0.61094	3.44414	5.431	0.381389	0.763965	-3.12903	-1.4828
6.55	-2.16318	-2.66734	-0.99797	0.43014	2.46751	0.346532	-0.22335	-1.50516	1.08214
6.6	-3.69568	-0.55902	-1.29401	-2.42953	-1.58986	-0.02833	-1.60259	-0.592	3.05083
6.65	-0.59351	-1.8604	-0.95541	-3.02961	-3.39256	-0.4126	-1.48989	-1.45416	1.18851
6.7	2.57824	-3.06677	-0.59527	-3.05746	-3.76351	-0.74126	-1.27161	-2.08281	-0.47783
6.75	2.3631	-0.66112	0.114603	0.002791	1.69432	-0.331	-0.08206	-2.09037	-0.2439
6.8	1.7148	1.55506	0.742499	2.52563	6.9246	0.248575	1.04906	-2.22006	0.251172
6.85	-0.34686	0.254006	0.174973	0.101746	4.06651	-0.00315	-0.61307	-2.68699	1.29437
6.9	-1.93466	-1.42718	-0.50785	-1.98022	-0.14437	-0.31572	-2.78083	-3.11574	1.76036
6.95	0.983039	-2.54333	-0.94476	-0.41101	-3.23777	0.430224	-2.40573	-3.22378	-0.33513
7	3.64044	-3.29489	-1.35753	1.18762	-5.10696	1.14539	-1.3715	-2.74398	-1.74766
7.05	2.25264	-1.86452	-0.92247	0.918916	-1.25341	0.45395	-1.9777	0.056392	-1.28879
7.1	0.575346	-0.44802	-0.50566	0.498544	2.92321	-0.4899	-3.00089	1.76721	-0.78675
7.15	-0.54841	-2.47027	-1.60326	-1.46443	3.1845	-0.63216	-1.76588	0.015684	-0.87365
7.2	-1.30425	-4.30773	-2.58293	-2.86978	2.96343	-0.50755	0.305763	-1.41383	-0.7631
7.25	0.089109	-2.83596	-0.7497	-0.27081	0.461676	-0.02322	0.382451	-0.52973	0.313249
7.3	1.5596	-1.42741	1.07502	1.83301	-1.77859	0.559199	0.30578	-0.06987	0.981299
7.35	1.93261	-1.10907	-0.16188	0.52882	-2.33837	1.78514	0.399249	-0.83544	0.487163
7.4	2.40215	-1.10419	-1.29587	-1.05747	-2.81045	3.17329	0.318819	-1.17549	-0.31283
7.45	3.54815	-1.61869	-0.16056	-2.68905	1.165	3.25335	-0.01396	-1.12792	-1.3269
7.5	4.44268	-1.98308	1.05787	-3.56215	5.2463	2.72962	-0.54103	-1.04604	-1.58904
7.55	4.35337	-2.02921	0.77688	0.270351	4.92464	1.19849	0.400884	-0.77879	-0.3561
7.6	4.14949	-2.0241	0.309911	3.29826	3.40004	-0.2487	1.62429	-0.84537	0.403441
7.65	2.9993	-1.79007	-0.61659	0.803296	-0.70387	-0.12587	1.17501	-1.82738	-0.76276
7.7	2.27589	-1.53611	-1.56665	-1.67717	-4.13148	0.322281	0.390711	-2.46255	-1.54819
7.75	3.17333	-0.95492	-1.18219	-1.39954	0.263217	1.52543	0.22798	-1.11954	-0.61095
7.8	3.87414	-0.30704	-0.78088	-0.77204	5.1633	2.63693	0.158088	-0.24138	0.075194
7.85	1.10542	-0.23124	-0.76483	-0.1401	2.19035	1.9152	0.851816	-0.92962	-2.10482
7.9	-1.33141	-0.24042	-0.5633	0.107235	-1.97193	0.97471	2.17399	-1.34284	-3.58338
7.95	-1.71113	-0.51554	0.308248	-1.22946	-2.6831	0.507901	1.81914	-1.13748	-2.9292
8	-2.01409	-0.92391	1.07347	-2.00023	-2.30457	0.269523	1.0873	-1.06299	-2.29024
8.05	-0.91042	-0.85353	0.422345	-1.03497	-0.02418	0.636581	1.15539	-2.26354	-1.43988
8.1	0.00092	-0.69377	-0.3011	-0.01259	2.32159	1.26634	1.25312	-2.43427	-0.90883
8.15	-1.22825	-0.53997	0.285641	1.9826	3.22832	1.00546	1.26022	1.56051	-1.48443
8.2	-2.08774	-0.37252	0.884184	2.97166	3.00614	0.336502	1.18493	4.04147	-1.85477
8.25	-0.14562	-0.08421	1.41228	-0.5677	-2.24804	0.375027	0.691873	1.17816	-1.98683
8.3	1.92366	0.311804	1.92854	-3.71235	-6.6836	0.518615	-0.23909	-0.58342	-1.77373
8.35	2.91842	-0.17065	1.20865	-2.02754	-0.76528	0.263928	0.146923	1.19174	-0.83891
8.4	3.34386	-0.59883	0.475692	-0.0947	6.28357	0.031124	0.781384	2.33029	-0.32656
8.45	1.10075	0.383224	0.569407	0.338308	4.18146	0.385585	0.267644	0.066321	-0.86359
8.5	-0.56756	1.40427	0.555295	0.298427	-0.04012	0.590863	-0.81839	-1.21889	-1.4477
8.55	1.01116	0.637061	0.40497	-1.78528	-4.46616	-0.80248	-1.72742	0.519895	-2.149
8.6	2.30955	-0.28258	0.220826	-3.31833	-7.43605	-2.26204	-2.74581	1.71626	-2.42339
8.65	1.26212	-0.73599	-0.83427	-0.79423	-4.70667	-0.66306	-2.64106	0.870026	-2.14806
8.7	0.353414	-1.03208	-1.59051	1.61935	-1.31298	1.40361	-2.36748	0.210525	-1.65936
8.75	1.33889	-0.08277	0.73196	0.453038	0.282524	0.768399	-1.45826	-0.25476	-1.62286
8.8	2.31105	0.560131	3.07949	-1.30538	1.25289	-0.56289	0.009676	0.103059	-1.68386
8.85	2.45484	0.095911	3.06008	-1.05691	-0.40346	-0.56933	0.365181	2.40631	-0.89309
8.9	2.39362	-0.27783	2.71736	-0.45078	-1.72375	0.107631	0.493847	3.8155	-0.22778
8.95	1.32639	-1.04509	2.27558	1.11783	-2.50291	0.321837	1.12076	2.22573	-0.09083
9	0.494586	-1.64265	1.73151	2.36919	-2.88834	0.328459	1.93822	1.06073	-0.31445
9.05	1.50803	-0.99227	1.40994	0.802962	0.20061	0.254747	1.60582	1.81932	-2.09543
9.1	2.42553	-0.47482	1.05763	-0.60818	3.07884	-0.06202	0.999891	1.95332	-3.23332
9.15	1.67099	-0.2383	-0.60612	-1.70408	3.00743	0.276912	-0.30572	-0.85346	-3.82663
9.2	0.901419	0.020129	-2.08047	-2.29483	2.06189	0.845325	-1.53218	-2.30623	-3.84022
9.25	0.249991	-0.34964	-1.08313	-1.25067	1.50443	-0.06073	-1.13485	-1.33024	-1.95417
9.3	0.031282	-0.54	-0.02291	-0.41413	1.14202	-1.14248	-0.35598	-0.35873	-0.60987
9.35	1.00093	-0.75261	-0.45584	-1.76594	1.33984	0.047273	-0.00605	1.31308	-2.3185
9.4	1.6751	-0.89057	-1.2299	-2.96023	2.08288	1.678	0.388193	2.2466	-3.47823
9.45	1.76042	0.451824	-2.69949	-3.27972	-0.23514	1.00342	0.546856	2.15335	-3.01603
9.5	1.82739	1.59933	-3.89627	-3.58639	-2.80921	0.004127	0.752343	1.84065	-2.60518
9.55	1.36869	1.36934	-3.80886	-1.20199	-3.54082	-0.2818	-0.40624	0.456671	-2.19334
9.6	1.00085	0.974654	-3.35503	0.538093	-3.5442	-0.61272	-2.30694	-0.19639	-1.81547
9.65	0.229567	0.499041	-1.67782	-1.79774	-1.61813	-0.64301	-1.4565	1.07964	-1.20764
9.7	-0.39488	-0.0445	0.094215	-3.58275	0.68671	-0.62609	0.425069	1.8058	-1.05153
9.75	-1.60245	-1.60498	0.842095	-2.81105	2.50354	-0.15323	1.13465	-0.77627	-3.28659
9.8	-2.54581	-2.99202	1.14963	-1.84135	3.53903	0.513137	1.598	-2.11797	-4.51806
9.85	-1.59513	-1.362	0.335939	-1.1118	-1.18323	0.490472	2.13469	-0.47921	-2.83313
9.9	-0.55558	0.330433	-0.37026	-0.87706	-6.14857	0.465444	2.7268	0.646161	-1.36017
9.95	0.057125	-0.87434	-0.19271	-2.77984	-4.53865	0.101265	2.11221	0.759857	-0.59017
10	0.297302	-2.14151	0.220853	-3.90872	-1.37262	-0.33264	1.45145	0.441318	-0.15292
10.05	-0.40965	-2.4189	1.67615	-1.90328	-0.03643	-0.48855	0.742451	0.032391	0.613758
10.1	-0.65367	-2.50483	2.80899	-0.10237	0.560787	-0.66284	-0.17286	-0.31614	0.956387
10.15	0.674684	-2.79286	0.823413	-0.98186	-2.97459	-0.23403	0.058488	-0.26405	0.020888
10.2	1.68988	-3.27239	-1.32455	-1.77626	-7.16228	0.597047	0.693302	-0.0586	-0.74889
10.25	0.801637	-2.3786	-0.23034	-2.34821	-3.74735	0.726608	0.608818	-0.19897	-1.20608
10.3	-0.01663	-1.35812	1.12816	-2.55059	0.68223	0.501879	0.657376	0.046738	-1.58658
10.35	0.488139	-1.42965	1.29607	-1.97235	1.9646	0.104201	1.04991	0.636415	-1.53677
10.4	0.977749	-1.6279	1.37759	-1.87298	2.78173	-0.52989	1.4611	0.923113	-1.60075
10.45	1.25959	0.165613	0.655678	-2.95443	0.795604	-0.85117	0.993391	0.796834	-2.13682
10.5	1.54783	1.95913	-0.01977	-3.97899	-1.44419	-0.76218	0.037319	0.70518	-2.642
10.55	1.533	2.05304	0.204971	-4.55273	-1.98808	-0.33082	0.029818	0.687065	-3.20455
10.6	1.59263	1.91475	0.44277	-4.60215	-1.26745	0.150159	0.282892	0.669332	-3.29336
10.65	3.18045	0.392339	2.12061	-1.48072	2.81427	0.63823	1.13834	-0.20419	-3.18806
10.7	4.49203	-1.10599	3.75545	0.798823	7.14938	1.23412	2.50581	-0.94413	-2.89193
10.75	2.93014	0.141733	1.88585	-1.66994	4.6098	1.04273	1.78846	-1.04866	-1.57658
10.8	1.72726	1.97995	0.018969	-3.59121	0.863934	0.774942	0.473908	-1.13235	-0.77978
10.85	1.65904	1.93068	1.14374	-1.71192	1.22993	1.44994	0.649867	-1.56248	-1.27359
10.9	1.65452	1.66192	2.14028	0.284243	2.17829	2.44202	1.21417	-1.53031	-1.61101
10.95	1.72996	1.94351	0.546809	2.00345	-0.02257	1.77629	2.00774	0.551891	-1.10448
11	1.61471	1.83924	-1.08828	2.81807	-1.46657	0.590283	3.06051	1.26724	-0.39608
11.05	-0.5536	1.26306	-0.66678	0.283962	-0.16743	0.363979	2.8393	-1.56929	0.42644
11.1	-2.18844	0.909848	-0.03735	-1.20026	0.348806	-0.16561	1.99638	-3.21779	0.918929
11.15	-1.7991	1.41647	-0.26611	0.82283	-1.33637	-0.7412	2.35229	-1.55327	1.16271
11.2	-1.35194	1.92306	-0.24499	2.49554	-2.99119	-1.29042	2.86225	-0.80521	0.936622
11.25	-1.56131	1.90234	1.09047	2.18855	-2.03168	-1.11705	1.16155	-3.79968	-1.49574
11.3	-1.95259	1.87963	2.34819	1.43246	-0.36725	-0.41509	-1.60817	-5.0279	-2.792
11.35	-2.39789	1.64802	2.06891	0.636158	3.50042	0.862263	-0.24656	-2.88594	-1.67708
11.4	-2.42851	1.4184	1.53289	-0.18058	7.53984	2.4643	2.25676	-1.27151	-0.75824
11.45	0.775121	2.08146	1.03339	1.79357	3.28675	1.96561	2.18501	-1.00838	-0.21985
11.5	3.35224	2.76647	0.565208	3.37952	-1.37784	1.21322	1.37973	-0.98014	0.225349
11.55	1.96371	4.88639	0.45071	1.06541	-2.50455	1.39918	0.128868	-1.20266	1.69805
11.6	0.59374	6.96927	0.438191	-1.31731	-3.17801	1.70147	-1.60335	-1.60604	2.55785
11.65	0.181717	5.10176	0.344388	-0.81762	1.42933	1.45239	-0.88937	-2.86649	1.33311
11.7	-0.00154	2.86509	0.248186	-0.30824	5.94412	1.22524	1.12824	-3.34597	0.618046
11.75	0.833518	2.83289	0.257441	0.107802	3.37056	2.2288	2.82999	-3.10375	1.19714
11.8	1.49299	3.03434	0.378227	0.182711	0.040655	3.62929	5.01333	-2.85168	1.26014
11.85	-0.41822	2.03902	0.477114	-0.97989	0.369876	3.45913	5.0041	-1.07598	-0.07873
11.9	-1.4887	1.19427	0.604638	-1.59346	0.911098	2.86526	4.00541	-0.43943	-0.57858
11.95	0.101281	3.18803	0.5926	0.917695	3.07168	2.16404	2.50696	-1.72616	1.1446
12	1.87251	5.39063	0.470125	3.45823	6.30443	1.45394	-0.03515	-2.03049	2.52303
12.05	3.82227	5.19047	0.661375	3.43388	6.84675	1.47971	1.28092	-0.767	3.22901
12.1	5.07224	4.77354	1.02098	3.34162	5.66477	1.98561	4.33186	-0.86255	3.45332
12.15	4.37741	2.30112	1.9148	2.37809	1.88014	1.64527	4.35435	-4.13093	2.21571
12.2	3.81345	-0.10397	2.74358	2.14719	-1.82121	1.06228	4.02872	-5.6283	1.23854
12.25	3.58455	1.2846	2.99369	5.11851	-0.36855	0.863128	4.21854	-2.73229	-0.27871
12.3	3.66055	3.02394	2.97332	7.08478	2.36474	0.919044	4.66979	-1.48067	-0.67408
12.35	4.63824	3.94508	2.64963	6.08682	5.13099	2.24385	5.09224	-3.68772	1.31004
12.4	4.97507	4.73744	2.20892	4.9645	7.50139	3.75483	5.817	-4.37487	2.52659
12.45	4.42424	5.66925	1.81033	3.6567	1.86614	2.73502	5.1494	-0.44322	1.8452
12.5	4.09097	6.31969	1.47341	2.43309	-4.78202	1.33705	3.81052	1.66341	1.94267
12.55	4.30122	6.68584	0.957112	3.56779	-3.74314	1.05727	3.83897	-0.20437	4.60812
12.6	4.45589	6.66654	0.540885	4.32505	-1.68409	0.95382	3.79784	-1.20011	5.81809
12.65	4.13217	5.91193	-0.02455	2.8134	1.07776	1.98825	3.68661	0.550289	2.98858
12.7	3.84266	5.74156	-0.54665	1.2503	4.40145	3.43412	3.62268	1.23603	1.32524
12.75	3.54646	7.23537	0.02301	1.70335	4.21462	3.418	3.41122	-1.89975	2.56202
12.8	3.67876	8.5613	0.610993	2.42071	2.98752	3.31029	3.21005	-3.3138	3.83908
12.85	6.70414	8.95913	0.667342	3.39213	0.509133	3.9834	3.21314	-1.43781	5.0632
12.9	8.78469	9.1542	0.771126	4.29368	-2.0182	4.91324	3.45673	-0.46738	5.96236
12.95	7.4312	7.86149	0.88658	2.72721	1.01032	3.80394	3.72302	-1.21003	7.48615
13	6.43464	6.28848	0.823861	1.61479	4.20696	2.37416	4.16261	-1.67825	7.94238
13.05	5.92252	5.30434	0.704963	4.72657	1.89913	2.30877	3.92345	-2.12472	4.72196
13.1	5.52213	4.7068	0.6899	7.73177	-0.92269	2.74076	3.43132	-2.3788	2.8952
13.15	4.85754	4.78761	0.850383	7.28082	1.172	3.24396	3.76482	-1.84265	4.22389
13.2	4.42673	5.0861	1.22145	6.67568	4.63521	3.87599	4.41248	-1.85506	5.4753
13.25	4.66415	5.70184	1.68456	5.11793	4.70578	3.6263	5.4736	-2.13874	5.79325
13.3	4.78835	6.45244	2.04173	3.97932	4.92425	3.18532	6.90828	-1.98831	5.61699
13.35	3.43028	6.93955	1.81036	3.82234	6.95435	3.15397	6.57881	-0.70225	4.33751
13.4	2.25679	7.18677	1.48621	4.10853	8.8186	3.1697	5.2554	0.147451	3.8005
13.45	2.28905	7.34784	1.48366	5.68485	3.87424	3.09117	5.0569	-0.06759	5.12898
13.5	2.60452	7.66661	1.46918	6.59792	-1.792	2.94714	5.19139	-0.23631	6.10074
13.55	1.88705	8.95437	1.21935	6.60795	0.500539	3.37227	4.75183	-1.05328	6.7393
13.6	1.49682	10.2335	0.98855	6.49977	3.92357	4.2305	4.11128	-1.57277	7.28532
13.65	1.13363	9.03203	1.82333	7.0485	4.43354	4.22946	4.1333	-2.49319	7.69841
13.7	1.19228	7.84405	2.55476	6.95913	4.53581	4.04833	4.34109	-2.58194	7.7359
13.75	3.63451	8.09255	1.83101	4.95857	1.99844	4.16807	4.96284	-1.48038	7.04513
13.8	5.64449	8.24455	1.19155	3.04202	-0.73346	4.26774	6.26517	-1.04656	6.39148
13.85	7.4029	8.4077	1.72555	3.35572	0.028991	3.25437	6.11495	-2.05299	5.74079
13.9	8.41111	8.57198	2.15638	3.76192	1.14754	1.9653	5.59678	-2.28819	5.57735
13.95	7.8192	9.5578	1.61257	5.0096	4.42886	2.02935	5.82888	-0.94313	6.37847
14	7.318	10.548	1.07364	5.91439	8.2927	2.51816	6.15551	0.002629	7.15135
14.05	7.59711	10.9753	1.0294	3.92006	6.18117	2.61317	5.48886	-0.00064	8.30813
14.1	7.69107	11.4907	1.18769	2.79177	3.76456	2.66234	3.996	-0.0441	8.81512
14.15	7.13438	9.56353	1.42938	5.68624	3.09596	2.89906	3.63451	0.433184	6.81475
14.2	6.77877	7.31322	1.49752	8.40192	2.25777	3.1201	3.4884	0.562202	5.86861
14.25	6.01501	8.01893	1.09724	8.39648	2.10905	3.56057	2.59831	-0.18002	7.09527
14.3	5.46896	9.07066	0.827501	7.93199	2.1788	4.22533	0.974177	-0.08779	7.72099
14.35	5.15794	8.99544	2.13463	5.08665	1.70988	3.68669	2.31105	2.90829	7.00596
14.4	4.76168	8.69081	3.41035	2.71331	0.642077	2.68816	5.56739	4.22726	6.45707
14.45	3.88949	7.32948	3.44972	5.77259	0.974123	2.02273	6.33149	2.32267	6.4926
14.5	3.0131	6.36844	3.44711	8.37604	1.1882	1.72032	6.98461	1.20188	6.85145
14.55	3.58764	9.04187	2.96198	6.3991	3.19946	2.30199	5.62981	1.8426	7.95024
14.6	4.17164	11.3962	2.4187	4.6702	5.68267	3.39464	3.01661	2.27955	8.52826
14.65	3.51783	10.5215	2.46728	4.21985	6.29582	4.01832	3.40381	3.34066	7.39417
14.7	3.08521	9.56561	2.46847	3.97008	6.94199	4.46102	5.10446	3.54113	6.98004
14.75	3.53764	11.524	1.39354	5.50889	3.40198	4.35555	5.08217	1.72243	6.41078
14.8	3.86974	13.7052	0.436461	6.55754	-0.50454	4.13694	4.83147	0.993473	6.3327
14.85	2.30438	12.1568	1.58211	5.56748	1.38443	3.92828	6.25535	1.23689	7.00549
14.9	1.40849	10.3166	2.81957	4.5274	5.09168	3.34785	9.03137	1.33977	6.99019
14.95	2.15706	10.5656	2.91838	4.59438	4.6973	3.35091	8.77848	1.75421	4.92578
15	3.10696	10.538	3.10221	4.70576	3.94017	3.64446	7.36606	1.71026	3.89713
15.05	3.34403	8.66168	4.1552	6.96584	3.21952	3.2665	7.253	0.586715	5.04727
15.1	3.7082	6.96545	4.99419	7.91257	1.88251	2.98747	7.72753	0.263239	5.58872
15.15	5.75714	7.60599	3.24849	5.63214	2.60797	3.81669	8.72842	1.01579	5.84971
15.2	7.32103	8.29528	1.50715	4.2757	3.49201	5.19081	10.6554	1.97794	5.93589
15.25	8.1789	8.26548	2.54128	5.22283	2.73051	4.43894	9.33955	4.09695	5.37263
15.3	8.48064	8.80629	3.64233	5.98703	1.99493	2.8429	6.31662	4.94278	5.32719
15.35	6.94479	12.9999	3.27531	6.12575	1.89873	2.90447	5.766	3.55875	7.0052
15.4	6.04809	16.6618	2.66019	6.2885	1.72497	3.21597	5.36345	2.96786	7.8398
15.45	7.73242	12.7702	1.57305	4.30342	2.02708	3.90335	5.03155	3.54152	7.21319
15.5	9.05767	8.28005	0.49959	3.05385	3.67716	4.94615	4.59213	3.95097	6.67609
15.55	7.52703	8.29123	0.568722	5.44448	6.51252	5.27052	4.77143	4.9357	7.47088
15.6	6.49586	8.81433	0.923386	7.60116	9.65299	5.29148	5.6856	5.19676	8.22375
15.65	9.04965	9.9283	1.2276	7.38837	7.56233	4.91703	6.86621	4.34986	8.68367
15.7	10.8537	11.2066	1.55027	6.92176	3.56148	4.4216	8.35921	4.33387	8.84171
15.75	10.4355	12.0636	1.70572	5.47297	0.012181	4.00068	7.8587	5.67536	9.21866
15.8	9.56492	12.8657	1.87127	4.71544	-3.83715	3.19935	6.16566	6.1083	9.56962
15.85	7.72116	11.3188	3.47056	6.82661	0.385923	3.07301	7.19492	5.3898	9.73236
15.9	6.71598	9.65653	5.08994	8.56329	6.28717	3.57573	9.65453	4.22354	9.81745
15.95	8.41765	9.3525	4.43003	8.64188	5.74182	3.08705	9.50878	1.92442	8.83124
16	9.73017	9.3109	3.48926	8.4861	4.12699	2.40498	8.19636	1.63876	8.51792
16.05	9.73894	9.12362	3.30668	7.07467	0.8799	2.56963	8.46242	4.92012	8.35602
16.1	9.28585	9.10141	3.21548	6.07174	-2.49893	2.77242	9.34182	6.32807	8.45422
16.15	7.26541	11.3853	3.73664	7.59368	0.86636	2.74133	8.26657	5.53374	8.98529
16.2	6.00061	13.6006	4.53751	8.58674	6.15219	2.52446	5.74667	5.51555	10.0339
16.25	7.14671	13.3935	5.07653	8.07443	5.16649	2.8563	5.48303	8.15599	10.5302
16.3	8.3057	12.9265	5.50616	7.22309	4.18034	3.49961	6.29329	9.46234	10.0548
16.35	7.35446	11.5833	5.79821	7.39065	3.57212	4.06863	6.97729	7.86341	9.70884
16.4	6.48077	9.78917	5.83511	7.80119	2.62376	4.9947	8.21596	6.92732	9.09882
16.45	5.04433	8.16638	5.01063	8.69713	2.82108	5.48408	8.51268	6.55792	7.41944
16.5	3.97942	7.27563	4.34769	9.22321	2.73755	5.86712	8.54691	6.44054	6.29815
16.55	4.95565	10.7392	5.03793	7.73147	4.45909	6.02054	9.06191	6.12641	5.83427
16.6	5.73945	13.9928	5.59268	6.25166	6.56489	6.12179	10.0754	6.22593	6.11722
16.65	5.49455	11.8679	4.93889	7.26809	5.34608	5.6572	9.91183	6.73209	7.6864
16.7	5.30497	9.57496	4.51255	8.48007	3.80765	5.07316	9.0353	7.04296	8.27105
16.75	5.27095	9.50019	5.48343	7.84361	5.35877	4.21704	9.48026	7.18579	7.81298
16.8	5.32107	9.91578	6.44029	7.05372	7.74338	3.29519	10.7802	7.488	7.11373
16.85	7.08878	11.215	6.16157	4.40822	9.8925	3.4361	11.1279	7.36445	7.5402
16.9	8.35779	12.1918	5.68128	3.0152	11.8772	3.92028	10.9491	6.81292	7.87143
16.95	7.53143	9.50328	5.34189	7.75149	10.4015	3.99152	10.971	6.00893	7.69539
17	6.89119	7.06757	5.02626	11.3523	8.13376	3.45455	11.0279	5.6225	7.31904
17.05	8.17124	9.19717	5.28926	10.0716	4.72811	4.46052	10.9999	6.47577	7.48227
17.1	8.99324	11.397	5.68422	8.9189	1.38096	5.84758	10.5938	6.55945	7.60012
17.15	8.17964	11.061	5.637	7.53342	4.8858	4.77573	9.87012	5.72117	7.69048
17.2	7.54132	10.1405	5.32449	6.88972	9.17958	2.83231	8.31438	4.99887	8.16568
17.25	7.21515	9.37007	4.83003	8.57032	8.07502	3.08141	8.62237	3.62968	9.75178
17.3	7.24633	8.90617	4.36472	9.42902	5.66075	4.24451	10.4297	3.58035	10.2958
17.35	8.16445	9.50721	4.01749	8.1636	2.89333	4.94024	10.314	5.40842	9.39511
17.4	8.52759	10.3709	3.73276	7.19158	0.592176	5.69491	9.35557	5.61677	8.3728
17.45	7.06131	10.7728	3.82984	5.51423	3.31995	4.43439	9.65142	3.41195	6.93782
17.5	6.27395	11.1464	4.14023	4.15365	7.56323	2.32344	10.4941	2.82214	6.60606
17.55	8.79992	11.7891	4.16713	6.4522	8.50539	2.16735	10.3155	4.45546	8.62478
17.6	10.504	11.8081	4.2442	7.83306	9.91033	2.84926	9.76154	5.26851	9.27931
17.65	8.41018	8.95805	4.20716	6.08732	10.1828	3.22751	9.09772	5.10884	7.88896
17.7	6.61909	5.96528	3.72296	5.06548	9.62093	3.33217	8.24927	5.24747	7.14911
17.75	5.78499	7.40088	2.6256	6.0353	8.94261	3.2429	8.67658	6.7716	7.90399
17.8	5.5903	9.32356	1.90308	7.17593	8.40648	3.07673	9.95454	7.32784	8.08353
17.85	6.80824	7.98832	3.20968	9.62332	9.35234	3.22099	9.38316	6.80956	6.56934
17.9	7.77399	6.6957	4.54372	10.9934	9.54109	3.3242	7.64671	6.60312	5.68698
17.95	8.14008	8.32162	3.3933	6.82782	7.28375	2.91348	7.53661	7.04267	4.83483
18	8.28275	9.84326	2.19379	4.08451	5.09042	2.57443	8.06984	7.29466	4.66832
18.05	8.51174	7.5751	3.38779	6.59438	3.37321	3.53201	7.86252	8.26416	5.51987
18.1	8.85126	5.0588	4.64294	9.10052	2.18955	4.89977	7.18395	8.70354	6.27195
18.15	9.91408	5.17352	5.11751	10.0589	6.73038	4.49532	7.3812	8.16199	8.14341
18.2	10.232	5.61774	5.49213	10.0879	11.5545	3.48262	8.27325	8.01781	9.03936
18.25	7.66948	7.76418	6.07206	5.71836	10.007	3.6449	8.42187	8.54983	7.85839
18.3	6.10277	9.81536	6.64004	2.74748	7.49681	4.56734	8.28386	8.51304	7.37863
18.35	6.79276	8.08256	6.77486	7.62934	5.07978	3.80007	8.01246	7.74101	9.56216
18.4	7.67367	6.32181	6.71927	10.9742	1.15115	2.84629	7.46319	7.16209	9.90434
18.45	8.87193	7.03566	5.72187	9.22372	1.82626	3.13069	7.26077	7.05826	6.03796
18.5	9.85323	7.98144	4.9103	7.68299	4.56365	3.38497	7.25292	7.01187	3.78082
18.55	8.57486	8.37462	4.38873	4.81514	6.13363	3.41328	7.06717	6.58796	2.12699
18.6	7.71569	8.67589	4.04365	3.52037	7.52654	3.57394	6.89033	6.79537	1.90259
18.65	8.99003	8.12324	5.41478	6.83465	4.9265	2.51666	7.64232	9.04891	3.69122
18.7	9.71174	7.52741	6.56924	9.00781	1.93371	1.07495	9.57272	10.2089	4.68756
18.75	7.53199	7.45492	5.6698	6.06236	4.34345	1.1748	9.09366	10.7667	6.53641
18.8	5.73702	7.77104	4.66006	3.62505	8.45467	1.67036	6.84243	10.2845	7.04317
18.85	6.44032	8.94202	3.41553	2.09909	9.3678	2.49497	6.40948	8.32647	5.44181
18.9	7.34487	9.90772	2.17577	1.95628	9.54853	3.65576	6.78378	7.15235	4.60707
18.95	10.298	9.27054	2.11156	7.63522	6.94681	3.23204	7.63672	6.47555	4.27298
19	12.1531	7.89933	2.13954	11.0408	4.5595	2.63277	9.85774	6.1772	4.27039
19.05	9.35392	6.02048	2.4904	6.7891	4.40487	2.70235	9.70719	6.86566	4.00488
19.1	7.49928	4.52864	2.83522	3.87041	5.16538	2.67553	7.95978	7.28461	3.77171
19.15	7.79787	4.08176	1.80204	5.30572	5.79061	2.60835	7.60596	7.56881	3.5308
19.2	8.24176	3.91443	1.02277	6.80764	6.03995	2.46329	7.27361	7.5868	3.34717
19.25	8.07925	4.49165	2.4858	7.72441	6.41834	3.25469	6.78065	6.49899	2.31064
19.3	7.81382	5.05783	3.93045	7.85596	6.72023	4.2471	5.88331	5.92959	1.60185
19.35	7.21572	5.61764	4.2006	4.25882	3.19026	4.61632	6.67488	5.00247	0.608588
19.4	6.98634	6.17379	4.301	2.21023	-0.39016	5.08111	8.9106	5.55033	0.227282
19.45	8.23994	6.6168	5.14737	6.35478	5.00253	4.87481	8.87157	8.05301	0.663346
19.5	9.14377	7.09945	6.12044	9.2424	11.9655	4.41974	7.06455	9.10565	1.08184
19.55	8.04496	7.59945	5.98537	9.11432	10.0498	3.4814	6.00127	9.10365	2.69015
19.6	7.23906	7.78844	5.78626	8.77531	6.08055	2.24844	4.56167	8.89229	2.83929
19.65	6.50994	7.49447	5.56242	5.7198	1.72589	2.72349	4.9747	8.99141	0.618566
19.7	6.55236	7.37711	5.22161	3.32144	-2.80684	3.46252	6.55356	9.26657	-0.06659
19.75	9.03553	7.37861	4.64621	6.32447	0.794165	3.09512	6.43034	9.82634	1.39617
19.8	10.3749	7.22593	4.07645	8.37947	5.36419	2.43195	5.19252	9.0948	1.77508
19.85	8.35567	4.80641	4.01311	6.98238	6.38377	2.55193	5.75894	5.83223	0.870782
19.9	6.89516	2.54106	3.99835	5.95927	6.47138	2.8235	7.66498	5.01151	0.643847
19.95	6.64996	2.62356	3.86251	5.45578	2.97834	2.37554	7.61833	6.77239	1.78646
20	6.4299	2.71849	3.85215	5.47617	-0.45266	1.76092	6.62755	7.52772	1.73703
20.05	6.32142		4.22499	9.28956	0.73578	1.72067	6.87801	6.83317	-0.41895
20.1	5.99986		4.59296	11.4971	3.37943	1.80574	8.11697	7.11964	-0.91548
20.15	4.59547		4.60375	8.3544	7.04303	3.05256	8.53349	9.42621	2.08914
20.2	3.55065		4.65477	6.18041	10.8535	4.79103	8.66751	9.98926	3.08211
20.25	4.91028		5.65648	7.08593	6.38943	4.00066	6.88705	8.31515	1.55322
20.3	5.80609		6.48777	8.39626	0.199606	2.53191	1.92686	7.79047	0.243689
20.35	4.96456		5.03306	10.851	-2.2992	2.19334	2.71456	8.29584	-2.07404
20.4	4.50339		3.47748	11.6326	-3.03285	1.99236	7.22892	8.56881	-2.6406
20.45	5.8999		3.45024	6.48925	1.77758	2.62349	7.76998	8.06211	-1.37518
20.5	7.0659		3.54063	3.4216	6.96447	3.40369	6.54791	8.03896	-0.20229
20.55	6.52213		3.63526	5.98365	6.43008	3.91442	6.028	9.06489	1.02348
20.6	6.04065		3.89094	8.39525	4.00023	4.41421	5.79414	8.65434	1.39909
20.65	5.61958		4.81995	9.97513	1.81337	4.00439	5.4027	6.33155	1.08037
20.7	5.37633		5.65056	10.1474	0.535473	3.07104	4.59419	5.83676	0.911793
20.75	6.04988		5.1816	5.44008	4.04635	3.31461	4.19321	8.22122	0.958292
20.8	6.49607		4.63111	2.83049	7.75282	4.04178	4.01889	8.68318	0.954088
20.85	6.05631		5.33961	6.65834	5.29994	4.01973	3.96025	6.81656	1.67835
20.9	5.73668		6.11165	9.18044	1.51516	3.48019	4.14086	5.84548	1.88252
20.95	6.39219		5.73093	8.35688	-1.59566	2.90931	3.94735	5.42273	1.01436
21	7.12085		5.15921	7.60497	-4.87527	2.09513	2.99521	5.7339	0.740264
21.05	8.64986		3.83192	5.10872	-0.41878	1.29171	3.52455	7.00675	0.549227
21.1	9.39459		2.5176	4.24763	5.88405	0.567548	6.11948	7.21577	0.774893
21.15	6.94039		3.52533	10.5359	7.97397	1.2243	6.30032	7.25746	1.53069
21.2	5.45957		4.6557	14.3563	9.57746	2.54006	4.31433	7.50448	1.88496
21.25	6.64235		4.19529	9.7192	4.38517	3.23086	4.77681	8.08415	2.06272
21.3	7.3727		3.66197	6.01871	-1.63389	3.89794	6.4096	8.06804	1.97523
21.35	7.26125		3.60971	4.80856	0.919087	3.74286	7.02735	6.49966	1.82711
21.4	7.31655		3.62438	4.60578	5.46333	3.2536	7.58849	5.6285	1.863
21.45	6.39637		4.03928	9.19356	6.28612	2.68684	7.11612	4.98899	3.4031
21.5	6.00473		4.45768	12.1919	6.24455	2.05693	5.72704	4.25572	3.39729
21.55	5.97692		5.02487	8.46401	3.83799	2.04912	5.38962	3.25077	1.4452
21.6	5.63624		5.43693	6.02498	0.946422	1.98466	5.0061	3.11051	0.200121
21.65	5.01909		4.45508	7.01056	0.933136	1.70066	4.78556	4.05444	-0.42965
21.7	4.97619		3.11692	8.33596	1.91953	1.64893	4.21146	4.48285	-0.70701
21.75	6.15502		2.21267	11.5178	5.76361	2.37057	4.35366	4.65139	-0.12503
21.8	6.86952		1.79029	12.8993	9.14705	3.51678	5.78989	4.93212	-0.47849
21.85	6.39181		2.15848	7.74329	7.03562	3.01238	6.5881	6.23271	-2.28985
21.9	6.42617		2.68905	4.12694	3.29468	1.53054	8.07928	6.02375	-2.9195
21.95	6.89297		3.06702	5.91354	-0.26666	1.45046	8.06241	3.2177	-2.11031
22	7.08205		3.25692	7.39639	-3.58992	1.7924	6.84463	2.14106	-1.94216
22.05	6.30632		3.66393	9.00539	0.941646	1.82415	6.56644	1.95034	-2.66103
22.1	6.10171		4.13226	9.39093	6.92072	1.86222	6.66031	1.88046	-2.70267
22.15	7.21785		4.24789	5.10747	6.42254	2.55061	6.27438	1.64353	-1.8231
22.2	8.04127		4.51005	3.28419	4.58506	3.57031	4.89829	2.15327	-1.21453
22.25	7.86322		4.555	8.72539	-0.02602	3.51103	4.68754	3.5805	-0.36093
22.3	7.69002		4.64521	12.6596	-4.85346	2.88082	4.83629	4.8483	-0.32496
22.35	8.58115		5.05778	10.9746	-0.26326	2.27533	4.96263	6.19657	-1.08668
22.4	8.9418		5.35916	9.48097	6.99034	1.80849	4.80869	5.7555	-1.0462
22.45	7.8189		5.5477	8.55724	6.91254	2.06889	5.03438	3.0199	0.500573
22.5	6.90041		5.65561	8.7845	5.57034	2.69605	4.46632	2.05794	0.949518
22.55	5.75698		4.75904	12.7961	1.4926	2.42762	5.35019	2.45796	-0.09517
22.6	5.18092		3.92027	14.8375	-2.44255	2.08325	7.86683	2.6201	-0.8424
22.65	5.58134		4.47375	9.30985	1.57377	2.37329	7.97666	2.67909	-1.57035
22.7	5.83771		5.1259	4.91605	7.5179	2.83002	5.82609	2.4754	-2.03828
22.75	5.43233		5.48549	5.27181	9.24993	3.10694	4.44212	1.3761	-1.7687
22.8	5.45389		5.75843	6.02321	11.1686	3.72576	2.7519	0.708395	-1.8503
22.85	7.04241		4.84369	9.80079	8.01119	3.74279	2.47474	-0.29758	-2.25134
22.9	7.84963		3.61004	11.6917	3.22911	2.9845	2.48542	0.08358	-2.469
22.95	7.1446		2.98284	7.47365	0.605868	3.23129	3.36795	2.37813	-1.87379
23	6.48468		2.65653	4.80577	-0.78068	3.26473	5.29943	3.05737	-1.65387
23.05	5.05666		3.96081	7.98644	1.44947	2.3407	5.59227	3.06432	-2.07529
23.1	4.33344		5.24259	10.0634	5.01427	0.796558	4.59154	3.06126	-1.84436
23.15	5.06091		4.26407	10.2499	4.29905	1.12538	4.96368	3.17659	0.108978
23.2	5.19264		3.15924	9.35848	2.52571	2.76898	7.40407	2.92959	0.590597
23.25	3.68908		3.96308	4.79611	0.890658	3.72263	7.00087	2.558	-0.49314
23.3	2.869		4.86806	2.32689	-0.66574	4.39954	4.22525	2.35918	-1.04434
23.35	4.17704		4.7909	6.91445	2.74578	4.57055	2.73819	1.99872	-0.97553
23.4	5.37002		4.66092	9.94131	8.04432	4.6505	0.709136	1.76442	-0.977
23.45	5.92212		4.4087	9.5482	8.42446	3.91848	0.954219	1.41658	-0.3341
23.5	5.76616		4.27669	8.75864	6.90575	2.76111	3.25386	1.03953	-0.65936
23.55	1.60264		4.81776	4.9429	0.70861	2.40486	3.22466	1.12574	-2.22782
23.6	-0.54268		5.20072	3.2969	-5.93369	2.33336	1.73713	1.08221	-1.97719
23.65	1.9348		4.1448	8.27118	-2.42664	2.23144	1.28182	1.57405	0.522593
23.7	3.29855		3.10548	11.307	4.26811	1.64809	1.04514	1.6606	1.17572
23.75	2.31371		2.97724	7.52967	7.01897	1.2689	1.55072	0.316925	-0.9841
23.8	1.6735		3.05084	4.91799	9.1452	1.44388	2.46316	0.374097	-1.4316
23.85	1.58424		3.44131	5.40357	4.28489	1.44923	3.04183	2.25877	-0.4049
23.9	2.08777		3.947	6.13634	-2.00529	1.16877	3.76009	2.32941	0.092889
23.95	4.76829		3.90645	10.2949	-1.55044	1.50615	3.60763	1.30947	-0.07569
24	6.16138		3.44009	12.4992	0.002466	2.11061	2.66985	1.37075	-0.18581

## Sheet: 1st order
Time	n1	n2	n3	n4	n5	n6	n7	n8	n9	n10
0.5	4.26494	-3.64533	1.64843	-1.74723	-5.28301	2.40902	7.49111	0.529617	-2.81913	-3.20912
0.55	1.97396	-2.97387	1.88747	-2.68852	-0.98117	1.77388	3.57746	1.75401	-3.19555	-2.40626
0.6	-0.4437	-1.47587	2.06419	-3.40765	3.03755	1.01856	-0.04537	2.83418	-3.45707	-1.87403
0.65	-1.10208	-0.50271	1.16948	-2.61612	-0.87702	0.056416	1.64181	2.94479	-1.09149	-2.21553
0.7	-1.55278	0.232005	0.433589	-1.57996	-5.26823	-1.28418	3.85097	2.81544	1.17576	-2.3933
0.75	-0.41957	0.169242	1.31874	-1.50021	-4.1958	-2.26649	4.61043	1.99218	-1.25474	-2.0928
0.8	0.697096	-0.10622	2.2897	-1.49044	-2.22355	-2.77275	5.01733	0.989309	-3.49058	-1.86143
0.85	-0.37963	-1.40695	2.4776	-1.45356	0.96401	-2.2305	4.31244	-0.31358	-0.27294	-1.218
0.9	-1.40951	-2.43848	2.50406	-1.60577	3.94646	-1.42268	3.92924	-1.35449	3.1	-0.68384
0.95	0.731584	-1.49576	2.47805	-3.0645	2.89056	-0.87065	6.04654	-0.24462	0.887431	-0.07229
1	2.90066	-0.69976	2.31581	-4.7787	0.274302	-0.50282	7.84912	0.959337	-1.53789	0.188529
1.05	2.2657	-0.46406	1.31712	-4.70687	-4.18208	-0.8701	5.97137	1.15342	0.412155	-2.41917
1.1	1.16547	-0.69357	0.521075	-4.34593	-7.46758	-1.44299	3.97334	1.40967	2.90951	-4.97897
1.15	0.509842	-3.26887	0.846502	-2.60754	-2.99985	-2.17687	4.44221	1.12174	4.85313	-6.18603
1.2	-0.34793	-5.84175	1.31485	-0.82671	1.56366	-2.51433	5.18312	0.812951	6.50106	-6.8818
1.25	-0.76841	-6.0128	1.11806	-1.29192	-0.57776	-1.01564	3.29083	-0.19612	4.35567	-6.3946
1.3	-1.1369	-5.51439	0.703506	-1.63708	-3.29926	0.59213	1.49281	-1.36563	2.25192	-5.35151
1.35	-2.09246	-4.52726	0.131423	0.0397	-4.53842	0.979437	1.95053	-2.3864	2.63849	-2.40263
1.4	-2.3551	-3.36297	-0.41112	1.648	-4.95841	1.10482	2.58435	-3.13763	2.88278	0.064045
1.45	1.86923	-1.27944	-0.2863	-0.07412	-3.36234	0.355172	4.02133	-2.14248	2.13684	-0.1306
1.5	6.03052	0.938069	-0.174	-2.09472	-1.66417	-0.56608	5.41544	-0.84662	1.19226	-0.78387
1.55	5.03349	0.903442	0.949029	-0.48223	-1.66085	-0.82341	3.74125	0.000739	1.08756	-2.26712
1.6	3.27363	-0.01736	2.34311	1.37949	-2.07395	-1.05798	1.83924	0.650429	1.3393	-3.37061
1.65	2.26959	-2.29113	1.80065	0.321336	-2.74013	-1.59139	1.50259	-0.07945	0.669424	-1.87234
1.7	1.56704	-4.07179	0.927996	-0.7054	-3.61136	-2.07526	1.4367	-0.88363	-0.01866	-0.51773
1.75	0.900886	-2.78552	0.805934	-1.3288	-4.38837	-1.40346	3.87269	-0.25583	-0.95531	-3.09079
1.8	0.411535	-1.16889	0.890482	-1.87998	-4.822	-0.52506	6.12041	0.323241	-1.97691	-5.37645
1.85	-0.16119	0.860217	0.998858	0.001692	-3.95714	-1.21221	3.50651	0.301261	-1.52507	-4.17526
1.9	-0.88955	1.89514	1.19317	2.09453	-2.75022	-1.6564	0.904073	0.427439	-1.06429	-2.48344
1.95	-0.80249	-2.00474	1.60493	2.41683	-2.53101	-1.10675	2.58539	1.13954	0.762317	-1.49262
2	-0.77924	-5.6633	1.96128	2.38631	-2.12273	-0.42875	4.55441	1.86564	2.48961	-1.05974
2.05	-1.28998	-3.04662	1.58177	2.04848	3.96199	-0.8146	3.99408	1.82307	-0.18053	-0.53812
2.1	-1.3364	0.454362	1.06945	1.56071	10.1254	-1.55835	3.15736	1.65315	-2.74891	0.006583
2.15	-1.14595	1.02957	1.35767	1.61323	9.03372	-1.91809	2.20585	0.96647	-3.4857	0.225413
2.2	-1.20914	0.659737	1.54429	1.8324	6.40699	-2.36946	1.31072	0.207188	-3.7516	0.244973
2.25	-2.17995	-2.58387	1.30755	2.09403	1.28285	-2.98833	2.17711	0.351356	-2.387	-2.41055
2.3	-3.11768	-5.45798	1.09932	2.35604	-3.09033	-3.43873	2.89803	0.435701	-1.02379	-4.66619
2.35	-3.83017	-5.07157	0.46632	2.42616	-1.53084	-4.3267	2.622	0.248103	-1.20366	-4.54135
2.4	-3.93559	-3.82044	-0.17301	2.20259	0.219482	-5.44157	2.56091	0.10086	-1.31393	-4.20823
2.45	-3.28533	0.292192	-0.86291	0.60109	0.366423	-5.01026	4.03632	-0.31643	2.02941	-2.42036
2.5	-3.06831	3.14708	-1.60241	-0.85372	0.355099	-3.77078	5.5386	-0.61951	5.30549	-0.47247
2.55	-3.98481	1.54903	-2.78952	-0.10049	-0.92691	-0.87153	4.28717	-1.10733	3.65203	0.233009
2.6	-5.01185	-0.38487	-3.79601	0.801935	-1.91667	1.61787	2.7306	-1.50512	2.12118	0.422586
2.65	-5.86357	-2.21322	-1.97538	0.269595	-2.03761	1.31302	2.13509	-0.77263	3.25326	0.608735
2.7	-6.58883	-2.99157	0.044733	-0.31403	-1.70532	0.601198	1.69922	0.258727	4.45493	0.526749
2.75	-5.28996	-1.95403	0.128393	-0.60685	0.079284	-0.7345	2.06677	0.519555	2.80133	-0.65881
2.8	-3.86817	-1.367	0.025848	-0.58985	1.12174	-1.89186	2.5575	0.679414	0.69205	-1.81368
2.85	-4.73938	-2.30193	-0.06688	0.57186	0.300159	-2.60476	1.62543	0.803313	0.478108	-1.65089
2.9	-5.76271	-3.69567	-0.388	1.689	0.353361	-3.3217	0.609792	0.705108	0.833831	-1.26452
2.95	-3.77075	-6.57543	-1.01287	1.15814	2.76761	-1.50329	0.361059	-0.0191	3.26062	-0.41007
3	-2.16958	-8.81439	-1.43492	-0.03221	4.49445	0.859595	0.119694	-0.58702	5.54177	0.166409
3.05	-3.95856	-7.13364	-1.17127	-0.40715	2.4707	1.06984	0.029198	0.167557	4.10592	-1.10757
3.1	-5.66679	-4.98232	-0.7208	-0.27113	0.593032	0.725292	-0.04993	1.22608	2.13719	-2.14159
3.15	-5.85384	-4.28533	-0.63171	0.649696	0.236596	-0.37964	-0.41781	1.82194	0.774957	-0.30775
3.2	-5.71583	-4.13193	-0.71648	1.55839	0.195218	-0.97145	-0.927	2.15102	0.085386	1.21014
3.25	-4.7866	-4.36564	0.148449	0.926101	-0.77309	0.067676	-0.02815	1.64255	2.17936	-1.00194
3.3	-4.02138	-4.60016	0.905621	-0.05046	-1.63011	1.01618	0.950951	0.770073	4.0976	-2.68883
3.35	-5.20718	-4.73702	-0.33705	-0.1343	3.31485	-0.15299	-1.50852	-0.078	1.96061	-0.26294
3.4	-6.28513	-4.23584	-1.5165	-0.02424	7.58898	-1.72709	-3.80511	-0.659	0.075765	2.09396
3.45	-5.78866	-1.19665	-1.17398	0.670616	2.61598	-0.99749	-2.26778	-0.96478	2.3706	1.29534
3.5	-5.03217	1.25316	-0.68584	1.41762	-3.12388	0.681868	-0.66645	-1.19378	5.04715	0.617384
3.55	-4.4459	-1.76532	0.47034	-0.63734	-2.36223	1.05335	0.065333	-0.74707	4.55583	1.92465
3.6	-4.12691	-4.65127	1.42788	-2.97777	-0.08122	0.751285	0.550725	-0.37342	3.80634	2.91335
3.65	-6.18015	-2.60592	-0.1514	-1.77618	2.32238	-3.176	-1.62111	-0.82405	2.51277	2.1106
3.7	-7.99309	-0.33365	-1.94493	-0.02543	3.4638	-6.92632	-3.66283	-1.41756	1.28744	1.40557
3.75	-4.63018	1.07975	-0.94698	1.50828	-0.93487	-3.87425	-3.14152	-2.07521	2.44142	1.41064
3.8	-1.77993	2.04792	0.406045	3.03892	-4.88481	-0.51214	-2.26342	-2.70083	2.77376	1.61607
3.85	-1.56519	1.21256	-0.50401	3.40883	-3.0005	-1.75189	-1.59411	-3.52782	1.08206	1.74686
3.9	-1.01071	0.061213	-1.42003	3.53091	-0.87067	-3.4106	-1.13318	-4.49114	-0.33646	1.84118
3.95	-2.01058	1.04394	-0.76103	3.13692	0.82845	-2.86936	-3.24299	-3.83448	0.222319	1.65752
4	-3.10358	2.29635	-0.30944	2.49404	2.19091	-1.90848	-5.33107	-2.78977	1.05097	1.20113
4.05	-2.65401	3.0073	-0.64503	1.39799	1.0153	-1.85305	-3.87514	-2.51777	0.929117	1.24953
4.1	-2.14264	3.40089	-1.0464	0.332001	-0.06525	-1.90183	-2.24766	-2.49179	0.691434	1.16048
4.15	-3.36718	-0.71007	-2.10111	1.44927	-0.553	-1.28014	-2.24335	-2.39021	0.797404	-0.25805
4.2	-4.76022	-4.05674	-2.8065	2.5999	-0.86453	-0.76886	-2.48063	-2.40185	0.868933	-1.10679
4.25	-1.68986	-0.84828	-1.52998	1.36713	0.70235	-1.9634	-3.16436	-2.0156	-2.07983	-0.01677
4.3	1.23163	2.28225	-0.32156	-0.00752	1.57015	-3.13121	-3.90083	-1.6995	-4.56295	1.07536
4.35	0.995814	0.494268	-0.48682	-0.06898	-1.66593	-0.98845	-4.05012	-2.74987	-1.30285	-0.35384
4.4	0.636598	-1.51727	-0.67137	0.424802	-4.44256	1.79423	-4.10241	-3.67141	2.19402	-0.90491
4.45	-0.8859	-0.25851	-0.33301	1.86922	-4.91088	2.4287	-4.19389	-2.56151	0.290189	2.61437
4.5	-2.83709	1.34011	0.191288	3.27729	-4.72689	2.84134	-4.31187	-1.35556	-1.58823	5.00606
4.55	-2.33474	4.03542	-0.30164	2.78944	-3.53152	0.748014	-4.67745	-0.9503	3.25326	2.6186
4.6	-1.29535	6.43642	-0.89086	1.88467	-3.2009	-1.86932	-4.94133	-0.50125	7.44755	0.797244
4.65	-1.28725	3.51485	-1.14448	1.35788	-4.5412	-2.03853	-4.05962	-0.81362	2.43444	0.592029
4.7	-1.15734	0.414855	-1.35371	0.743388	-5.33938	-2.09308	-3.19886	-1.02792	-2.72157	0.334526
4.75	0.399313	1.65541	-0.54904	0.070953	-1.75079	-1.51466	-3.5346	-0.28847	-1.61007	-0.16395
4.8	1.31671	2.81897	0.332515	-0.5607	1.4611	-0.24525	-3.75917	0.601084	0.186088	-0.61667
4.85	-0.61862	0.40733	-1.0141	-0.0149	0.972562	1.35836	-3.91213	-0.41734	-1.89927	-0.98597
4.9	-1.65186	-1.89971	-2.45841	0.734451	0.604046	2.8863	-4.12304	-1.79868	-3.70181	-0.70233
4.95	-0.80029	-1.04896	-1.64006	2.43398	2.24846	2.13602	-4.05589	-2.37406	0.681388	2.21154
5	-0.37985	0.48894	-0.62653	4.02318	4.3584	1.01039	-3.95905	-2.7304	5.03394	4.59759
5.05	0.55151	2.08126	-0.55024	2.81881	3.675	-0.04926	-4.3771	-1.99077	5.63646	4.49382
5.1	1.18728	2.58688	-0.25568	1.09464	2.69369	-1.5871	-4.97821	-0.96104	5.14217	3.30524
5.15	-1.52711	1.46627	-0.51911	0.499232	1.27957	-1.91723	-5.05533	-0.99439	2.37648	-0.36947
5.2	-3.39561	-0.15006	-0.93631	0.151512	0.409928	-1.48472	-5.15481	-1.02652	0.199837	-2.68087
5.25	-1.68307	-1.03692	-0.77436	0.437791	1.39582	-0.42484	-4.79055	-0.69891	0.386194	-0.83955
5.3	-0.0576	-1.86088	-0.56896	0.340404	2.48875	0.491259	-4.16577	-0.2107	0.996397	0.961329
5.35	2.65919	-3.63453	-1.227	-1.1276	3.42726	-1.45434	-5.60569	-0.2861	2.13218	1.42903
5.4	5.52084	-4.68534	-1.87868	-2.51273	4.24335	-3.8354	-7.08954	-0.66057	2.98812	1.93661
5.45	2.98005	-2.5695	-1.29703	-2.64036	5.07847	-2.56276	-5.38966	-0.38007	-0.32414	3.39167
5.5	-0.2763	-0.27562	-0.13981	-2.37442	5.42188	-0.34619	-3.49398	0.047928	-3.12943	3.84443
5.55	0.026496	0.687836	1.80111	-0.91814	3.1423	0.074207	-3.24132	-0.06555	-0.71714	1.19688
5.6	0.640474	1.0407	3.18837	0.90469	1.28307	0.389443	-3.29831	-0.21769	1.52548	-0.74417
5.65	0.528373	1.26853	1.84841	0.999353	2.25714	1.01915	-3.91682	-0.8121	-0.66335	0.109217
5.7	0.637581	1.32551	0.140302	0.928135	2.99359	1.88451	-4.416	-1.5712	-2.38801	0.890864
5.75	1.73067	0.229941	-0.55058	-0.10485	1.08097	1.31356	-3.77696	-0.84235	-0.23869	0.638169
5.8	2.77463	-0.51443	-0.82292	-1.42604	-0.39358	0.621197	-3.39498	0.049663	1.95942	0.01011
5.85	2.56125	0.446839	-0.71666	-2.50968	-1.00074	1.76493	-3.8901	-0.05281	4.16753	-2.40503
5.9	3.05326	0.853668	-0.72746	-3.70262	-0.94348	2.95444	-4.22129	0.10134	5.64272	-3.40402
5.95	0.878277	-0.37076	-0.54386	-2.65586	2.59204	2.38135	-4.25182	1.43527	4.2843	-0.11567
6	-1.87308	-1.04451	-0.74294	-1.29201	5.11037	1.43231	-4.04202	3.25037	3.10149	2.18221
6.05	-0.69749	1.15887	-1.38374	-1.68183	3.83443	1.53357	-4.37709	4.10816	2.02885	2.00969
6.1	0.403049	3.85921	-1.57443	-2.40493	2.66824	2.09926	-4.77272	4.36818	1.18997	1.92215
6.15	-0.9568	6.52116	-1.40396	-2.32402	0.680458	2.42411	-4.18586	3.71811	1.39397	1.70825
6.2	-1.52005	8.26812	-1.35394	-2.22763	-1.35271	2.86124	-3.72281	2.75518	2.00322	1.23307
6.25	0.706171	4.827	-1.676	-1.98188	0.665382	2.64654	-3.6483	2.56625	1.93422	-0.05308
6.3	3.51967	0.300782	-1.71282	-1.70762	3.41751	2.33121	-3.72422	2.57558	1.9206	-0.89572
6.35	5.70363	-3.55309	-0.44857	-1.84257	4.85273	2.71504	-3.95919	1.91426	1.09045	0.414186
6.4	7.1369	-5.62919	0.519284	-1.94211	5.66743	3.5648	-3.82225	1.13308	-0.18321	1.53735
6.45	6.46915	-2.04498	0.586765	-0.8049	3.45124	4.64123	-2.79411	1.76229	1.12963	1.26049
6.5	6.02395	0.9477	0.584301	0.620012	1.42861	5.44315	-1.74235	2.5443	2.08733	1.08265
6.55	6.91481	-1.93233	0.908472	0.462551	-1.24654	4.68588	-1.97426	1.81291	0.098818	2.19505
6.6	7.48759	-4.65353	0.937794	0.148299	-4.12971	3.77456	-2.19706	1.03132	-1.18165	2.78741
6.65	5.61245	-2.17013	-0.82344	-0.6872	-2.35094	2.92276	-1.08366	0.877222	1.36639	-0.67866
6.7	4.20809	0.235123	-2.51604	-1.57792	0.473578	1.8443	0.128938	0.558378	3.88228	-2.68783
6.75	5.82066	-1.128	-1.86313	-1.33373	0.675177	1.51179	0.74934	2.17593	1.11259	-0.11343
6.8	6.78308	-2.57949	-0.85209	-0.8606	0.478647	1.10258	1.15851	4.38029	-2.13909	1.35316
6.85	6.6817	-1.41727	-0.05734	-0.03556	-0.34501	0.681583	-0.40145	4.01471	-2.25456	-0.92539
6.9	6.90151	0.465922	0.662696	0.761438	-0.87105	-0.02651	-1.83059	3.38729	-1.94281	-2.5252
6.95	3.54934	4.8252	-1.03143	1.48145	-0.32921	1.18939	-1.1327	3.41433	-2.34633	-2.37337
7	-0.52742	8.56771	-2.69999	2.28381	0.003642	3.38666	-0.31054	3.50129	-2.827	-1.98747
7.05	2.05226	6.99702	-2.08424	0.798067	0.446148	4.37602	1.20587	3.13588	-2.55979	-0.49389
7.1	4.40707	5.79744	-1.4598	-1.17128	0.713878	5.23516	2.50671	2.29594	-1.92641	0.410894
7.15	2.0736	7.01795	-0.75959	-1.98964	0.021047	4.9094	1.14187	1.09245	-0.83277	-1.19909
7.2	0.370373	8.23986	0.125505	-2.46541	-0.6051	4.05479	-0.06761	-0.3144	-0.2592	-1.90601
7.25	1.57158	6.84569	-0.30538	-1.78065	2.15124	2.34848	1.23984	0.718209	-0.94699	-0.97781
7.3	2.28021	5.60287	-1.0083	-0.82947	4.51573	0.488	2.54107	2.2942	-1.60832	-0.23105
7.35	1.86514	4.81997	0.422054	0.595229	2.69815	1.43633	2.28448	2.51555	-2.39391	0.059393
7.4	1.37627	3.48664	1.83505	1.81533	0.903145	2.86408	1.86616	2.8118	-3.47048	0.681617
7.45	-0.08024	3.15341	1.69201	1.84114	-0.18133	1.54913	0.460982	2.23842	-4.35618	1.88531
7.5	-0.98785	2.5577	1.25267	1.88676	-1.41311	-0.30875	-1.03573	1.58615	-4.597	2.52811
7.55	2.39109	-0.68636	0.374928	0.933376	-2.15303	-0.73069	0.625355	1.35813	-4.84249	2.63204
7.6	5.09131	-3.46672	-0.34736	-0.2669	-2.42109	-1.40286	2.4492	1.20672	-5.09455	2.30071
7.65	2.29154	-1.78192	-0.82121	-0.27098	-2.22362	-2.29755	1.57138	1.98404	-3.38339	0.926036
7.7	-0.16177	-0.07732	-1.4117	-0.25935	-1.61865	-2.29812	0.828265	2.71391	-1.82703	-0.07986
7.75	0.687415	-0.55754	-2.4559	-0.11191	0.242021	-1.13016	2.65176	1.86014	-2.44643	-0.15107
7.8	1.33118	-0.55659	-3.0172	0.145623	1.71949	0.217676	4.33941	0.440606	-3.32591	0.236554
7.85	2.44742	1.96688	-1.98038	0.835513	2.10488	0.514158	2.43938	0.814613	-2.54594	2.15314
7.9	3.84592	4.29005	-0.94911	1.75304	2.26762	0.49646	0.792294	1.87108	-1.35129	3.11717
7.95	1.75866	6.05005	-0.6488	1.81737	1.63917	0.886497	3.09975	1.79355	-1.20164	1.34754
8	-1.38655	6.7514	-0.48236	1.567	1.14691	1.7313	5.38647	1.56039	-1.4829	0.067394
8.05	-1.13506	2.91593	-0.0701	0.413771	2.68245	2.05952	4.62165	2.19049	-1.41662	0.38807
8.1	-0.06327	0.004908	0.178647	-0.91829	3.44345	2.34188	3.53799	2.87073	-1.18697	0.591152
8.15	1.33546	-0.44306	0.251583	-0.4045	1.03963	1.54983	2.95042	2.30315	1.66017	0.152086
8.2	2.68804	-0.73047	0.297176	0.450016	-0.62747	0.706744	2.53134	1.30325	4.05069	-0.03205
8.25	1.41465	1.51059	0.444387	1.02593	-2.60035	0.973734	3.06737	1.87904	3.17312	-0.11071
8.3	-1.16148	3.07585	0.542657	1.44326	-4.341	1.72068	3.58139	2.51043	1.93981	-0.25229
8.35	-1.62136	-0.61147	0.282172	0.870219	-2.96918	2.36755	1.1111	1.63658	1.42967	-0.09844
8.4	-1.5968	-3.89232	0.272804	0.285718	-1.75539	3.05307	-1.33628	0.26892	1.41014	0.347657
8.45	-1.85696	-4.18592	1.08422	1.07991	-1.55764	1.8882	0.178254	-0.57398	0.265095	1.64503
8.5	-0.77269	-3.94624	1.83157	2.19248	-1.39417	0.149835	2.30068	-1.28014	-1.0143	2.76795
8.55	0.993427	-2.45098	1.14203	2.11706	-1.49283	-0.39634	2.89006	-1.68136	-0.99329	3.70859
8.6	1.1407	-0.39164	0.032104	1.72783	-2.49804	-0.96539	3.02289	-2.23429	-0.59024	4.09745
8.65	1.45114	1.81514	-0.04478	0.89617	-5.0188	-0.28306	3.35182	-2.93244	-0.53004	3.29346
8.7	3.07707	2.97431	0.285307	-0.22525	-5.99903	0.964226	3.37442	-3.5247	-1.16504	2.35747
8.75	4.11956	2.82097	0.215055	-1.43577	-1.76213	1.59676	1.25657	-1.92952	-2.80593	0.18405
8.8	4.13067	2.54582	0.228199	-2.97644	1.51674	2.23682	-1.10701	0.490548	-3.90151	-1.16289
8.85	3.39331	2.1397	0.966339	-2.05678	-1.32156	-0.01839	-2.75079	-1.04483	-2.96447	-0.19889
8.9	1.85381	1.54056	1.50676	-0.77473	-3.39404	-2.6551	-3.82116	-3.43707	-2.13824	0.28331
8.95	1.88187	-2.62799	0.386912	-1.56661	-1.32256	-1.5177	-2.05168	-3.16424	-2.91393	1.25125
9	3.23123	-6.07862	-0.8116	-2.6957	1.03248	0.792794	-0.22527	-2.13737	-3.47613	1.4949
9.05	5.00186	-3.44702	-1.30362	-2.77473	0.867604	2.32111	-1.03406	-2.57749	-3.80539	0.472944
9.1	6.12423	-0.37603	-1.3351	-2.51084	0.1196	3.27114	-1.9086	-3.43434	-4.10579	0.072429
9.15	5.63846	1.56387	-0.44136	-1.16316	-2.99493	1.92794	-0.8173	-4.01362	-4.42411	0.709728
9.2	5.458	3.51096	0.532653	0.344046	-4.82534	-0.30057	0.621045	-4.53174	-4.29096	1.196
9.25	4.84538	6.2992	0.462113	-0.21343	-1.16529	-1.99751	2.41341	-4.21325	-3.36894	0.556258
9.3	2.51855	7.14916	0.007965	-1.43829	2.39734	-3.70946	3.72606	-3.67389	-2.89212	0.18296
9.35	2.4349	1.08956	-0.02308	-0.70811	4.1097	-3.15618	1.25317	-3.85319	-3.19752	1.60078
9.4	2.8722	-3.75342	0.135176	0.418183	4.35269	-1.65912	-1.33493	-4.20181	-3.26857	2.08349
9.45	1.56925	-3.36314	0.880274	0.881233	0.611047	-0.52898	0.29928	-2.80959	-3.958	0.253112
9.5	0.16421	-2.22649	1.95962	1.13375	-2.08464	1.20118	2.20126	-0.75673	-4.12428	-0.69913
9.55	-0.28574	1.00777	3.5732	0.095708	0.857642	2.89753	3.07376	-0.66162	-3.81065	-1.50178
9.6	-0.64498	3.8046	4.60067	-0.97343	3.52173	4.44326	3.70399	-0.88033	-3.65609	-1.53766
9.65	-1.91475	6.31396	4.20063	-0.46691	0.392084	2.6785	1.983	-0.61194	-3.83381	1.09664
9.7	-2.8038	8.00993	3.10384	0.127443	-2.34551	-0.19194	0.808962	-0.09624	-3.98799	3.14953
9.75	-2.92891	4.90071	0.778016	-0.25347	-3.46847	-1.95943	1.05761	0.17928	-3.42041	2.56995
9.8	-3.0243	2.58146	-0.86462	-0.35485	-3.85239	-3.5038	1.13101	0.962896	-2.45081	1.8008
9.85	-2.80999	3.2011	0.382052	1.19327	-1.09415	-1.77463	0.03209	0.822969	-3.08585	0.65835
9.9	-3.26477	4.08883	2.00531	3.17687	1.81441	1.00976	-0.87011	0.467818	-3.59246	0.302973
9.95	-4.88196	4.78411	1.83617	2.95116	6.68239	-0.62568	0.02659	-0.38061	-2.25306	-0.33665
10	-5.14371	5.0046	1.11591	2.28862	9.87272	-3.27756	0.742954	-1.36685	-0.76322	-0.14641
10.05	-0.85707	3.95148	-0.57055	2.48862	3.26232	-1.53471	0.297561	-1.23007	0.207994	3.7723
10.1	1.8871	2.37881	-1.74243	2.79064	-2.04182	1.2201	-0.23081	-1.04158	0.138511	5.30708
10.15	1.40062	0.716852	-0.76608	1.90589	-0.18983	0.149131	-0.09	-1.01592	-3.897	0.885044
10.2	2.48481	-0.44434	0.584287	0.637976	1.76432	-1.98656	0.231493	-0.79183	-7.65583	-1.68802
10.25	2.1003	-2.64657	0.210807	0.020401	3.97935	-1.03113	1.64419	0.167584	-7.35184	-0.68267
10.3	-0.25991	-4.45961	-0.06597	-0.59409	5.42349	0.808068	2.76336	1.75283	-6.61555	0.352626
10.35	0.344745	-3.92219	1.07375	0.058549	0.879891	1.4566	0.870911	1.70868	-7.40699	1.25039
10.4	1.28508	-3.06329	1.62291	0.735237	-3.37927	2.25909	-1.04447	1.05085	-7.58856	2.05275
10.45	0.562004	-1.40272	1.40577	0.656878	-5.26722	2.52853	-1.99721	1.30531	-5.0379	3.53861
10.5	0.265336	0.295129	1.27174	0.145063	-6.41387	2.95192	-2.83956	1.76544	-3.05358	4.06942
10.55	1.65313	0.929232	2.05192	1.3896	-1.0794	1.96417	-2.69523	1.39774	-3.77444	2.30335
10.6	1.42139	1.18097	3.05634	3.08782	3.41902	0.420858	-2.12833	0.853375	-4.04356	1.17405
10.65	-1.98393	1.78953	1.79829	1.70437	-1.0478	0.176353	-0.14374	1.73627	-5.92978	1.29106
10.7	-3.68808	2.38666	0.502725	-0.09476	-3.77237	-0.28225	2.167	3.11421	-7.70957	0.662542
10.75	-2.43928	5.24754	0.92671	-0.38429	1.34413	-0.51019	3.8595	3.28879	-3.38969	-1.49824
10.8	-1.93899	6.99443	1.14309	-0.66878	5.78395	-0.42543	4.80913	2.81125	0.414713	-1.79885
10.85	-0.44538	1.58135	0.625513	0.152844	4.6515	-0.9782	2.80213	1.86466	-2.92064	1.90806
10.9	1.26191	-3.18929	0.422249	1.49705	2.8773	-1.92651	1.02406	0.59702	-6.24452	3.5444
10.95	0.373812	-1.48411	0.618245	2.11694	-1.32327	-1.74508	3.04052	1.49042	-5.99506	2.68662
11	0.072467	0.463514	1.10289	2.39874	-3.70233	-0.88695	4.88856	3.35705	-5.23673	2.29645
11.05	0.965661	1.89032	1.09388	2.41754	-1.32125	-1.81559	2.65963	3.92741	-3.47089	2.54724
11.1	0.795447	2.79582	0.837081	2.33437	0.203357	-3.34477	0.54563	4.44827	-1.90995	2.61121
11.15	0.073708	1.66173	0.414212	2.03875	2.06954	-3.29668	1.4417	4.92025	-1.6574	1.78524
11.2	0.299265	0.028629	0.464943	1.60628	3.2881	-3.5386	3.21674	5.36215	-1.92351	1.025
11.25	-0.09666	-2.92521	1.88064	1.35256	-0.39592	-3.85134	5.79645	3.78901	-2.36849	-0.72127
11.3	-2.07973	-4.81921	2.82896	1.11658	-3.3389	-4.16674	7.49212	1.34296	-2.73435	-1.57875
11.35	-0.0475	-0.37544	1.68115	1.76275	-0.03319	-3.6981	6.75122	1.07362	-3.21858	-1.59018
11.4	3.10947	3.23093	0.685885	2.3917	3.1393	-2.97653	5.95977	1.2021	-2.99022	-1.47367
11.45	0.7969	2.77695	1.38522	1.27897	3.46365	-2.86577	5.89211	1.02654	-0.30857	-0.82056
11.5	-1.76321	2.6798	1.93563	-0.51333	3.41638	-2.72056	6.02083	1.22795	2.35451	0.123136
11.55	0.021179	0.445393	1.11788	-0.79805	1.15827	-2.6983	5.28694	2.85594	1.47985	1.74261
11.6	2.07875	-1.92488	0.051339	-0.57651	-1.38389	-2.65016	4.60228	5.10537	-0.1698	3.1062
11.65	2.7654	-3.41109	1.27527	0.336223	-3.08629	-2.19018	3.5027	5.41592	-0.53648	4.35308
11.7	3.3277	-4.38725	2.56708	1.63393	-3.88128	-1.186	2.59764	5.10739	-1.05633	4.82667
11.75	2.60539	-4.62319	3.22703	1.30403	0.473187	-0.46741	5.16912	5.33906	-0.38507	4.47352
11.8	0.901491	-4.72193	2.88743	0.617734	4.18854	0.249887	7.45266	5.68606	-0.06709	3.98007
11.85	3.20564	-2.23814	1.67066	0.176029	0.775315	-1.14459	5.29682	5.26936	-1.42932	2.03334
11.9	6.5601	-0.53424	1.3535	0.12665	-2.84045	-3.50446	2.97495	4.36681	-2.07777	0.819194
11.95	4.80026	-2.23197	1.60868	0.10766	-4.93148	-3.67426	2.81619	4.80029	-1.50695	1.0086
12	2.53083	-3.40324	1.32558	-0.02728	-6.01906	-2.77873	3.13691	6.0842	-0.93003	0.596144
12.05	3.59892	-1.09984	0.49312	-0.77807	0.005296	-1.61103	3.93089	6.78428	-1.73465	-1.08509
12.1	4.29881	1.08447	0.372018	-1.78275	4.43752	-0.37447	4.56334	7.18612	-2.14289	-1.20873
12.15	3.44428	0.932949	2.86509	-0.90264	0.068281	-0.49114	2.1309	5.96171	-1.97775	1.98702
12.2	3.93541	-0.07829	5.4917	0.72766	-3.39214	-1.0967	-0.59476	3.68182	-1.75543	3.40509
12.25	4.39628	-4.52555	4.99098	0.149228	-3.80268	-2.63794	0.447347	4.83486	-0.68284	2.97265
12.3	4.04678	-8.5213	3.93548	-0.80353	-2.85954	-4.69816	2.01964	7.12441	-0.37692	2.73948
12.35	4.52746	-8.72357	2.12526	-0.85103	5.57384	-4.38359	2.82168	7.81637	0.126053	3.63738
12.4	3.78058	-7.78748	0.385604	-1.11461	11.2662	-2.9574	3.28845	7.95296	1.09421	3.89965
12.45	2.2006	-6.10679	1.02022	-2.93757	5.29768	-2.17705	2.3381	8.1659	1.91983	1.91556
12.5	2.61772	-4.52934	2.0191	-5.15347	-0.05349	-1.72178	1.44291	8.36757	2.3346	1.66589
12.55	4.66707	-4.94714	2.40678	-4.11912	-1.4102	-1.57421	2.86207	8.73946	2.62468	3.63619
12.6	5.49339	-5.49297	2.58283	-2.44691	-0.6184	-1.56123	4.04355	9.22829	3.81296	4.67832
12.65	7.26781	-5.12005	2.46074	-3.24577	5.25103	-1.81966	3.05167	9.88526	2.47575	4.29346
12.7	9.81062	-4.90232	2.28428	-4.83244	8.85381	-1.84288	2.13083	10.7912	0.464745	3.87753
12.75	7.1852	-4.55969	2.63131	-4.87838	2.55517	-0.80126	2.17116	10.4916	0.227046	4.04901
12.8	4.03563	-4.16879	2.54767	-4.92145	-3.63785	0.159114	2.6356	10.0203	0.072739	4.14577
12.85	6.24633	-3.33915	2.15368	-5.03005	-6.60549	0.533732	2.52598	9.86383	2.55933	4.25235
12.9	8.35199	-2.705	1.92968	-4.97226	-7.62753	0.740391	2.03125	9.66641	5.5588	4.65586
12.95	7.57926	-1.61798	1.66747	-3.6081	-3.58074	0.278596	1.26074	9.66962	7.08224	6.38663
13	5.92536	-0.12236	1.13325	-1.7626	0.047851	-0.62441	0.688895	9.8271	7.70296	6.78558
13.05	4.75797	-0.23518	0.722277	-2.8655	1.55318	-2.74699	2.52833	9.96991	3.88164	5.1955
13.1	3.44	-0.69929	0.226207	-4.6853	1.86853	-5.46426	4.38834	10.1373	1.13471	4.20974
13.15	3.51868	-2.55865	0.849472	-3.91506	-1.74143	-4.98301	2.83369	11.0443	4.7393	2.42541
13.2	5.45134	-4.32816	1.47045	-2.13084	-3.46488	-3.74386	1.26575	12.7283	7.95576	2.18787
13.25	6.68004	-4.79769	1.2155	-0.32952	1.67978	-3.16979	3.80978	13.7002	9.0892	3.35981
13.3	5.54466	-5.27462	1.23703	1.39167	5.20118	-2.71212	6.48394	14.7922	8.71378	3.71266
13.35	5.24496	-5.87622	2.5764	0.494817	3.9901	-1.9972	6.29306	15.0083	5.37567	2.19275
13.4	5.2248	-5.26334	3.69315	-1.32074	2.31596	-0.84218	5.87113	15.072	3.03655	1.87396
13.45	3.97922	-1.9479	3.42566	-2.93083	-0.92666	0.36617	4.65421	14.3251	3.14265	3.61042
13.5	4.99382	0.387663	2.87288	-5.23746	-2.97521	1.27878	3.4348	13.0356	3.16362	4.14038
13.55	5.821	0.142137	1.39077	-4.90833	1.0162	-0.16559	3.85153	13.4983	4.22581	1.52456
13.6	5.35834	-0.05816	0.139993	-3.99541	4.15868	-2.13306	4.95316	14.6288	6.25831	0.754451
13.65	5.6054	0.265278	0.05583	-2.01254	5.58212	-1.23744	6.98764	14.6128	7.81889	2.79004
13.7	5.50376	0.373833	-0.09114	0.60923	6.11767	0.743109	8.51479	14.5476	9.03545	4.45046
13.75	4.44676	-1.71438	0.878331	-0.19759	-0.68958	-0.29962	6.19737	15.4206	11.7022	5.97512
13.8	5.10554	-2.88949	2.14889	-1.98202	-5.30748	-2.02503	4.04402	16.7311	14.2896	6.18564
13.85	5.73433	-1.92523	2.4652	-1.71154	-3.12388	-1.51256	6.09663	15.6816	12.8456	4.75435
13.9	4.20692	-0.97292	2.43689	-1.21456	-0.15249	-0.09749	8.27609	13.6584	11.3258	3.90348
13.95	3.39949	-1.34397	2.01127	-2.47909	1.869	-0.63823	7.99584	13.0024	9.49193	4.47835
14	4.2442	-1.61259	2.38383	-4.46178	2.51748	-1.8427	7.52117	12.2501	8.96819	4.79961
14.05	4.6072	-0.4573	4.2532	-3.07868	-0.34423	-2.75912	7.8474	11.7189	13.2934	4.68923
14.1	3.73014	0.291024	5.42798	-0.71748	-2.16163	-4.14216	8.34279	11.358	16.9397	3.58426
14.15	5.11986	-0.37524	4.41779	-2.38943	1.52115	-4.36415	7.95391	11.1384	14.9756	0.265372
14.2	5.33715	-1.85361	2.46742	-5.34672	4.35421	-4.26429	7.24979	10.9633	12.7704	-0.01992
14.25	3.88465	-5.57331	0.376182	-4.50068	4.08718	-4.10155	6.43128	11.3474	15.7501	5.24628
14.3	3.83661	-8.03913	-0.80746	-2.50668	3.26226	-4.39639	5.89116	12.0411	17.0403	7.33244
14.35	5.11784	-7.3428	0.668764	-2.24312	-1.42808	-3.63585	8.11179	11.6513	10.2291	5.89752
14.4	6.11293	-6.27369	2.42653	-2.4068	-4.23265	-1.62464	10.3228	11.0096	5.13455	5.42476
14.45	5.56643	-6.05796	1.6353	-2.43339	-1.98016	-0.45376	9.65373	10.8685	5.68691	5.94267
14.5	5.58379	-5.66657	0.352429	-2.46768	0.205227	0.976364	8.71827	10.6903	8.02563	5.37234
14.55	5.24585	-2.71873	1.33041	-1.8405	2.86078	-2.00792	6.84977	10.3957	7.53006	2.41773
14.6	4.28157	-0.63166	1.91684	-0.95013	4.38742	-7.40966	5.23386	9.98921	7.13267	0.978695
14.65	6.05181	-1.80721	1.21908	-1.0945	3.5219	-7.35819	7.01799	10.5147	8.7456	0.633803
14.7	8.07241	-2.79476	1.27934	-1.6292	2.27452	-5.12067	8.82015	11.6674	7.99478	0.099124
14.75	7.64447	0.339407	1.39597	-1.62653	-0.32598	-2.05934	8.29507	11.0058	8.60001	-1.48147
14.8	7.50317	2.11314	1.5165	-1.46918	-1.8409	2.06684	7.55175	9.21799	10.1545	-1.50838
14.85	9.73433	-1.9234	2.04015	-1.24507	0.539384	0.799757	6.41945	9.32985	11.9788	2.02735
14.9	11.2677	-5.23488	1.43458	-1.09612	2.82403	-2.38179	5.53011	9.76065	13.5576	3.99988
14.95	9.70219	-6.09757	-0.14788	-1.81074	1.39699	-2.68726	5.76178	10.9354	14.2737	4.28615
15	9.05268	-5.79205	-0.64736	-2.82628	-0.26043	-3.03004	5.97074	12.4515	13.3816	3.9674
15.05	8.59547	-1.98888	1.59203	-2.42618	-2.23153	-4.00069	5.65964	11.4391	12.888	2.8133
15.1	8.32058	0.274256	2.99844	-1.87228	-3.81632	-4.95374	5.29363	9.32586	10.6493	2.84293
15.15	9.9029	-2.47752	1.82278	-2.43713	-3.63093	-4.23613	6.75321	9.74345	7.22553	4.21875
15.2	9.09801	-4.63443	0.799766	-3.58792	-3.30306	-2.32451	8.19034	11.4444	7.18103	4.35587
15.25	7.29415	-3.85033	0.445832	-3.47091	-1.91236	-3.77371	8.54127	10.9547	5.42045	1.26446
15.3	7.89738	-3.17305	-0.10693	-2.84222	0.157233	-6.83169	9.02353	9.47721	3.55219	0.298913
15.35	8.41018	-2.56288	0.011919	-1.82917	1.77098	-5.0336	7.92537	10.6401	5.11008	1.48188
15.4	8.55103	-2.15641	0.420592	-1.09936	3.15726	-1.16077	6.76844	12.8564	7.39525	2.38912
15.45	9.45575	-3.68791	0.947522	-2.05129	9.29	1.58387	8.347	12.3441	7.99758	4.26256
15.5	10.4817	-4.76541	1.49687	-3.71963	12.3476	4.65276	9.924	10.9573	8.28981	4.69331
15.55	8.74599	-2.83174	2.67226	-2.80531	4.74022	4.18717	9.14468	11.2427	9.71008	3.24777
15.6	5.90046	-0.7992	2.86675	-1.12243	-0.16128	2.59291	8.38436	12.0633	11.3379	1.67036
15.65	7.88346	0.130252	1.75588	-1.78614	2.5549	0.136174	8.09675	11.1823	12.8367	0.168303
15.7	11.4444	0.72332	0.987447	-3.30489	4.60805	-3.19385	7.76979	9.09342	13.4964	-0.39114
15.75	10.6469	1.3039	0.504931	-4.71685	3.88878	-4.81449	7.56384	9.23816	13.7203	0.300489
15.8	9.66155	1.36775	-0.06762	-6.28886	2.78254	-5.75531	7.36484	10.4826	13.2102	0.529781
15.85	9.59798	0.873535	-0.21807	-4.58512	0.09749	-5.67579	7.07621	11.5468	11.939	0.154594
15.9	8.2317	0.501477	0.481745	-1.32402	-1.4925	-5.25876	6.99703	12.9513	10.9465	0.045956
15.95	7.23266	-2.66274	0.68134	-1.34563	1.14772	-4.17276	6.43865	11.6346	10.8346	1.29806
16	8.48083	-4.87359	-0.59348	-2.41986	3.98363	-2.82018	5.95684	8.93243	10.8109	1.13251
16.05	9.86636	-4.62669	0.364411	-2.02986	5.59207	-3.18055	6.50103	8.6705	10.2877	-1.00772
16.1	9.89611	-4.05078	2.23092	-1.31076	6.22634	-3.95806	7.26622	9.27235	11.1386	-2.08531
16.15	11.8782	-1.08242	0.878102	-2.92445	6.5268	-3.39018	8.03719	9.13762	15.4723	-1.4796
16.2	12.8181	1.14818	-0.71439	-5.66854	5.98727	-1.90487	8.54188	8.7228	20.6654	-0.97873
16.25	9.26756	1.44484	-0.35397	-4.84783	2.88808	-1.2474	8.75021	8.72464	21.5003	-0.47962
16.3	6.50085	1.88487	-0.39633	-2.9557	0.162435	-0.48164	8.62043	8.23352	20.9229	-0.28242
16.35	7.68729	3.18939	0.037484	-1.45166	4.67319	-0.4792	5.27907	6.99744	17.3026	-0.62047
16.4	9.93443	4.09527	0.741282	0.333554	7.91003	-0.3064	2.1107	5.08335	12.8894	-0.66234
16.45	11.8342	6.15525	1.13337	-1.41508	5.66653	-0.04472	5.27462	6.12543	10.185	-1.16897
16.5	12.8989	6.86668	1.43682	-4.83337	3.37287	0.452648	8.66538	8.53482	8.988	-0.95157
16.55	11.876	-1.59455	1.40346	-5.19016	1.66144	0.237457	6.18358	8.57042	9.4675	0.609789
16.6	10.6385	-7.46669	1.29092	-4.23911	0.682175	-0.48125	3.89614	7.71769	10.3719	0.935259
16.65	11.0218	-3.4172	0.210337	-3.37208	2.16296	-1.17906	5.21963	7.53577	7.85375	-0.76267
16.7	11.5317	0.260296	-0.49961	-1.95714	2.80491	-1.86724	6.41438	7.67028	6.27595	-1.80435
16.75	11.5153	1.58906	1.28836	-1.9867	1.54272	-1.55446	5.96892	7.88791	9.44623	-2.70389
16.8	10.9214	2.10353	3.04548	-2.2775	0.007115	-0.20036	5.30217	7.66914	11.3772	-2.56737
16.85	9.04562	-0.45441	1.85348	-0.80687	-1.9457	0.13422	5.45969	7.66999	9.52548	-0.8594
16.9	6.01493	-1.48361	0.851598	1.5582	-3.23776	0.374272	5.74068	7.39894	7.41733	0.039754
16.95	7.09394	2.92113	2.81161	0.0849	0.493877	-0.54523	5.38235	7.54673	11.2194	1.65503
17	9.80472	7.52971	4.58353	-2.98473	4.21843	-2.60906	5.11024	7.81591	14.7262	2.52854
17.05	8.74339	13.6173	4.5604	-2.35965	8.03181	-4.60749	4.80943	6.89525	15.7013	3.01798
17.1	7.425	16.534	4.2008	-0.30545	10.1083	-7.13997	4.54693	5.82447	16.067	2.08521
17.15	8.40294	10.4409	3.77638	-0.76379	5.71374	-6.93194	6.12349	6.78696	10.6287	-2.31995
17.2	9.15267	5.9208	2.7982	-1.88639	1.88742	-5.56085	7.60872	8.71866	6.01717	-3.39314
17.25	8.85844	8.8556	1.70564	-1.84004	1.36874	-4.42043	5.94513	6.92722	7.86123	-0.91583
17.3	10.1801	10.6306	1.53598	-1.15936	1.09734	-2.91812	4.09117	2.9734	9.3683	0.094737
17.35	9.72276	5.6799	2.06997	-0.65057	-0.28393	-2.26694	4.02786	2.61258	7.48489	0.64179
17.4	8.1474	2.09222	2.11027	-0.20106	-1.1385	-2.04173	4.26372	3.33825	7.06469	0.800234
17.45	9.84146	5.43561	1.65307	-0.4654	-0.40873	0.452723	5.51475	4.09892	4.39731	1.57039
17.5	12.6411	9.36028	0.754287	-1.2541	0.604751	4.86923	6.70409	5.27909	3.26982	1.9856
17.55	12.4057	11.2296	-1.00568	0.617362	3.69701	4.06602	5.99713	5.39169	7.68378	2.93226
17.6	11.3677	11.5343	-1.40255	3.61017	5.67869	1.44169	5.12986	5.03272	9.55702	2.90101
17.65	11.7129	11.1101	0.013015	1.81124	4.5983	-0.21707	5.29365	5.08063	7.08268	1.62081
17.7	10.1457	10.7815	0.57667	-1.99396	3.15292	-1.78922	5.66973	4.97547	5.39898	1.88893
17.75	9.38661	12.3231	2.03977	-3.48171	0.724984	-1.79635	4.96306	3.32911	8.67093	3.47048
17.8	11.3097	13.7178	3.24319	-5.07679	0.009641	-0.8221	4.21218	0.655281	12.3047	3.5036
17.85	10.5548	15.1587	3.11666	-2.87359	3.26679	-1.71006	3.73092	1.45316	9.82772	1.9534
17.9	7.33336	16.6059	3.69875	0.975653	5.33463	-3.85932	3.18973	3.72624	6.36188	2.09773
17.95	7.7417	16.0639	3.30355	0.39975	6.85345	-2.77444	4.06743	3.31597	4.56179	4.46272
18	8.48874	14.5324	2.60344	-1.09605	7.30511	0.232957	5.07699	1.94871	3.54684	5.49109
18.05	6.41284	11.5218	3.36433	-0.78182	3.79197	-0.44974	3.59087	2.03194	0.945489	6.65539
18.1	4.17877	9.16407	3.6307	0.05069	0.887068	-2.09755	1.9597	2.91019	0.979572	6.38136
18.15	5.03608	10.1443	3.51373	0.038058	0.203335	-0.97544	2.02015	3.20963	6.41678	4.27154
18.2	5.78173	11.8045	3.48716	-0.13256	0.218617	1.90169	2.39371	3.39109	9.45408	2.4839
18.25	6.06817	16.5701	4.00655	-1.0948	5.06007	0.977768	3.4697	2.85136	6.99204	0.27803
18.3	8.66209	19.5589	5.26502	-2.13495	7.30628	-2.08145	4.37944	1.99658	5.81695	0.614723
18.35	7.85809	15.5303	3.90348	-2.06328	0.521812	-2.7495	2.08267	2.28799	7.38572	3.43447
18.4	4.14187	12.163	1.42497	-1.73931	-3.39204	-2.54954	-0.23711	3.11623	7.22926	4.19234
18.45	5.5392	9.12885	1.32208	-1.57814	4.86389	-2.49901	1.40236	2.06388	3.03461	2.74809
18.5	10.363	7.32009	1.90774	-1.48691	10.5954	-2.32476	3.15508	-0.34911	0.186022	2.57108
18.55	10.1524	9.41016	2.22329	-0.19189	7.08418	-1.01184	1.53938	0.214819	2.18555	3.67996
18.6	8.33844	11.1663	2.44168	1.89598	2.40107	1.3701	-0.18686	1.95065	4.33268	4.0984
18.65	4.98651	9.9712	1.77286	1.2568	-2.74002	-0.72517	0.827495	0.464683	7.28334	4.13231
18.7	0.967173	10.4	0.803165	-0.25072	-5.99633	-5.03159	1.94559	-2.6803	8.31924	4.57694
18.75	0.972817	16.119	1.36754	-0.38738	-1.0829	-4.91296	1.42339	-2.62725	7.76728	5.58049
18.8	4.33792	19.9881	2.54225	-0.06251	2.12477	-2.99376	0.643674	-1.29927	7.81948	4.82397
18.85	4.51485	17.4771	2.62199	0.837473	1.11735	-1.7772	-0.82152	-0.45099	6.30539	2.41756
18.9	3.03643	14.0581	2.32796	1.85922	-0.67083	0.491775	-1.91328	0.450702	4.75253	1.54914
18.95	4.77512	9.18641	1.66522	1.40647	-0.46709	0.337019	1.05093	0.366996	3.07931	1.79607
19	4.96173	7.02272	1.574	0.34357	0.632471	-1.55487	4.23862	-0.6667	2.44419	3.48409
19.05	2.40402	13.3392	1.25701	0.440464	6.11329	-2.32606	4.21675	-1.46058	2.32936	7.77311
19.1	0.772932	17.4243	-0.07497	1.03332	9.25509	-3.1268	3.92643	-2.26511	2.23688	9.3975
19.15	2.54064	14.5859	-0.25966	0.503928	3.71496	-2.38793	2.33411	-2.28491	1.8632	9.53373
19.2	5.55697	11.623	0.694691	-0.4817	-0.4141	-0.09145	1.00055	-1.54268	0.383307	7.58215
19.25	5.17019	6.17864	1.72938	-0.26085	-0.36389	0.114618	2.26454	-1.57414	-1.32521	1.09819
19.3	4.95291	1.22115	2.31903	-0.13419	0.096319	-1.27103	3.41103	-1.90774	-1.15602	-1.01663
19.35	3.71385	-1.24628	1.326	0.60593	0.087692	-1.78434	2.47562	-1.2726	2.79059	-0.16818
19.4	1.24857	-1.67369	0.675327	2.09775	0.307922	-1.69765	1.45873	-0.14578	6.05295	2.07636
19.45	0.701489	-0.3212	2.26629	1.16725	1.34837	-1.64728	1.77373	-0.21348	8.67645	5.68679
19.5	2.46819	1.31334	3.23722	-0.55294	2.27786	-1.92752	2.08055	-1.18542	8.99098	6.8353
19.55	4.39306	6.70019	2.85045	0.288737	0.128428	-1.24753	2.73888	-1.77914	4.79461	5.88268
19.6	5.11498	9.49063	2.96789	1.69524	-1.33111	0.531633	3.46485	-2.68335	2.86138	4.92821
19.65	5.28904	5.25863	2.51331	0.710758	2.67507	1.22829	1.81817	-2.14966	3.64076	3.71111
19.7	5.28857	2.49031	2.31659	-1.41899	5.58143	2.19983	0.130855	-0.44782	4.09101	3.58144
19.75	3.57545	5.71644	2.71345	-1.48409	5.26197	2.55039	0.680307	-0.16814	3.83947	4.19044
19.8	3.23249	9.11711	3.23709	-1.16714	4.36375	2.15888	1.12587	-0.26286	3.77037	4.8831
19.85	4.7257	12.8872	3.68268	-0.85916	1.86817	2.45666	0.161177	0.880217	3.55163	6.03478
19.9	6.06939	15.0193	3.83325	-0.68378	0.43506	2.41611	-0.90053	2.79814	3.67233	5.20088
19.95	7.32551	13.0859	2.2698	-1.2487	-0.93366	1.93413	-0.43464	2.48414	4.22458	2.71024
20	7.60715	7.99535	0.371204	-2.32592	-1.44803	0.798792	0.337486	1.11242	4.55476	2.43018
20.05			1.18915	-1.75502	1.81657	1.08121	-0.12732	0.548953	3.31648	2.79643
20.1			2.61531	-0.70713	4.15292	1.83603	-0.87759	-0.09636	1.37987	2.96982
20.15			3.61538	-1.45311	1.98386	0.621495	-1.25024	-0.25905	0.964482	3.89249
20.2			3.27982	-2.92596	0.277004	-2.23933	-1.23986	-0.79011	2.05817	4.1835
20.25			0.935054	-1.37262	0.551512	-1.98272	-0.95351	-0.79301	3.16837	3.59005
20.3			-0.30471	1.36021	1.12743	-0.06088	-0.60553	-0.45636	3.43169	2.92641
20.35			-1.10449	0.350704	6.06363	1.84957	-0.4325	-1.30825	1.53915	1.46283
20.4			-1.41128	-2.31042	8.57821	4.61239	-0.43092	-3.61121	-0.504	1.5069
20.45			0.039256	-2.82867	3.52141	4.70601	-0.23669	-3.43478	-2.28577	3.4479
20.5			1.07749	-2.68849	0.076796	3.18559	-0.10299	-1.21966	-2.746	4.00079
20.55			0.983558	-0.73887	1.18045	2.61694	-0.49188	-0.97415	1.01391	4.33496
20.6			0.936861	2.27	2.85271	2.00713	-0.70536	-1.04413	4.38554	4.39309
20.65			1.04973	1.6624	5.25121	2.6125	0.507168	-1.0648	6.61924	4.51837
20.7			0.88261	-0.38989	6.41712	3.52891	1.63912	-0.7313	7.95503	3.82929
20.75			0.139574	-0.77196	3.18859	3.52709	2.34643	-0.07813	3.94499	3.25658
20.8			0.067902	-0.82475	1.0018	2.41857	2.722	1.0853	-0.2914	2.76921
20.85			1.64198	-0.57495	1.28292	0.639819	-0.56651	1.11621	-0.65903	2.14679
20.9			2.26647	-0.23572	2.76295	-2.28083	-4.00602	0.557779	0.883029	1.56182
20.95			1.70997	0.233901	8.30243	-1.23334	-3.83691	0.279238	2.03189	0.584503
21			1.47785	0.848529	11.1965	1.78937	-2.91523	-0.27885	2.22616	0.008947
21.05			2.24305	1.84488	5.04859	1.99738	-2.99952	-0.85715	0.211814	-0.22017
21.1			3.15766	3.43585	-0.07253	0.598787	-3.0427	-1.82449	-1.0072	-0.19962
21.15			2.32768	2.01777	-1.90794	0.08933	-2.53856	-2.56949	0.156801	-0.14707
21.2			1.45379	-1.32218	-2.81034	-0.41018	-2.29048	-3.83113	1.28368	0.500528
21.25			2.04146	-2.21102	2.3199	0.079617	-2.03419	-3.5603	2.13706	2.66991
21.3			1.93803	-2.09323	5.25554	1.07031	-1.9317	-1.85708	1.94391	2.92006
21.35			0.651174	-1.14831	1.48528	0.543126	-0.83209	-1.44267	2.04056	2.57348
21.4			-0.90642	0.542845	-0.77553	-0.80107	0.408817	-1.71855	2.5797	1.97526
21.45			-2.28484	0.519238	-1.938	0.126911	-0.27477	-0.73265	0.581415	-0.33941
21.5			-2.05612	0.058236	-1.15645	2.44097	-1.0124	0.952024	-1.35623	-0.35196
21.55			-0.1322	0.21336	5.63659	2.0097	-1.05724	0.804798	-1.04789	1.24473
21.6			0.936772	0.535437	9.26478	0.301967	-1.02207	-0.66099	-0.46124	1.34415
21.65			0.987986	-0.71987	3.64997	0.589649	-0.58746	-1.03956	-0.58992	1.09266
21.7			0.775103	-2.86455	-1.04797	2.82171	-0.3028	-1.53998	-0.79011	1.58792
21.75			0.227312	-1.55187	1.02676	2.54652	-2.07389	-1.17614	0.17438	3.0683
21.8			0.350553	1.67809	3.22568	0.876699	-4.14654	-0.09441	0.321878	2.65609
21.85			0.909855	1.83073	4.47206	0.52994	-5.70734	-0.09727	0.80687	0.67543
21.9			1.79119	1.08348	4.70385	0.007319	-6.95256	-0.64254	2.22922	0.597024
21.95			2.40816	0.100958	-0.71309	0.065896	-4.29177	-0.31745	1.91942	1.2766
22			3.25669	-1.45356	-3.557	0.770148	-1.36582	0.453241	2.30428	1.19393
22.05			4.71088	-1.13277	-1.31987	1.71694	-2.82382	0.808446	0.256947	0.819273
22.1			4.00861	-0.20756	1.37383	3.23283	-4.26914	1.38278	-1.73331	0.996204
22.15			1.66088	-1.67403	3.34053	4.20562	-3.37164	1.29994	-1.7127	1.56043
22.2			0.849117	-4.5166	3.79011	4.40705	-2.42297	1.02262	-1.3279	1.93329
22.25			1.24361	-3.4859	-1.80798	2.58254	-2.69921	0.551614	-2.48996	2.81939
22.3			0.907918	-0.5173	-5.11689	-1.21121	-3.20569	-0.38033	-3.19042	3.20598
22.35			-0.57894	0.281368	-4.25118	-2.42608	-4.14962	-1.14777	-2.67033	3.09176
22.4			-1.15324	0.086146	-2.94744	-2.843	-5.03597	-1.86922	-0.73394	1.9608
22.45			-0.61152	-1.12415	0.912614	-2.45883	-5.11191	-2.49873	-0.05516	0.048086
22.5			0.121644	-2.44105	2.87285	-0.91922	-5.17725	-4.02476	-0.59858	-0.03621
22.55			-0.13062	-1.71386	-0.28462	-0.80682	-4.95216	-3.73908	-2.63636	0.905937
22.6			-0.40811	0.096915	-2.74216	-1.22316	-4.50156	-2.51964	-5.35602	1.95234
22.65			-0.15243	-0.38477	-3.2399	-0.76544	-4.34755	-2.41519	-6.31939	3.13317
22.7			0.464424	-1.50849	-2.15959	0.721865	-4.4958	-2.96027	-6.41093	3.87718
22.75			0.942743	-0.20382	3.13617	-0.01834	-4.73049	-2.0377	-5.65339	5.42492
22.8			0.046092	2.86197	6.38584	-2.10899	-5.05376	0.61476	-4.93561	4.59182
22.85			-0.97072	1.75567	1.43873	-2.20829	-5.47288	0.0071	-4.54328	1.73381
22.9			-1.51082	-1.82237	-1.94538	-0.60052	-5.70227	-2.09215	-4.88701	0.987746
22.95			-1.45745	-4.06851	-1.76952	-0.31507	-4.52772	-1.98901	-6.45506	0.751421
23			-1.02599	-5.79594	-1.04513	-0.48916	-3.08149	-0.17343	-7.15749	1.17352
23.05			-0.44647	-3.04983	2.1455	-0.62174	-2.74574	0.548784	-5.54514	2.01898
23.1			0.166356	2.85085	3.33635	-0.53247	-2.43938	0.193876	-4.6317	1.70601
23.15			0.066235	2.06393	-0.72214	-0.3171	-3.10169	-0.24301	-5.09148	0.022665
23.2			0.197098	-0.82408	-4.27433	0.843703	-3.75678	-0.92081	-5.74305	-0.87967
23.25			-0.44147	0.106245	-2.9474	-0.27515	-2.56861	-0.39655	-6.74865	-2.04845
23.3			-0.44932	2.90114	-1.64624	-2.57264	-1.67151	1.18361	-7.24679	-0.96425
23.35			0.368972	2.36691	-1.23865	-2.72667	-4.12179	1.54488	-8.27656	2.08274
23.4			0.346241	0.1449	-0.27576	-2.80237	-6.60718	1.33186	-9.71087	3.77758
23.45			-0.26535	-1.31134	1.30882	-3.37023	-6.79493	1.25364	-8.93918	5.66864
23.5			-0.72303	-2.19434	2.36916	-3.88536	-6.84455	1.11366	-7.5923	3.72217
23.55			-0.4238	-1.93898	-0.23368	-3.84467	-7.4831	0.827507	-5.92664	-1.87525
23.6			0.313111	-0.53648	-1.90866	-2.71098	-8.01872	1.17074	-5.18359	-1.91403
23.65			2.28362	-0.82102	-1.06921	-1.17542	-6.90387	0.823863	-5.50172	0.975178
23.7			3.48254	-1.75796	-0.45011	1.85606	-5.67165	-0.33068	-5.3885	1.46026
23.75			2.45642	-1.40698	2.16792	2.369	-5.59158	0.070508	-6.08609	1.25605
23.8			1.19103	-0.3718	3.26193	1.42721	-5.81279	1.54908	-5.87514	1.49163
23.85			-0.0112	-0.75121	1.0106	-0.25439	-6.07469	1.42029	-6.09072	2.26255
23.9			-0.9737	-2.11335	-0.11126	-3.01127	-6.15374	0.573845	-7.44802	1.60738
23.95			-0.85928	-2.00903	1.63998	-2.62298	-4.94704	1.1482	-7.33678	-0.57123
24			-0.34209	-1.26796	3.03172	0.339437	-3.63284	3.39561	-6.912	0.158525

## Sheet: 2nd order
Time	n1	n2	n3	n4	n5	n6	n7	n8	n9
0.5	5.7093	-7.90483	4.02408	-3.00116	-3.45311	-3.05719	-0.46045	-6.91469	-5.06373
0.55	1.90474	-6.93278	2.75742	-1.78262	-4.67659	-2.34974	-1.08841	-7.86526	-5.92703
0.6	-2.07867	-5.50749	1.66338	0.018007	-4.4648	-1.85973	-1.66928	-8.86167	-6.71008
0.65	-1.10752	-3.55594	1.81419	-3.34022	2.77212	-2.15163	-0.05428	-8.85071	-7.30213
0.7	0.141787	-1.86925	1.98214	-6.73121	9.1525	-2.46564	1.79425	-8.52252	-7.80841
0.75	0.38878	-2.14171	1.12886	-3.34571	5.36269	-2.11916	2.14265	-7.11692	-7.46632
0.8	0.456032	-2.36456	0.506311	0.231519	0.63272	-1.7183	2.00377	-5.64798	-7.02785
0.85	-0.43492	-2.36236	1.72171	-0.66875	-2.04668	-2.1152	1.04162	-4.89338	-6.68226
0.9	-1.30093	-3.12273	2.79465	-2.89054	-3.23792	-2.62848	0.419148	-4.25602	-6.34677
0.95	0.1827	-4.77267	2.84109	-6.60869	1.55627	-2.42243	0.809907	-3.49172	-4.90076
1	1.45181	-6.11283	2.56051	-9.63748	6.30213	-2.33038	1.40817	-3.0274	-3.73667
1.05	-1.55204	-6.83317	1.7935	-6.31622	6.03156	-2.57609	2.28354	-4.49982	-5.36857
1.1	-4.62768	-6.75967	1.29303	-2.4777	4.41969	-2.63114	3.13848	-5.85502	-6.85891
1.15	-4.95027	-3.53602	1.31402	-5.4791	-1.3241	-2.45233	4.84687	-5.17147	-6.00845
1.2	-4.64665	-0.54293	1.48665	-8.43954	-5.77467	-2.05996	6.73812	-4.37464	-4.85227
1.25	-2.89669	-1.93923	3.49216	-5.91897	2.59836	-1.642	5.84319	-4.91504	-3.5872
1.3	-1.25898	-4.17079	5.21912	-3.05565	10.1097	-1.46024	4.41193	-5.35432	-2.61598
1.35	-1.00595	-5.17141	4.31037	-2.44848	6.51168	-2.69517	3.77775	-1.27882	-2.87366
1.4	-0.64653	-5.72737	3.14713	-2.09875	2.34952	-3.99348	3.49241	2.67159	-3.25032
1.45	-1.39835	-5.27375	1.50317	2.58597	-2.24995	-3.88711	3.1199	1.44038	-3.94
1.5	-2.11682	-4.40647	0.38503	8.14743	-5.46043	-3.67526	2.70214	-0.23585	-4.54577
1.55	-1.04948	-1.7973	1.39246	7.51907	-4.06368	-2.52888	1.44411	-0.34022	-4.39542
1.6	-0.11206	0.14618	2.26821	6.30817	-2.22631	-1.129	0.104272	-0.1056	-4.31815
1.65	0.892025	-2.55601	1.50018	5.45197	2.5999	-1.15712	2.04894	-1.85254	-4.76684
1.7	1.7321	-4.98356	0.385344	4.64024	6.70874	-1.16647	4.37763	-3.38083	-5.01226
1.75	0.846819	-3.18483	-0.851	5.97135	1.72556	-0.14494	3.1881	-1.0803	-4.10744
1.8	0.010367	-1.88841	-1.69053	6.84216	-2.74767	0.895728	1.85351	1.36007	-3.02579
1.85	0.500072	-3.09645	-1.8951	6.96215	-1.95195	0.241108	3.20787	1.2383	-2.02159
1.9	1.22905	-4.14763	-1.79716	6.27327	-0.56289	-0.56795	4.40898	0.784742	-1.2633
1.95	2.16754	-6.14476	-0.34444	1.77121	4.84585	-0.21155	5.09429	1.50369	-0.68266
2	2.7778	-7.49907	0.875492	-2.50996	9.11045	0.18693	6.23912	2.31028	-0.59245
2.05	0.382743	-2.35146	1.24097	-1.29876	5.3434	0.871818	7.11341	1.74113	-2.63148
2.1	-2.10848	2.34383	1.32282	0.473571	1.27494	1.57819	7.84211	0.973813	-4.61198
2.15	-2.93185	1.59344	0.505701	2.25024	-1.49763	-0.66999	7.89637	0.973876	-4.7093
2.2	-3.60391	0.835577	-0.37062	3.82758	-3.00522	-2.84174	7.87594	1.40314	-4.31981
2.25	-3.71125	1.40878	-0.99601	0.170966	1.4089	-0.8813	8.19234	2.93197	-3.32999
2.3	-3.41004	2.40439	-1.0879	-3.35099	5.09363	1.20488	8.66819	4.33596	-2.50664
2.35	-2.19485	6.20786	-0.1776	1.09409	4.78873	0.271046	5.58094	3.48541	-2.50002
2.4	-0.63742	9.17816	0.571408	6.17501	3.31047	-0.80771	2.29371	2.61796	-2.5676
2.45	0.873692	6.83023	0.546808	6.14739	0.331528	-0.74964	4.41452	2.55566	-2.60511
2.5	1.70418	4.55666	0.45868	5.67536	-1.89047	-0.68303	7.06575	2.50401	-2.21216
2.55	1.35862	4.68231	1.72963	5.88084	-1.36278	-0.08672	7.77113	3.94287	-0.39307
2.6	0.929073	5.17222	2.75046	6.28368	-0.3725	0.617476	7.85529	5.48595	0.876103
2.65	-0.14979	6.70635	0.618094	5.40316	3.0339	0.823807	5.52947	4.27065	0.381177
2.7	-0.98529	7.87176	-1.5263	4.25241	5.58993	1.01898	3.56053	3.06516	0.020204
2.75	-0.87052	5.17898	-0.98243	3.42789	1.01863	1.25602	5.07809	4.6964	0.988017
2.8	-0.57748	1.61857	0.01472	2.04014	-3.54809	1.40426	6.73283	6.00147	1.77425
2.85	-0.22736	-1.2332	0.406237	6.76615	-1.82192	0.978747	3.9826	3.64877	1.30267
2.9	0.146544	-3.44382	0.918332	11.03	0.143904	0.587693	0.953077	1.13241	0.663519
2.95	0.592468	-4.23389	0.479292	-1.49484	3.60623	0.304199	2.14707	0.891836	0.692157
3	0.647783	-3.91169	-0.07122	-13.3249	6.16391	0.139938	4.09249	1.38549	1.02833
3.05	-1.81789	-0.55936	0.259409	-7.19068	0.773621	0.07601	5.59079	2.39806	1.72849
3.1	-3.59154	2.01104	0.480951	-0.32688	-3.48893	-0.11278	6.4187	3.12766	2.12381
3.15	-1.2391	1.04979	-0.28029	-1.28427	-1.37631	-0.79887	6.16704	2.80359	0.149924
3.2	0.906518	-0.02519	-0.88677	-3.02949	0.837712	-1.30572	6.00035	2.56195	-1.01024
3.25	0.689979	-2.29739	-0.67755	-3.99391	2.24832	-0.19869	3.20227	4.82591	0.317029
3.3	0.14413	-3.83441	-0.60631	-5.39739	3.33345	1.02302	0.317156	6.64113	1.83005
3.35	-2.0853	1.60457	-0.48076	-2.96454	2.52743	1.17552	0.838306	4.34769	2.99544
3.4	-3.83737	6.57029	-0.49745	0.420431	1.46131	1.21124	1.46438	2.62928	3.78371
3.45	-2.60945	5.38397	-0.74758	2.85013	-0.27539	1.22212	1.25229	3.81279	3.86017
3.5	-1.21825	4.00639	-0.98079	5.55132	-1.28553	1.09771	0.694831	4.90626	3.87309
3.55	-1.60554	5.00386	0.34569	8.38005	1.81519	-0.73445	0.140851	5.42907	2.5589
3.6	-1.94898	5.98825	1.55719	11.0915	4.04804	-2.47419	-0.80351	5.47593	1.43503
3.65	-1.63866	6.22907	0.354647	4.12949	0.527646	-2.66333	-2.04122	3.76853	1.64723
3.7	-1.54888	6.05199	-0.83797	-4.51377	-3.52066	-2.63159	-2.48498	2.33906	1.79269
3.75	-2.54773	2.89636	-0.92768	-9.34042	-4.39986	-1.39761	-2.53259	3.35806	1.49492
3.8	-3.28761	-0.22332	-0.85549	-12.2996	-4.21743	0.116944	-2.62593	4.45502	1.33618
3.85	-1.40346	1.37333	-0.76109	-6.68581	-0.54145	1.23691	-1.52008	3.46468	1.0322
3.9	0.14474	3.33159	-0.47581	1.6969	2.51729	1.91231	-0.24546	2.28921	0.940882
3.95	-0.75409	5.53528	-0.26681	8.41327	2.69484	0.732399	-2.10129	2.226	1.61157
4	-1.58075	7.14394	-0.22466	12.5135	2.17208	-0.55028	-4.31844	2.48208	1.96071
4.05	-2.85309	4.71673	-1.61417	8.57034	-0.62809	-0.35164	-3.09678	3.6415	1.18463
4.1	-3.81298	2.66356	-3.03503	3.39803	-2.71098	0.039134	-1.07436	4.38167	0.635056
4.15	-2.03371	4.21458	-3.09848	2.72852	-2.3872	-0.02552	0.462298	2.8137	0.661285
4.2	-0.64253	5.47386	-2.83291	3.49967	-1.85312	0.000713	1.76099	1.43774	0.913511
4.25	-2.52117	3.10565	-1.74951	4.53977	1.31416	0.484571	-0.17443	1.26312	1.04219
4.3	-4.33287	1.5481	-0.80057	5.27198	3.71651	1.17451	-2.36542	1.51641	1.06835
4.35	-5.74799	2.86445	-0.15509	3.49393	0.051806	1.21039	0.517338	2.10082	1.37285
4.4	-6.48428	3.79103	0.583822	-0.11221	-3.26053	1.2768	4.06816	2.38058	1.50499
4.45	-4.29955	3.39418	1.44504	-4.97461	-1.62687	0.688298	0.958756	1.01429	1.08787
4.5	-2.33504	2.68486	2.10413	-8.30049	0.3803	0.037596	-3.19957	0.168246	1.02783
4.55	-2.01696	-1.46749	2.16207	-1.60289	1.98248	-0.50546	-4.26442	3.34924	2.47293
4.6	-1.70512	-4.57065	1.98646	5.01309	2.85502	-1.04036	-5.43101	6.31487	3.33768
4.65	-1.42023	-2.59256	0.796094	-1.82917	1.46447	-0.48949	-4.02231	5.71807	0.411418
4.7	-1.25374	-0.02858	-0.34334	-9.56319	-0.61753	-0.04411	-1.16691	4.49347	-1.34161
4.75	-1.72706	1.4584	-0.96632	-7.55286	-1.3345	-0.00158	1.71944	2.93402	1.22879
4.8	-2.05733	1.81677	-1.10196	-4.11772	-1.49532	0.383194	3.76184	1.71774	2.84482
4.85	-0.80368	-2.37953	-1.12273	-1.55253	0.860028	1.19374	3.10503	1.9614	2.37004
4.9	0.291919	-6.16896	-0.86109	0.749015	2.6008	1.87987	1.80267	2.32804	2.04358
4.95	0.500102	-2.13432	-0.01392	-0.42881	3.54973	1.13699	1.11205	0.969553	1.96611
5	0.514716	1.67786	0.277435	-2.08737	3.67189	0.174818	0.388458	-0.27127	1.78387
5.05	0.991664	1.05361	-1.1946	-0.72549	0.858581	-0.76987	-0.37142	-0.38213	0.968461
5.1	1.47724	0.314809	-2.24953	0.769614	-2.22912	-1.39004	-1.17368	-0.24313	0.350798
5.15	2.09547	0.957813	-1.0672	-1.09649	-3.78246	-0.83305	0.754856	1.30495	-0.01503
5.2	2.51902	0.477186	0.013041	-4.28606	-4.13904	-0.48265	3.55551	2.66908	-0.61027
5.25	0.972718	-3.09931	-1.07078	-3.84141	-2.01095	-1.19874	2.97399	1.79446	-2.19603
5.3	-0.13906	-5.66749	-1.99233	-3.01816	-0.26204	-2.03059	1.67245	1.19416	-3.02527
5.35	1.81903	-6.0253	0.070777	-2.53881	-1.16715	-0.00921	-0.4266	2.81869	-1.39712
5.4	3.4089	-5.6072	1.54248	-1.66726	-2.7581	2.32835	-2.70915	3.92375	-0.32775
5.45	2.58023	-1.13135	-0.88636	3.35674	-4.06748	2.18082	-3.60612	2.07764	0.156699
5.5	1.46767	1.69316	-2.85598	10.8378	-4.33159	2.00259	-3.74597	0.235207	0.46219
5.55	-0.91781	-2.35428	-1.0272	16.5057	-0.90624	2.9789	-2.48997	-0.14194	-0.6844
5.6	-2.66096	-5.24907	0.927441	20.5054	1.07294	4.01575	-1.24484	-0.148	-1.38375
5.65	-1.24664	-4.29217	1.60217	9.76881	-1.33951	2.62927	-2.19897	0.469844	-0.33951
5.7	-0.10481	-2.90314	1.84101	-2.29179	-2.82571	0.709798	-4.0394	1.33418	0.613022
5.75	-0.82655	3.07916	1.0298	-0.16369	-0.00942	-1.031	-3.83887	2.01761	1.34784
5.8	-1.27206	7.26195	-0.00296	2.2599	1.89741	-2.37831	-3.16346	2.7548	1.60126
5.85	-0.2092	5.01483	-1.0663	0.863306	0.042786	-0.57792	-4.20237	3.08626	-1.09211
5.9	0.953278	3.31138	-2.19612	-1.12695	-1.79835	1.40152	-5.81993	3.09274	-2.61464
5.95	0.803996	3.87014	-3.65182	-2.00019	-1.59907	1.39115	-5.00094	3.6871	-0.99421
6	0.465927	4.77524	-4.44195	-1.92593	-1.5279	1.28527	-3.83602	4.11021	0.255627
6.05	0.401309	6.52566	-3.39932	1.50046	-2.91945	0.69884	-3.27196	2.48408	0.388467
6.1	0.508655	7.5397	-2.29987	4.69631	-4.3282	0.134047	-2.34098	1.20937	0.468468
6.15	0.59252	5.54964	-0.48658	-3.19525	-4.45456	-0.08341	-3.62701	1.55354	0.722646
6.2	0.569356	2.42296	0.696663	-12.1552	-4.36396	-0.05242	-5.23855	2.10021	0.75506
6.25	0.401395	-2.15401	-1.15567	-3.72624	-2.5378	-0.48189	-2.74389	2.59566	-0.02186
6.3	0.44863	-4.84026	-2.98913	6.21714	-1.48826	-1.09377	0.853786	2.31561	-0.47875
6.35	0.822527	-3.63353	-2.014	3.54125	-1.80187	-1.37077	-1.10533	-0.60176	-0.11713
6.4	1.07073	-2.98711	-0.96765	0.029123	-2.18837	-1.50879	-4.1752	-3.00749	0.145055
6.45	0.556729	-1.06468	0.305412	0.123952	0.387985	-0.62561	-1.61765	-3.20222	0.964801
6.5	0.205548	-0.54443	1.54487	-0.53397	1.93166	0.475479	2.18383	-3.20775	1.43234
6.55	0.548558	-4.91066	0.312729	-5.12978	0.695326	0.373134	2.27647	-1.98408	0.98192
6.6	0.937874	-8.36722	-0.70858	-9.37304	-0.27819	0.233206	1.95995	-1.19954	0.808383
6.65	0.155666	-7.70801	-0.30301	-1.89995	-1.48581	0.823973	0.692991	-2.40104	2.2171
6.7	-0.47543	-5.17477	-0.13238	8.01966	-1.79893	1.27331	-0.82552	-3.11144	3.07572
6.75	-0.41791	0.523583	-0.05695	7.44593	0.336217	-0.20908	-0.59782	-2.20999	1.67927
6.8	-0.4905	3.84688	0.19213	4.99493	1.84093	-1.60104	-0.24561	-1.38904	0.565986
6.85	0.659821	0.177409	0.109049	-0.02194	1.74541	-2.02697	0.643194	-0.95017	0.100457
6.9	1.46645	-2.53244	-0.03093	-4.65711	1.03038	-2.00053	2.24268	-0.5484	-0.11818
6.95	0.473091	-0.78632	1.33745	0.041253	-0.77429	0.318819	1.82915	-1.23499	0.662995
7	-0.19492	0.829271	2.32472	4.241	-2.0014	2.73166	0.11386	-2.07394	1.29424
7.05	-0.64501	3.16144	1.72069	3.56411	-2.10408	2.27261	-1.72967	-2.35452	0.744939
7.1	-0.92632	5.10766	1.15144	1.48049	-2.10425	1.33292	-4.54614	-2.42737	0.384023
7.15	0.140493	3.8886	0.698358	-3.09505	-1.74718	0.760373	-5.41821	-2.70171	0.367296
7.2	1.04669	1.90323	0.170526	-7.12384	-1.47436	0.185606	-5.95329	-2.99905	0.441102
7.25	0.770677	0.723069	-0.93738	-1.50648	-1.21023	-0.17592	-7.15989	-4.5608	1.53396
7.3	0.838995	-0.21631	-1.54032	5.30038	-1.08189	-0.57868	-8.0853	-5.53058	2.6119
7.35	2.31051	-4.94008	-0.42795	5.15496	-0.52331	-1.79696	-6.73959	-3.09335	2.87945
7.4	3.08236	-8.35443	0.32057	4.35521	-0.81236	-2.92843	-4.26364	-1.20868	2.87262
7.45	1.2557	-6.16075	0.450591	2.23967	-2.88666	-0.81223	-0.94443	-2.06648	2.71793
7.5	-0.30011	-3.86588	0.447739	-0.00086	-4.23748	1.86528	3.12229	-3.18005	2.3453
7.55	0.64928	-1.34324	-0.64576	0.063194	-1.06525	2.25761	0.297096	-3.432	2.15551
7.6	1.43757	0.068001	-1.47537	0.228025	1.28123	2.39271	-4.34257	-3.08989	1.81669
7.65	1.09018	-3.19547	-1.25265	-1.87281	-1.34973	2.38229	-4.26507	-1.73806	0.680292
7.7	0.645817	-4.81174	-0.84621	-4.51438	-3.72937	2.218	-3.33298	-0.86427	-0.16376
7.75	-0.35963	-2.12267	-0.09742	-4.66089	-1.112	1.32975	-1.96725	-2.94327	-0.07032
7.8	-0.84926	-0.48034	0.568255	-4.4303	0.160937	0.620607	0.160743	-4.43781	0.32997
7.85	2.06078	2.05923	-0.14784	-4.41853	-1.89134	0.351127	-0.21321	-3.38909	1.22994
7.9	4.09004	3.60378	-1.04901	-4.4786	-3.87839	0.166436	-0.66287	-2.35203	1.66636
7.95	3.21134	2.03045	0.359281	-6.17359	-3.22859	0.387379	-0.20781	-0.8113	1.4278
8	2.44271	0.009588	1.91461	-7.8624	-2.7555	0.428046	-0.32281	0.248063	0.992686
8.05	1.59009	-1.44451	3.27694	-2.71667	-0.88816	0.842136	-3.0739	-1.05958	-0.73777
8.1	1.40567	-3.20979	4.07278	3.36519	0.081314	1.2862	-7.00679	-2.53396	-1.55405
8.15	2.76511	-6.10464	2.79155	-0.35856	-0.56453	0.389616	-5.01927	-3.193	-0.09311
8.2	3.66562	-7.57085	1.61515	-5.35382	-1.41105	-0.45263	-0.74925	-3.42646	0.786576
8.25	1.44438	-3.33351	0.826124	-6.80086	0.133889	0.223284	-2.12974	-2.61004	0.957317
8.3	-0.03152	0.319711	0.116505	-8.99645	0.825962	0.891386	-5.40954	-1.48896	1.0803
8.35	0.704068	0.741508	-0.10101	-10.1561	-2.44967	-0.45829	-4.09135	0.557123	1.76079
8.4	1.41343	0.503846	-0.18563	-10.7715	-5.22372	-1.74137	-1.70246	1.71434	2.18711
8.45	1.40448	-1.17788	-1.65248	-6.39161	-2.30967	-1.01538	-1.86216	0.149631	2.56492
8.5	1.30839	-2.16991	-2.71458	-0.98982	-0.12958	0.242902	-2.34985	-1.45608	2.81112
8.55	-0.2384	1.46946	-1.83133	0.224261	1.62142	1.72917	-0.67573	-3.37048	2.01199
8.6	-0.83185	3.21641	-1.16937	1.94964	2.20637	3.25335	1.41717	-5.04509	1.11131
8.65	2.19271	-0.36774	-0.97995	-0.67856	-1.13873	3.13161	-1.29561	-4.79827	0.385465
8.7	4.31806	-2.45306	-0.97554	-4.30702	-3.65529	2.72188	-5.55046	-3.97982	0.037892
8.75	4.15187	-2.10594	-1.63162	-0.89418	-1.36747	2.63896	-5.29305	-2.89876	-1.18924
8.8	3.85018	-0.58844	-1.81902	3.81587	0.889145	2.4943	-4.23216	-1.86759	-1.63199
8.85	2.49898	6.72989	-0.56139	6.36414	3.3654	0.980567	-2.91268	-0.80259	-0.70449
8.9	1.75121	10.7879	0.618494	7.08157	4.06195	-0.67802	-0.43518	0.232965	-0.02232
8.95	4.01729	3.54437	0.405363	-2.18857	2.68325	-0.46743	-1.07781	1.70294	0.964103
9	5.59595	-1.40966	-0.14347	-12.5344	1.52059	0.258683	-3.42122	2.41721	1.37571
9.05	4.88962	0.151024	-1.16457	-6.88515	-0.18824	1.13467	-3.32863	0.321974	0.721288
9.1	4.3072	1.09451	-1.88324	0.650307	-1.29024	2.23788	-2.59584	-1.07906	0.426024
9.15	2.86358	-0.08402	-1.17435	1.86596	-0.53316	1.88198	-0.62471	-0.48558	-0.29371
9.2	1.69	-0.50096	-0.61177	2.63433	-0.35852	0.887208	2.41867	0.266768	-0.26628
9.25	-0.25313	1.1817	-1.18647	5.2602	-0.57295	-0.78941	0.801982	1.18071	0.967063
9.3	-1.0374	3.28872	-1.6285	8.52068	-0.52011	-2.72058	-2.54937	1.30258	1.64563
9.35	1.05093	6.47994	-1.77193	2.6032	0.277133	-3.38809	-1.64425	-1.92744	2.07624
9.4	2.32907	7.63009	-1.93467	-5.4446	0.313369	-3.5096	0.159664	-4.08002	2.48012
9.45	1.11253	0.622329	-2.15538	-6.03263	1.369	-2.02643	-1.37107	-2.54969	3.01467
9.5	0.33144	-4.07796	-1.87017	-6.59694	2.32097	-0.13227	-4.15212	-1.33484	3.27626
9.55	0.269866	-3.53021	-0.10082	-5.24126	2.30144	0.51335	-2.58313	-2.42739	2.53758
9.6	0.065735	-2.07728	1.23437	-4.07781	1.7469	0.882567	0.275773	-3.40553	2.38652
9.65	0.169504	2.59244	0.754041	-3.95682	1.15813	2.3679	-1.69337	-2.88826	3.5763
9.7	0.127093	5.36111	0.255919	-3.06646	0.157343	4.14349	-5.42292	-2.17014	4.30339
9.75	0.686122	1.64097	0.173059	0.785908	-1.14674	2.82478	-6.27275	-1.10575	4.37398
9.8	1.01485	-0.88216	0.085776	5.48475	-1.75342	1.2642	-6.19194	-0.55948	4.71223
9.85	0.509873	1.23466	0.671208	6.86758	1.66761	1.70278	-3.29606	-1.73374	5.87639
9.9	0.478633	3.54551	1.57975	7.83182	3.43346	2.29858	1.372	-2.77825	6.51869
9.95	0.852676	5.22865	0.725732	2.97813	0.456319	1.5868	-0.00155	-2.60037	5.57759
10	1.35549	5.67314	-0.30626	-1.95507	-2.13199	0.784807	-3.39604	-2.14552	5.14756
10.05	1.52313	3.2426	-0.61597	1.19197	-2.66521	1.04489	-4.07307	-1.37331	4.9366
10.1	1.46636	1.01042	-1.28316	5.45947	-2.44331	1.04586	-4.65684	-0.89014	4.99835
10.15	0.574309	-1.22333	-2.24017	4.02765	-1.22963	-0.64701	-2.84968	-1.47806	5.01138
10.2	0.266158	-2.5662	-2.60845	1.71871	0.071666	-2.24763	-0.18408	-1.72387	5.24606
10.25	3.13396	0.567174	-1.93997	2.38172	2.61265	-0.63038	-1.77234	-0.6682	5.73026
10.3	4.93276	1.91129	-1.19947	3.77334	3.26866	1.40789	-5.18245	0.175465	5.91707
10.35	5.1174	-0.68014	0.617662	6.34219	0.51865	1.30057	-4.90906	-1.19642	4.80034
10.4	4.99927	-2.6233	1.81437	8.60478	-1.16078	0.780722	-4.11249	-1.87526	4.07806
10.45	3.27964	-2.60123	-0.19325	3.46354	-1.5248	-0.76883	-5.28976	-0.53585	4.25647
10.5	2.21062	-2.16901	-1.5455	-3.14639	-1.93012	-2.34641	-6.89188	0.441891	4.24789
10.55	2.54668	-1.90843	-0.79089	-2.72451	-2.76387	-0.7053	-6.78664	0.460028	4.25826
10.6	3.11332	-1.403	-0.30443	-2.02514	-3.42525	1.56583	-5.32263	0.308517	4.45621
10.65	4.36383	-1.96642	-0.88943	-8.13743	-3.21094	1.7174	-3.92182	-1.37428	4.97349
10.7	4.9515	-2.87193	-0.91974	-15.8165	-2.84974	1.83327	-2.67063	-2.17655	5.19553
10.75	4.68581	-2.66245	-0.13692	-10.8905	0.190975	1.98708	-1.96466	-1.28608	4.82599
10.8	4.66722	-2.52336	0.331313	-4.06395	2.25756	1.95796	-0.31778	-0.8928	4.88606
10.85	4.88554	-3.06083	0.612582	0.675909	0.040087	1.66561	1.68539	-2.53444	5.14068
10.9	4.88915	-3.28643	0.756533	6.26466	-1.71693	1.42806	3.66447	-3.41763	5.47514
10.95	3.41936	-2.01352	0.074071	-1.77934	-2.4167	1.94159	2.0907	-2.54619	7.13052
11	2.92223	-1.0324	-0.38193	-11.4928	-2.7413	2.46952	-1.20115	-1.79009	8.13786
11.05	6.04592	-2.06429	1.09349	-4.60791	-0.61665	1.82095	-0.94471	-3.11009	8.30808
11.1	7.94089	-2.96873	2.21789	4.12624	0.152158	1.11017	0.548358	-3.49378	8.23364
11.15	7.79601	-4.01772	0.589526	0.858121	2.2593	1.54912	-1.0412	-0.98994	7.31314
11.2	7.11611	-5.5002	-0.50572	-3.33944	2.92486	2.01759	-3.95283	1.1381	7.10914
11.25	4.58127	-8.05492	-0.22891	0.939236	1.8097	1.54723	-3.48618	2.66854	7.82587
11.3	4.02989	-9.13412	0.024069	7.22931	0.370761	1.04607	-1.84295	3.27628	8.52165
11.35	8.59766	-9.87225	-0.59877	6.59124	1.60796	1.6169	-0.79706	0.697726	9.62112
11.4	11.0372	-10.0992	-0.69062	4.75741	2.73411	2.26595	0.001166	-0.73541	10.1761
11.45	9.4943	-8.74543	0.761049	5.88424	4.89015	2.30778	-2.2525	2.28919	9.98458
11.5	8.17469	-7.64535	1.57466	7.30023	5.1524	2.22998	-5.16581	4.65953	10.5538
11.55	8.17787	-5.17289	1.38161	8.88632	1.14628	2.39993	-3.13768	4.9191	12.2986
11.6	8.35901	-3.88039	1.50314	9.94357	-0.74966	2.68053	-0.81737	4.8674	12.6601
11.65	8.61928	-4.19733	1.43938	4.19789	2.59749	2.56795	-0.75141	4.24855	10.8583
11.7	8.92901	-4.4891	1.16086	-4.96242	4.26997	2.13564	-0.34846	4.10703	9.53057
11.75	8.69952	-3.21279	0.847816	-9.57638	1.03107	0.925218	0.2217	4.30983	8.73922
11.8	8.62244	-3.05967	0.536289	-11.9483	-0.01168	-0.31806	0.478451	4.7789	8.64227
11.85	8.55107	-8.6531	1.02201	-2.5986	0.759931	0.460599	-0.67149	4.6976	9.60262
11.9	8.52786	-11.5952	1.73918	8.78174	1.48513	1.66088	-2.7488	4.46712	9.98268
11.95	7.68769	-10.0293	2.05033	4.05762	3.08835	2.40178	-1.95643	3.88047	9.70421
12	7.57818	-7.91802	1.89711	-2.11246	3.51748	2.82206	-0.15029	3.56223	9.66753
12.05	8.55633	-3.55831	0.786238	1.56242	0.333156	0.749296	0.182277	3.24745	10.2063
12.1	9.44489	-1.6532	0.207858	7.14723	-2.26947	-1.62029	-0.17179	2.85326	10.263
12.15	11.0873	-5.16325	0.650543	6.28108	0.085494	-0.63853	0.0224	3.16098	9.26331
12.2	11.7293	-7.5381	0.707847	3.44142	1.67479	1.04691	1.44505	4.04887	8.77941
12.25	11.218	-6.44896	0.18575	5.11372	2.69002	0.834944	2.49165	6.54386	8.6146
12.3	10.7661	-5.93805	-0.5615	8.15298	3.47025	0.397318	3.15822	8.34384	9.3811
12.35	10.8054	-7.70862	0.0393	9.58394	5.36625	0.884797	2.53563	8.94032	11.7211
12.4	10.7809	-9.37924	0.995319	10.3947	5.48293	1.48859	1.85421	9.54134	12.2345
12.45	10.2485	-8.50007	0.721093	7.95147	4.36659	2.17478	-0.1666	8.49309	10.7671
12.5	9.64765	-7.57261	0.130351	5.2644	3.24459	2.97171	-3.90842	8.15013	10.1521
12.55	8.75628	-3.79831	-0.2562	5.85959	1.54818	2.99462	-4.32271	9.3531	9.65809
12.6	8.65041	-1.31115	-0.04236	7.35815	1.07051	2.69012	-3.57852	10.3734	9.85264
12.65	11.0649	-1.87536	1.68911	7.44085	4.06944	2.11633	-1.94441	10.0371	9.78613
12.7	12.0328	-3.18298	2.77967	7.06169	5.42801	1.70671	0.815021	9.78972	10.0059
12.75	9.04514	-4.28191	1.47072	-0.25687	3.42541	1.78614	1.27189	10.1867	10.9447
12.8	7.64502	-4.47753	0.329264	-8.98623	2.1422	2.03499	1.46783	10.7154	11.0077
12.85	9.21858	-3.89707	0.73284	-0.68944	2.82668	2.26353	-0.12534	14.3146	10.5907
12.9	10.8586	-3.88134	1.28524	10.2264	2.785	2.5889	-3.66318	16.3603	10.0422
12.95	12.6316	-5.40614	1.95029	5.27275	5.02513	2.31886	-5.04994	14.3521	8.39827
13	13.7101	-6.32005	2.40084	-1.34018	5.76844	1.66631	-5.33403	12.7861	8.75839
13.05	15.3931	-6.14025	3.14314	2.18336	5.21838	2.13225	-2.72229	12.5023	12.3802
13.1	16.1078	-5.19007	3.76613	7.83741	4.33761	2.52691	1.5485	12.3733	13.9874
13.15	14.0421	-1.97548	3.36205	5.28291	3.79139	2.51417	2.13014	11.6445	13.5632
13.2	12.9081	0.708723	2.85686	0.250461	3.71633	2.52659	3.41904	11.1072	12.9805
13.25	12.4612	2.51677	1.95042	-0.27377	6.36137	1.68201	4.86791	12.0276	11.1072
13.3	12.3272	2.87629	1.3813	-0.51541	7.66347	1.10398	5.85699	12.6255	10.4152
13.35	12.7007	-1.72907	0.911216	4.94824	7.54573	2.08873	4.36808	12.495	10.9891
13.4	12.731	-4.91207	0.773315	11.5107	6.67223	3.47911	1.04591	12.5082	11.6066
13.45	12.531	-5.24302	2.24688	9.20553	3.86493	2.90344	0.313839	14.7757	12.2986
13.5	12.7756	-4.46946	3.51557	5.29761	2.31005	1.94002	1.01943	16.5861	12.3075
13.55	12.8462	-3.5593	3.1238	7.031	3.14949	2.4429	1.73852	16.2557	11.3961
13.6	13.5833	-2.66768	2.84546	10.5228	3.97785	3.39722	3.40169	15.8762	11.1202
13.65	14.2413	0.735425	2.18704	12.4606	4.69562	3.2606	3.6262	14.8503	11.3761
13.7	15.1173	1.89835	1.1828	14.867	5.18948	2.8674	3.52275	14.3145	11.5297
13.75	17.9313	-1.87048	1.15539	13.7779	3.73401	2.32377	4.18642	16.1869	11.484
13.8	19.509	-4.71174	1.36986	12.7329	3.49703	1.63882	4.85492	17.5163	11.5135
13.85	18.4123	-6.99162	0.396071	14.9691	5.80057	1.28502	3.0789	16.8515	12.3333
13.9	17.5358	-8.96875	-1.03366	18.3767	6.48675	1.11559	0.194847	16.0337	12.3842
13.95	14.2988	-10.0223	-1.24472	13.7342	4.83521	2.5694	3.24752	15.8513	11.4053
14	12.539	-9.22969	-0.51201	6.21891	3.06665	3.95823	9.5691	15.5237	11.5004
14.05	12.6748	-2.57946	1.39529	2.22046	3.80452	3.138	9.62852	14.2698	12.4398
14.1	13.7276	0.655941	2.65106	0.157414	4.12261	2.02186	7.66677	13.6097	13.1055
14.15	16.7311	-2.71243	2.07823	7.88048	3.71705	1.05316	6.8493	13.3934	15.1186
14.2	18.3288	-4.48473	1.04825	17.445	3.79222	0.124098	6.57252	13.2292	15.7009
14.25	19.3519	-2.59075	-0.41393	14.3646	5.68571	1.52484	4.26914	12.7372	15.0771
14.3	19.4097	-1.21669	-1.55506	9.28627	6.25509	3.52398	0.906391	13.0621	14.6654
14.35	16.6671	1.38976	-2.54984	15.3634	3.01733	2.68583	2.44039	15.0081	14.4592
14.4	15.4277	1.5305	-3.29142	22.4971	1.81005	1.45765	4.65519	16.3117	14.7836
14.45	15.6682	-2.56651	-1.35949	17.5859	2.80474	2.60559	2.92626	16.4705	16.0336
14.5	16.0051	-4.06783	0.557886	10.2507	3.97166	4.36466	0.120978	16.7279	16.2509
14.55	14.2733	0.909429	1.21926	10.3747	6.23101	3.82412	0.496613	17.7077	15.7775
14.6	13.415	3.90828	1.433	12.3325	6.69413	2.69668	2.34255	18.0772	15.7011
14.65	13.8939	4.12343	1.27931	13.038	6.44604	2.58762	4.8377	16.2564	16.545
14.7	13.8608	3.99326	1.23229	12.9242	5.22299	2.96201	8.16435	15.2275	16.8151
14.75	10.9112	2.5233	0.030193	10.3761	4.11237	3.74098	7.8651	14.4607	16.8488
14.8	9.73596	1.18798	-0.61159	7.86763	3.69705	4.55676	4.8834	14.3043	16.4286
14.85	12.0687	1.54611	0.852892	12.4739	7.96402	4.17448	3.61589	18.2475	15.5295
14.9	12.6523	1.75313	1.33135	17.2241	8.77862	3.53439	2.56376	20.6697	14.8102
14.95	9.31858	-0.0576	0.735572	11.214	5.4481	2.28453	4.40769	19.4023	14.3348
15	7.66046	-1.32859	1.25221	2.85773	3.49915	0.688297	9.46297	18.4992	14.1237
15.05	8.856	-3.45122	2.28932	4.63226	4.43708	1.01992	8.85337	18.1631	14.2002
15.1	10.5636	-4.21768	2.25633	8.19839	5.33007	1.82658	6.79463	18.1509	14.7491
15.15	14.6006	-1.64991	0.89229	12.7236	9.8446	2.39478	7.69301	18.1815	15.6645
15.2	17.7122	-0.72273	0.407776	16.0019	11.7158	2.54133	9.26321	18.2641	15.9955
15.25	19.7584	-2.12152	0.552908	7.96639	10.4722	1.83548	6.39716	17.8869	15.9533
15.3	20.6534	-2.68894	0.399303	-2.33288	8.41022	1.43914	0.189288	17.8312	15.9323
15.35	20.17	-3.79163	1.50313	-0.43754	5.00285	2.37316	1.40097	18.3021	16.2111
15.4	18.7889	-3.79372	2.56318	3.06484	3.45359	3.29555	7.18185	18.6063	16.6973
15.45	14.1524	-1.48918	2.8627	1.93166	7.32999	1.19416	8.4208	18.4932	17.7523
15.5	12.2827	0.626529	3.10866	0.10345	9.42382	-1.3692	8.41108	17.8225	17.9478
15.55	13.2312	2.50678	3.89448	1.30945	10.3403	0.262151	8.7364	15.4815	17.8839
15.6	14.1656	2.93987	4.35502	2.65013	9.05133	2.85717	9.27718	14.3136	17.2923
15.65	15.0333	1.3362	3.68938	0.920811	6.14312	3.1014	7.48949	15.6407	15.8937
15.7	15.4966	0.386965	3.55957	-0.1571	5.97877	2.87852	4.12539	16.7516	15.9015
15.75	15.5487	1.35184	3.59557	-0.22058	13.6921	4.15716	3.24277	16.059	17.4318
15.8	16.5465	1.36935	3.41264	1.25156	15.8799	6.02247	3.75801	15.4572	17.9628
15.85	20.6592	-1.59775	3.52739	10.3931	11.4104	4.50666	5.15438	16.7505	17.8797
15.9	22.0064	-3.1403	3.32624	20.1344	7.83131	2.15289	9.53648	17.4495	17.695
15.95	19.7808	-4.4677	1.98086	15.1009	6.92486	2.08335	10.754	16.431	17.0443
16	18.3399	-4.35795	0.944661	6.6689	6.60716	2.40509	8.55107	15.399	17.1539
16.05	19.0343	-1.67976	2.08664	5.1001	7.80377	2.70018	7.17987	15.1371	18.1511
16.1	18.9646	-0.1911	3.23072	5.64159	7.53528	3.17653	7.04756	15.1207	18.3813
16.15	17.0778	-0.9848	3.38987	6.42764	8.06009	3.21633	7.56049	15.3134	17.8814
16.2	16.4056	-1.75414	3.51343	6.72753	7.40628	3.64326	8.61295	15.6998	18.4373
16.25	16.8935	-2.86473	2.77352	3.25831	5.50789	5.75625	8.47533	16.5813	21.0604
16.3	17.5918	-3.12757	2.5589	-1.95904	4.06284	8.14069	8.62392	16.8214	20.7631
16.35	17.6516	-0.64473	1.22049	-7.94066	1.98945	6.19737	8.90228	15.245	17.2373
16.4	17.8523	1.76405	0.238682	-13.9313	2.99286	3.32653	8.03921	13.9637	16.2611
16.45	18.9077	5.18885	1.3553	-7.83589	8.53212	5.23713	7.37279	12.7025	16.5127
16.5	19.1961	6.76448	1.97527	1.43372	10.5037	7.88631	6.07308	12.2148	16.535
16.55	18.0501	7.00176	3.21426	0.444376	8.23508	6.10386	5.70537	11.6672	15.5768
16.6	16.3894	7.27826	4.43389	-2.13458	6.47386	3.38693	7.36883	11.5527	15.2971
16.65	12.2574	5.68786	1.8844	4.12053	5.91813	4.93702	6.34179	12.7354	15.5749
16.7	10.2895	4.18264	0.245891	12.7306	5.36456	7.47777	2.35175	13.776	15.2612
16.75	11.6878	3.54806	2.80745	11.2598	10.0528	7.32979	2.56207	14.6102	14.6289
16.8	13.248	3.174	4.2656	8.51752	11.8837	6.64321	6.3679	15.3503	14.7314
16.85	15.5675	1.9731	2.71335	10.6142	9.9234	6.48717	7.88185	15.8734	15.9534
16.9	17.1053	1.20973	2.14251	13.7045	7.46999	6.71981	7.13075	16.3565	16.4875
16.95	17.11	2.8151	3.29373	9.33328	5.72681	6.70284	6.63223	15.8938	17.2485
17	16.6517	3.48892	3.40416	2.80928	5.44529	6.32972	7.11599	15.3892	16.822
17.05	15.4332	1.6046	0.873967	-0.41608	9.56804	5.2581	7.1106	13.9068	14.8301
17.1	14.8992	0.758711	-0.66906	-2.81348	10.5524	4.21701	6.68507	12.9771	14.8993
17.15	14.1538	3.24403	1.82898	4.24815	9.24511	5.00822	5.54662	13.5127	16.9102
17.2	14.5674	5.79539	4.16561	14.3339	7.51246	6.40347	1.70887	13.6355	17.6948
17.25	16.5431	9.61382	3.25174	6.75637	3.38294	6.18286	2.85467	10.9187	17.3873
17.3	17.3354	11.6258	2.47192	-4.29334	1.78535	5.5854	7.87086	9.46962	16.5826
17.35	15.8225	8.846	3.91279	-2.18091	0.526308	6.09085	9.33889	11.7154	15.4186
17.4	15.4143	6.37137	4.65935	1.36931	1.7669	6.51882	9.41394	12.884	15.1095
17.45	17.8171	3.82832	4.35086	1.79777	7.08865	4.62286	8.47747	11.1431	15.4825
17.5	18.3865	2.60598	4.0822	1.69526	8.495	2.32347	7.6305	10.0331	15.4945
17.55	17.6182	3.21051	4.26081	0.954221	4.90134	3.03651	6.25111	11.1041	14.8515
17.6	16.6909	3.85468	4.21756	0.535957	2.14402	4.42749	3.24242	11.7484	14.4681
17.65	13.0337	7.04779	2.12216	2.78125	-3.12927	4.32549	1.66769	12.6749	14.2754
17.7	12.4557	8.29002	0.446215	5.39182	-3.83787	4.01598	1.74151	12.8728	14.7614
17.75	16.1184	8.24215	2.8002	3.13885	3.91897	4.29402	2.57754	11.328	16.5589
17.8	17.9007	7.85463	4.79243	-1.74158	6.5152	5.19912	4.38318	10.2823	17.0825
17.85	16.4885	5.77139	4.64726	-5.06036	4.42782	5.80107	4.2883	9.16238	16.5745
17.9	15.9135	5.23413	3.92323	-7.64397	2.3989	6.33746	3.23427	8.62138	15.9391
17.95	15.5025	8.41713	2.48429	-7.22238	-2.25422	5.30663	2.58129	8.56488	14.3874
18	15.2135	10.8376	2.3121	-4.68505	-3.67242	3.86049	2.34513	8.64018	13.9222
18.05	14.6056	12.222	4.42327	2.8883	-0.19994	5.51312	0.700978	9.26929	14.1419
18.1	14.9763	12.6956	6.29343	9.99988	1.53248	7.86004	-3.15734	9.60099	14.0779
18.15	17.4298	11.8455	4.98795	5.38144	3.82197	7.6799	-3.10501	9.06113	13.5169
18.2	18.4259	11.5433	3.41894	-1.70428	2.81637	7.23878	-0.19789	8.66276	12.5885
18.25	16.6665	12.2342	2.63549	-0.67248	-2.1008	8.22899	0.380086	9.13205	10.9275
18.3	15.7945	11.8263	2.38987	1.45568	-3.91921	9.64083	0.160812	9.31715	10.8023
18.35	14.3229	9.45536	3.48842	0.596945	0.610579	8.24381	1.26389	8.57576	11.8205
18.4	14.6975	8.48366	3.67948	-1.11048	2.13894	6.24984	2.47418	7.34109	12.2074
18.45	18.5091	8.64559	2.59027	-2.68865	-0.41741	6.61135	2.11381	4.56236	12.3471
18.5	19.7371	9.05893	2.24397	-4.41203	-3.13539	7.27192	1.65175	2.73545	12.2207
18.55	18.9887	10.4424	4.92453	-2.40044	-6.92085	7.07715	3.10624	2.68413	11.0621
18.6	16.945	10.7637	6.98927	2.30446	-7.95076	6.62843	5.78104	3.02631	10.875
18.65	12.3319	9.10889	6.26888	7.32275	-6.91156	6.62005	5.39802	3.82309	11.4207
18.7	10.5552	9.5327	4.66721	12.0982	-4.6012	7.22012	1.85037	4.15523	11.7928
18.75	12.4081	12.0612	0.042295	5.11897	1.89199	6.9765	1.12956	4.08283	11.9122
18.8	12.9976	13.6662	-2.5362	-5.38143	4.19268	6.1659	0.225285	3.72502	11.0134
18.85	12.3449	15.5852	-0.96873	-2.64524	-0.8532	5.07333	1.14167	2.0082	9.28775
18.9	12.368	16.6894	0.506719	3.04036	-4.75694	3.86693	3.11533	1.18633	8.71057
18.95	13.2958	18.6113	2.35382	6.91368	-11.6596	5.5083	3.21907	1.99684	8.83198
19	13.6254	19.6742	3.64247	10.2149	-12.5085	8.19643	2.13615	2.3003	8.79467
19.05	13.658	20.2518	4.2816	9.50475	-3.67437	6.77853	0.77363	0.853971	8.90453
19.1	13.2242	20.2763	4.97659	8.39243	-0.26279	4.7327	-2.02076	-0.40114	9.07282
19.15	13.875	17.7832	3.48345	11.0462	-3.17342	6.68959	0.791866	-2.6083	9.33225
19.2	14.1387	17.3116	2.20065	14.3361	-6.80387	9.51986	8.29079	-3.58151	8.89772
19.25	14.8408	18.3037	4.00425	10.2898	-14.0618	8.56316	9.26363	-3.3684	7.82166
19.3	14.3923	19.0892	5.20663	4.72833	-15.6905	6.83898	6.28896	-2.86856	7.62845
19.35	13.8393	19.2746	3.9453	1.69891	-8.00077	7.32372	7.97817	-1.85722	7.55533
19.4	13.6429	19.0104	3.12723	-0.77855	-4.47304	8.33241	12.0667	-1.31398	7.24517
19.45	13.0047	16.9669	2.18664	-1.53946	-3.0346	7.95298	10.253	-1.18935	5.95855
19.5	12.4529	17.3494	1.69607	-2.28032	-4.21695	6.92104	3.90749	-1.21345	5.56161
19.55	12.0359	21.7039	2.93931	-0.07652	-9.82377	5.12769	1.0043	-1.76626	5.01925
19.6	12.3325	23.987	3.7464	3.81475	-11.7397	3.46475	-1.59794	-2.44524	4.71368
19.65	15.1029	25.5769	3.74702	8.51128	-9.06104	3.90255	-2.19973	-4.1984	4.23025
19.7	16.0308	25.3943	3.93811	12.9416	-6.82865	4.86312	-1.27308	-5.24442	4.40843
19.75	14.9442	22.4389	4.85055	8.51734	-2.98459	5.2266	0.114283	-5.50673	4.80186
19.8	14.5947	20.4751	5.3568	1.26272	-3.75809	5.38621	2.91595	-5.59315	4.67192
19.85	15.191	17.8267	5.80895	3.75085	-12.6665	6.97243	3.53263	-5.96002	3.4153
19.9	15.3939	16.9463	6.45127	7.74099	-16.1623	8.83555	2.19329	-6.42617	3.05391
19.95	15.2282	17.2538	5.68346	6.93034	-14.1037	7.20588	-0.42175	-6.49934	3.18639
20	14.6561	18.0184	4.25402	4.48522	-10.6532	4.4504	-4.99076	-6.2477	3.42341
20.05	15.205	20.1199	2.67739	-2.23126	-2.04099	3.6689	-6.32673	-5.76764	4.09738
20.1	15.5108	19.9989	1.64683	-9.89136	-0.30965	3.10584	-3.70538	-5.32644	3.61253
20.15	16.5593	18.1747	2.02437	-7.08589	-6.307	3.28891	-0.71615	-5.26943	2.40364
20.2	16.7169	16.8206	2.67049	-2.05407	-10.309	4.14309	1.83586	-5.54608	1.59566
20.25	15.5627	16.5075	3.37538	0.752269	-13.934	4.252	1.4404	-5.99144	0.333332
20.3	14.2191	16.9014	3.98837	4.0276	-13.2998	3.97647	0.473231	-6.04478	0.139963
20.35	11.6354	19.2152	2.98361	2.3752	-5.95339	5.15704	0.694396	-5.03283	0.488902
20.4	10.5698	19.0656	2.65989	-0.96424	-3.70338	6.59371	-0.11964	-4.59376	1.10624
20.45	10.39	16.9022	3.65963	1.59233	-5.45645	6.41046	-0.45422	-4.95566	2.69415
20.5	10.7698	16.5433	4.3413	5.86965	-8.25	5.88206	-0.8381	-5.35823	2.70106
20.55	13.216	19.0086	3.54853	4.11018	-13.567	5.33716	-1.4828	-6.39546	1.45604
20.6	14.4253	20.2273	2.5654	0.520218	-14.7753	5.02599	-0.7825	-6.75782	0.642075
20.65	14.0828	22.7164	1.38651	3.55213	-9.33913	5.11537	-0.32787	-5.15412	-0.31622
20.7	14.0356	22.8059	1.37003	7.2594	-6.13925	5.15631	-0.66954	-4.35842	-0.87013
20.75	13.683	19.6797	3.11968	5.20063	-2.91108	5.47867	-1.33801	-4.45709	-1.20573
20.8	13.5273	18.2257	4.12212	1.32267	-3.89358	5.99862	-2.85302	-4.39769	-0.9849
20.85	13.2296	17.764	4.04067	-2.26848	-9.4543	6.63099	-3.84015	-4.52618	-0.57373
20.9	12.3384	17.5388	4.2613	-6.15109	-10.7122	7.26397	-6.44208	-4.58399	0.008419
20.95	10.3019	16.7797	4.22036	0.724467	-5.40477	7.58144	-4.46787	-4.80534	0.819809
21	10.2736	17.0734	4.0515	11.1412	-2.20178	8.01402	3.09154	-4.95154	0.39695
21.05	13.8624	17.6199	4.47135	7.06419	3.3973	6.36466	4.51623	-4.42221	-1.07307
21.1	16.5442	17.623	4.49375	-0.36491	3.52146	4.19796	3.63911	-4.25804	-1.60337
21.15	19.0787	19.2538	4.77298	-0.9984	-3.1457	4.59974	1.42966	-5.17417	-2.00409
21.2	19.6087	17.708	4.61736	-0.04954	-6.09479	5.63521	-2.76697	-5.70592	-2.20017
21.25	19.0055	12.4324	3.58534	-1.49621	-4.47158	5.78974	-4.22575	-6.05692	-2.30904
21.3	18.1507	10.3208	2.67077	-3.62606	-2.97552	5.78984	-2.38919	-5.47199	-2.66847
21.35	16.0095	9.51799	3.1824	-5.18245	-1.25072	6.51814	-1.19179	-2.85377	-3.17119
21.4	15.7378	10.841	4.00793	-7.17873	-1.50902	7.63827	-1.7016	-1.83353	-3.4882
21.45	17.6037	17.9902	3.01503	-4.20595	-4.16868	7.35189	-3.71089	-2.71138	-3.88851
21.5	17.9647	20.5744	1.32901	0.946533	-5.70742	6.56783	-6.08459	-3.22073	-3.41229
21.55	17.4534	19.1935	1.1768	3.52239	-6.62543	4.46546	-6.23415	-3.57326	-2.36877
21.6	17.394	19.763	1.44086	4.5158	-5.60426	1.98973	-6.65166	-3.73569	-2.62781
21.65	19.2141	22.1046	0.508325	-1.59535	0.440297	3.27008	-6.94953	-3.44287	-3.30102
21.7	19.2779	23.5495	0.105521	-10.3777	2.75901	5.355	-8.09656	-3.35305	-3.78325
21.75	17.1204	22.3104	0.519999	-6.40139	2.21337	5.42759	-8.19388	-3.43318	-3.8868
21.8	16.2572	21.7784	0.668641	0.1683	0.369842	4.88172	-5.78728	-3.62897	-4.01237
21.85	14.8788	19.9421	0.710004	-6.83954	-2.72748	4.85457	-3.96009	-4.83338	-4.13262
21.9	15.6004	19.338	1.09022	-18.3146	-2.65366	4.84784	-0.69696	-4.95089	-3.97475
21.95	20.7781	20.7192	1.29002	-16.9834	5.42063	4.49931	-1.15	-3.93875	-3.57163
22	22.42	20.9741	1.10779	-12.9914	7.21784	3.9665	-6.62632	-3.36953	-3.8425
22.05	21.6024	18.5445	0.282713	-9.21724	3.72788	4.55847	-7.78343	-3.66631	-4.79407
22.1	21.4086	17.1469	-0.49357	-5.32884	1.02727	5.42878	-5.83912	-4.00269	-4.38314
22.15	21.8018	18.7249	-1.02029	-10.0469	-1.67888	3.92366	-5.30335	-3.95076	-3.41442
22.2	21.3572	16.7005	-0.40231	-17.5734	-0.34076	1.77506	-6.11728	-3.55024	-3.84391
22.25	18.3779	10.6725	0.565487	-12.938	5.77728	2.29443	-5.32862	-1.99028	-5.14095
22.3	16.669	8.97485	0.190701	-4.58125	8.01912	3.58871	-2.26482	-1.47057	-5.62999
22.35	15.8527	12.8987	-1.05319	-3.34043	8.45777	4.64877	-2.03768	-2.4889	-5.99008
22.4	14.7082	14.5466	-1.23906	-3.88015	7.01046	5.84517	-4.44772	-2.89704	-6.73788
22.45	13.3179	16.3691	0.179723	-5.51335	-0.09378	5.28077	-5.47537	-2.39253	-7.80181
22.5	11.5937	16.1944	1.37115	-7.62866	-2.32712	4.35125	-3.61711	-2.18774	-6.97367
22.55	7.48369	14.299	1.79693	-6.13294	-2.39633	4.93961	-2.37975	-1.36122	-4.97779
22.6	5.46698	13.408	2.06674	-4.66895	-1.16437	5.65077	-5.86923	-0.59319	-4.05055
22.65	4.33303	12.8329	2.43292	-5.66554	3.7497	3.01848	-7.95746	0.575092	-3.09761
22.7	4.58195	12.8415	2.81327	-7.32196	4.45652	-0.81971	-7.87223	1.21476	-2.90163
22.75	7.08043	13.7394	2.2881	-8.78664	1.48528	-0.64297	-5.77093	0.707906	-3.47678
22.8	7.55537	13.3737	1.76984	-10.9633	-0.54205	0.448687	-0.10987	0.471521	-4.60066
22.85	6.65802	11.4375	1.66721	-9.20258	-0.47379	0.819359	-0.40437	1.83018	-6.20213
22.9	7.56087	9.85443	1.16002	-4.80303	0.87303	0.992879	-5.58926	1.88786	-6.23861
22.95	10.7429	7.78326	-0.27886	1.20774	6.43995	0.752864	-5.73643	0.180367	-5.71642
23	11.2541	6.19068	-0.94834	6.97605	7.09922	0.692449	-1.53564	-0.76894	-6.66827
23.05	9.38309	2.17747	-0.0988	4.32747	6.23109	1.58434	-0.04978	-0.57195	-8.2535
23.1	8.09775	0.647174	0.140903	-1.65417	4.66111	2.6764	-1.1262	0.136687	-7.97098
23.15	7.00706	1.16061	0.764085	-4.09206	2.11764	2.18354	-1.87484	0.397438	-6.9676
23.2	7.09097	1.89159	1.31785	-5.47728	1.31736	1.37396	-2.11206	0.176655	-6.61299
23.25	9.41462	1.02918	0.688751	-5.96329	4.36439	1.67086	-1.97132	-1.00477	-6.30118
23.3	9.49011	-0.62475	0.15758	-6.20779	5.75309	2.54231	-2.61338	-1.44912	-6.05598
23.35	6.5602	-3.97799	-0.31661	-8.11046	8.99551	3.47617	-3.89873	-0.8444	-5.69936
23.4	5.19653	-5.73411	-0.79148	-10.3543	7.59915	4.38557	-5.46236	0.003125	-5.50009
23.45	4.96567	-6.58546	0.636957	-8.11104	1.20095	3.76654	-4.73389	1.3937	-5.11546
23.5	4.71749	-6.74777	2.10403	-5.46439	0.455198	2.74974	-2.21495	2.30146	-6.3571
23.55	3.78145	-6.0461	2.04168	-3.74288	2.14193	2.70761	-1.35286	1.96144	-8.71414
23.6	3.02276	-5.83945	1.42556	-2.10073	4.48792	3.17178	-2.11612	1.88691	-8.36748
23.65	2.54142	-3.1878	1.51469	-2.28952	10.7428	3.66126	-1.93682	2.92114	-6.56335
23.7	2.78736	-2.6916	1.68607	-2.98511	9.94238	3.93195	-0.56003	3.71053	-5.80481
23.75	4.39645	-4.58175	0.646718	-3.74307	2.01623	3.86286	-1.23415	3.70926	-5.6381
23.8	4.60184	-4.83864	-0.54828	-5.84618	-1.68892	3.66972	-4.49521	3.31777	-5.46394
23.85	3.61974	-3.25439	0.417212	-8.03675	-1.99762	2.72712	-5.76514	1.39073	-5.66413
23.9	3.33666	-3.09195	1.98104	-11.2996	0.715983	1.5372	-5.68754	0.452499	-6.16727
23.95	3.49056	-3.20433	3.09504	-11.4354	9.81371	0.902339	-4.52852	0.90507	-6.57102
24	4.24265	-1.84275	2.95102	-11.2086	11.0387	0.135569	-2.75458	0.709412	-6.15258

## Sheet: high order capillary
Time	n1	n2	n3	n4	n5	n6	n7	n8	n9	n10
0.5	-3.26206	2.79889	1.03537	-11.4136	-2.71508	-0.18684	-4.54703	-1.54429	-2.86013	-0.46028
0.55	-3.08853	3.36635	-0.34615	-8.62589	-4.35351	-2.2942	-4.66121	-1.28861	-0.60538	-0.60477
0.6	-3.38955	3.96024	-1.68556	-4.18136	-6.13246	-3.49227	-4.52208	-0.98843	2.22542	-0.46749
0.65	-4.61041	2.8705	-1.67504	-0.88403	-6.50851	-2.08699	-4.99173	2.20275	5.43113	-1.46232
0.7	-5.78722	1.26208	-1.76554	1.41427	-6.43516	-1.16451	-5.49966	4.61809	8.18099	-2.08287
0.75	-3.39288	1.54716	-2.48932	1.5761	-5.58894	-1.92832	-5.27695	4.34415	7.10489	4.50321
0.8	-0.56377	1.63852	-2.82514	2.08111	-4.91431	-2.41146	-4.90266	4.23937	5.18411	9.98029
0.85	-2.05587	-0.38079	-1.42021	7.31	-5.69323	-1.98941	-2.80116	2.98697	1.38227	7.35594
0.9	-4.09576	-3.05838	0.155021	10.8387	-6.24671	-1.31431	-1.00913	2.50116	-1.81269	5.06794
0.95	-4.80193	-3.4327	1.92912	5.88842	-4.49487	-1.14048	-2.50036	0.898157	-3.28217	4.37912
1	-5.12961	-3.15104	3.08142	1.11522	-2.72018	-1.45706	-3.67704	-0.53213	-4.79963	3.14522
1.05	-3.52146	-3.47068	0.583575	-0.7666	-3.07935	-0.61432	-3.09451	-0.3712	-5.62235	1.49295
1.1	-1.48282	-3.96223	-1.38798	-3.12935	-4.24504	-0.06194	-2.41162	-0.30706	-5.42723	0.958779
1.15	-1.28667	-2.97136	2.38392	-7.32688	-5.73477	-3.8404	-1.17704	2.02902	-4.66384	-0.09597
1.2	-1.62925	-1.95062	5.52076	-10.1259	-6.6139	-6.28738	-0.26168	3.73515	-3.92988	-2.01744
1.25	-2.09974	-1.33435	3.10541	-7.17622	-4.38543	-4.41912	-1.73075	4.43032	-2.54376	-1.65242
1.3	-2.74163	-0.26113	0.724635	-4.02007	-1.9947	-2.86208	-3.21486	4.11648	-0.50028	-1.44635
1.35	-4.00589	-0.26283	1.72359	8.0389	0.472252	-0.57886	-3.13172	1.6882	1.79522	-3.15407
1.4	-5.53138	-0.0203	2.95982	16.2097	2.35008	1.72207	-2.58911	0.211386	2.70534	-4.62652
1.45	-5.21218	-0.14321	3.12148	9.92224	1.49813	3.72146	-2.24632	0.145354	0.949645	-4.2598
1.5	-4.21644	-0.0566	3.62821	3.22621	0.394676	2.7404	-1.57954	0.474235	-1.42332	-2.9779
1.55	-3.92939	0.547304	4.67481	-1.08871	0.17261	-2.87398	-1.55354	-0.07645	-4.09321	0.858077
1.6	-3.41648	2.16592	5.25036	-3.78434	-0.28562	-5.3012	-1.78163	-1.06058	-6.70688	2.8158
1.65	-3.37584	0.394291	4.91675	-1.566	-1.93549	-2.89748	-0.86968	-3.28326	-8.14684	3.45866
1.7	-3.22325	-2.08959	4.66128	0.218085	-3.20915	0.969421	-0.15611	-4.1887	-8.70104	2.853
1.75	-0.1505	-0.99114	5.49059	-0.80165	-1.91616	4.02489	-1.71846	-3.91019	-5.00926	0.303385
1.8	3.18134	1.72111	6.46085	-1.57058	-0.37321	4.41474	-3.22363	-3.13449	-0.52303	-0.53797
1.85	3.20091	2.68934	6.0851	-0.06927	-0.43266	1.65728	-2.04049	-1.11904	-3.13891	-3.56177
1.9	2.56273	3.05222	5.49077	1.00752	-0.62906	-0.6598	-0.97169	0.201733	-7.97689	-4.72073
1.95	0.484167	2.82462	4.39824	-1.33194	1.66052	-0.23023	-1.93869	0.88854	-7.84943	-4.12153
2	-1.4851	2.19237	3.29574	-2.73731	3.25054	3.1331	-2.38585	0.826705	-6.91916	-2.3087
2.05	0.951855	2.52311	3.1362	-2.98895	3.1956	1.79759	-0.29207	-1.32888	-6.54919	-0.06046
2.1	4.61071	4.16846	2.89445	-2.70805	2.30648	-0.51905	1.04375	-1.65854	-6.44315	0.222648
2.15	3.50429	2.6604	1.95925	-1.64593	-0.44664	2.54606	-0.06386	-0.95931	-6.30876	-3.64788
2.2	0.608668	-0.68194	1.36294	-1.15688	-2.5602	2.99792	-1.445	0.824351	-7.57335	-7.54835
2.25	-1.2953	-3.82907	-0.75008	-2.56785	-4.10055	2.88353	-3.97506	6.46463	-10.1573	-7.77959
2.3	-4.25961	-7.6956	-2.5097	-3.56656	-5.30841	1.55685	-5.16369	7.77887	-9.85742	-6.9819
2.35	-2.59435	-5.04793	-0.20135	-3.71557	-1.6184	-0.76946	-1.17863	4.10667	-6.95487	-6.35048
2.4	1.04004	1.39911	1.83344	-3.64021	1.62247	-1.57895	2.05584	2.14401	-5.70893	-6.16358
2.45	-1.44689	3.8499	1.45692	1.24642	3.51361	0.245049	1.4346	0.493893	-4.56132	-2.87903
2.5	-7.09159	6.11894	0.745311	3.48105	5.49322	3.31894	0.400469	0.135121	-1.41345	-1.23745
2.55	-6.36286	5.37676	-2.10009	8.23021	6.82175	3.72047	-0.07988	0.641144	0.877555	-0.6877
2.6	-3.15928	2.42336	-4.28546	9.7194	7.88247	3.86776	-0.08459	1.71786	2.3467	-1.64311
2.65	-2.21419	-0.04144	-0.26754	3.49463	8.77331	5.43256	1.7871	3.80887	2.56108	-2.65587
2.7	-1.07474	-3.51416	3.13393	0.67796	9.30459	5.72818	2.89777	4.15464	-0.20933	-1.29298
2.75	-0.60783	-2.1487	0.459737	3.6562	8.66891	2.10881	1.87798	3.03418	0.765662	-0.6202
2.8	-0.36506	2.31733	-2.49178	4.52631	7.27307	-2.30769	1.23901	2.27615	1.89875	-1.27521
2.85	0.052374	2.56855	-3.83987	2.06867	4.38124	-4.53121	3.15693	1.42394	-3.21895	-3.75256
2.9	1.02798	1.28135	-4.20795	2.09662	1.59635	-1.71237	4.24489	0.669438	-5.99789	-5.0128
2.95	1.37427	-0.25426	-1.98258	3.16408	-1.06669	3.86153	3.81551	-0.59458	-3.22082	-0.48885
3	1.22079	-3.21723	0.437924	3.39094	-2.83645	3.382	3.33807	-0.7329	0.344249	2.0295
3.05	1.56804	-3.14731	1.5245	3.93258	-1.97977	3.04707	1.26561	-1.10879	-1.61616	3.30579
3.1	1.77009	-0.17291	2.06672	3.09697	-1.74494	6.96109	0.090997	-0.74163	-4.67361	4.00819
3.15	2.5541	0.111955	2.07862	-0.8327	-2.65293	7.69381	3.40425	-0.62799	-4.49218	3.13028
3.2	4.08125	-0.48495	2.10048	-1.87641	-3.33992	3.54048	5.91868	0.314044	-3.04002	0.567885
3.25	3.40526	-0.71905	1.27134	1.75915	-2.85277	0.118115	5.36735	1.9346	-1.50176	-0.93993
3.3	1.05099	-0.69864	0.104862	3.81793	-2.86248	-2.80527	4.13006	2.56593	0.35824	-0.54737
3.35	1.11642	0.884506	0.158497	5.0056	-5.85028	-4.07791	0.75044	2.39667	3.51259	0.004766
3.4	3.28557	5.13525	-0.03645	4.24395	-7.20142	1.6126	-0.50058	0.748292	4.02705	0.703402
3.45	3.23398	7.7651	-1.55035	0.023966	-2.43662	7.23592	5.50009	-2.63219	0.565703	1.26519
3.5	1.61935	11.2736	-2.24502	-1.89561	1.10846	6.52728	8.90095	-3.14764	-2.01357	-0.32251
3.55	-0.34943	9.59409	-0.66174	-2.27626	1.31831	5.47937	4.40684	-2.23707	-0.82884	-3.37048
3.6	-3.36943	3.17467	0.767434	-1.95981	2.01695	5.41286	1.27306	-0.53403	1.51674	-4.30239
3.65	-2.09069	1.09272	-0.29977	0.368989	5.17036	8.1029	0.308027	1.44454	1.84413	-4.13877
3.7	2.9465	0.031584	-2.00404	2.12755	7.11677	6.30682	-0.19706	0.73257	1.77654	-3.15952
3.75	2.95742	0.798862	1.67089	5.86289	5.75779	3.11645	1.28255	-1.12577	7.77696	-2.46842
3.8	-0.81528	2.18132	5.20812	6.90637	4.23189	3.89375	2.78263	-1.28669	7.93281	-2.55787
3.85	-2.65861	0.418786	4.19708	5.48175	1.78718	4.36982	3.53741	-0.45492	-3.05077	-3.13773
3.9	-3.13805	-4.44113	3.06004	1.79116	0.242039	4.24383	3.48779	-0.61235	-6.51199	-3.41751
3.95	-2.57742	-4.2848	1.12165	-2.68801	0.652455	3.55628	1.72396	-1.17545	-4.01028	-1.82636
4	-0.62973	0.891245	-0.48667	-2.65446	0.611875	1.61638	1.43115	-0.98288	-2.34316	-0.88575
4.05	-0.79369	2.20046	-2.19247	0.29047	-1.79811	1.34463	5.55479	0.129388	-2.62678	-1.86581
4.1	-3.61549	1.54039	-3.33427	1.84322	-3.01552	3.22766	7.68937	1.78128	-5.12459	-4.03198
4.15	-4.27779	0.481478	-1.35191	0.361915	-0.70418	2.85203	5.27571	4.04955	-5.50836	-5.57226
4.2	-2.60475	-1.40695	0.934266	-0.69084	0.568896	0.928676	3.51055	3.97193	-4.45057	-4.54754
4.25	-0.68747	-3.76151	0.850362	-3.35715	-0.74838	0.742795	4.00205	3.31174	-4.90496	-2.67119
4.3	2.03878	-9.27019	0.372528	-4.27722	-2.02407	-1.0719	4.55932	3.55973	-5.22464	1.10395
4.35	1.59232	-10.1438	0.019316	-5.79973	-3.44124	-3.41608	5.76551	4.1767	-6.63682	2.2578
4.4	-1.28248	-6.00304	-0.33764	-2.90578	-3.98254	-5.50783	5.27269	2.22858	-5.91708	3.27284
4.45	-0.69429	-4.62434	-0.16347	8.77641	-2.0981	-5.75238	2.76737	-0.57127	-0.02351	3.73266
4.5	3.18694	-5.16939	0.589826	10.7415	-0.54212	-4.20713	1.62985	0.721669	5.62812	2.00179
4.55	4.15933	-5.4554	2.8954	4.4833	0.376893	-3.45687	0.588446	2.97985	9.92512	1.54645
4.6	1.97492	-5.2927	4.50526	0.811805	0.595827	-2.64708	-0.50788	3.37057	9.33418	1.90203
4.65	0.632683	-3.56407	2.64724	-2.60825	-0.83265	-1.15811	-0.37034	3.25761	4.81849	1.08382
4.7	0.292691	0.628065	1.15975	2.26736	-2.01192	5.90706	-0.24907	3.40047	2.68274	0.967428
4.75	0.293662	1.65524	0.402741	16.3245	-3.04258	7.36929	-1.49469	3.81487	6.38108	1.43133
4.8	-0.99359	-0.05208	-0.25638	17.3149	-4.01411	3.2737	-2.24375	4.74998	8.59005	2.31787
4.85	-2.0363	-1.26156	0.292684	6.69205	-5.04629	2.36297	0.227986	6.15451	5.64365	2.63096
4.9	-3.11792	-2.44903	1.27468	1.4964	-5.53833	5.94442	1.89568	4.43829	4.17533	1.74024
4.95	-0.89312	-2.04459	0.673776	-1.74526	-3.99781	6.5537	2.10649	1.74177	2.32134	1.23323
5	5.53357	2.52199	-0.4772	-0.65113	-2.83003	2.59637	1.6263	0.014847	1.5192	1.37319
5.05	4.98499	2.32475	-0.57603	4.95383	-2.85294	0.4257	-0.18332	-1.46574	2.79419	1.59242
5.1	-0.71303	-2.9462	-0.5837	3.33763	-3.0677	0.349686	-0.67922	-1.54728	2.68716	1.53679
5.15	-1.46842	-1.67529	-1.79536	-4.26559	-4.2198	0.499083	1.23629	-1.22296	3.36471	1.56187
5.2	1.24839	7.05922	-2.68145	-2.78639	-4.81149	1.34884	2.28012	0.465902	4.82609	1.28847
5.25	2.58848	9.33533	0.111085	7.12096	-5.02458	1.42969	4.87136	1.46251	3.27644	0.953524
5.3	2.406	5.90936	2.54156	8.53704	-4.36115	1.56049	5.6481	0.642047	0.10297	-0.49673
5.35	1.02458	2.43827	2.38285	5.03838	-2.54926	1.62855	1.66502	0.158096	-4.7232	-1.7296
5.4	-2.65988	-6.04111	2.50252	3.34548	-1.36079	2.34925	-0.20355	-0.46516	-5.71747	-3.68292
5.45	-2.8455	-7.14512	-0.80061	-0.71052	-1.71628	1.52589	1.22168	-0.89371	-6.17771	-3.32207
5.5	1.05907	1.6909	-3.71446	1.46012	-2.29836	-1.08131	2.38195	0.181836	-3.6381	1.53272
5.55	1.75064	4.88135	-2.214	7.13977	-2.41675	-2.03807	4.5903	0.85159	3.27704	2.85814
5.6	0.956136	1.94385	-1.29529	6.34279	-2.38439	-3.38215	4.9663	0.17714	4.9017	1.47817
5.65	0.7609	-0.13554	-0.28624	0.577519	-2.60913	-4.0191	1.96237	-0.1194	5.30705	0.122368
5.7	-2.30136	-0.6776	0.108555	0.898774	-2.73411	-4.61016	0.361155	0.22914	6.00587	-2.1791
5.75	-2.95536	-0.29807	-1.75875	4.63016	-3.41126	-4.52264	2.67476	-0.05798	4.6796	-3.28643
5.8	0.281151	2.64258	-3.58454	4.04441	-3.55691	-2.43188	3.09694	-4.18262	2.05638	-2.36217
5.85	1.17171	4.1655	-5.81154	0.71205	-2.91442	-1.02776	-0.69856	-7.03742	-0.84753	-2.44121
5.9	-0.11769	2.79008	-6.52381	-0.90491	-2.37429	-0.91657	-3.20954	-5.69889	-1.29813	-3.61463
5.95	-0.6988	1.30614	-4.49647	-3.34697	-1.18715	-1.75016	-3.43217	-4.21789	0.026614	-3.25703
6	-1.6211	1.67407	-2.55979	0.791894	-0.67694	-3.24889	-2.42717	-1.29276	1.08182	-1.27184
6.05	-1.47046	1.05873	-1.79259	7.6442	-2.45466	-2.97107	1.77545	0.672295	2.48957	-0.99322
6.1	1.67535	3.05911	-1.18311	8.43384	-3.57586	-1.55295	3.7416	-0.31422	2.8221	-1.43818
6.15	2.8023	4.19949	0.941937	6.61846	-4.72196	-1.30607	3.71515	-0.8307	1.46663	-1.37989
6.2	1.75141	4.62312	2.54904	2.07386	-5.18347	-3.26113	3.55759	0.021942	2.37052	-1.53915
6.25	1.30692	4.76703	1.60481	-4.1033	-5.47001	-5.12179	2.59482	0.354338	6.00256	-0.92287
6.3	1.22581	6.48678	0.614097	-3.98755	-4.20969	-8.53375	2.94972	0.724825	6.45908	-0.49206
6.35	0.807184	5.67643	0.544062	-0.78321	4.76609	-7.77375	4.42799	1.38864	2.59731	-0.59558
6.4	-0.29649	0.796203	0.515957	1.34439	8.71473	-2.82093	4.8563	2.23127	1.45319	-0.71086
6.45	-0.04689	-1.72182	1.251	3.84341	6.37491	0.067871	4.51514	2.39788	1.87082	0.250347
6.5	2.37683	-3.53878	1.30528	4.57385	5.12068	3.43013	3.6847	-0.80358	1.29942	2.33781
6.55	3.25998	-3.90264	2.25192	4.6806	6.08421	5.52549	0.36079	-3.21253	-1.27166	3.65724
6.6	2.02151	0.758565	2.98955	0.352064	6.1243	7.65945	-0.2756	-4.75929	-2.39365	4.95989
6.65	1.79712	3.76224	1.98703	-7.72216	4.16727	4.93114	5.19515	-5.80354	-1.42497	3.76885
6.7	0.944872	5.98552	0.659746	-9.192	2.42769	-0.27091	6.66745	-5.60032	-0.39737	2.52193
6.75	0.628994	5.35723	0.237138	-9.93803	-0.902	-1.54408	3.57587	-5.59642	1.51455	3.91461
6.8	0.942043	-2.46131	0.544822	-11.077	-2.42214	-1.19594	2.13051	-6.47772	3.03625	5.93973
6.85	0.481734	-6.66662	-0.19685	-13.1853	1.13662	0.156757	2.11911	-5.94153	5.14889	5.39128
6.9	1.30493	-7.7563	-1.67833	-8.50285	2.38731	1.03507	3.27427	-2.93634	6.60084	4.35663
6.95	2.17418	-7.67313	-1.92006	2.37384	0.350403	2.12684	5.73742	-2.28197	8.82795	3.50715
7	0.244967	-1.92696	-2.60645	6.98441	0.976744	3.10452	6.43685	-2.93426	8.20687	3.77203
7.05	-1.67353	1.09171	-2.98936	11.5994	6.64084	2.42606	3.90919	-2.60759	1.75368	5.38783
7.1	1.79846	0.318594	-2.83492	12.5956	8.95763	1.41109	1.94857	1.19612	-1.89331	6.11656
7.15	4.70263	-0.5955	-2.78519	12.0588	10.5632	0.234266	-0.24774	1.77676	-3.93409	5.65377
7.2	4.23729	-2.6441	-2.93895	7.79882	11.3549	-0.80418	-0.64989	-1.57276	-3.61412	4.07795
7.25	4.15044	-3.01984	-3.97983	0.830289	9.91123	-0.84328	1.26195	-3.35948	-3.13879	3.80175
7.3	1.29667	2.2177	-4.16655	-2.84039	8.61835	0.318688	1.29241	-4.06037	-1.22458	4.15056
7.35	-1.14493	6.38426	-2.773	-5.42104	6.35346	-0.48463	-2.90954	-3.65771	3.92557	4.5401
7.4	0.447936	9.3451	-2.56496	-4.48458	4.91698	-4.5074	-4.96222	-1.55213	4.33739	5.83058
7.45	1.32257	9.97107	-2.35404	-2.12756	2.70305	-7.42258	-3.62218	-0.29325	3.74859	4.93522
7.5	1.13382	7.25851	-2.422	-1.22454	0.257064	-7.3768	-1.59658	1.11816	4.93871	3.07624
7.55	1.07621	5.03638	-2.64133	-1.50997	-3.93007	-4.52477	2.23565	1.8874	4.21816	-0.5353
7.6	0.844403	6.18702	-2.53201	-5.96	-5.40108	-2.67712	2.90738	3.0473	3.58132	-3.18063
7.65	1.22716	6.62897	-2.22137	-12.0464	-3.03708	-0.95923	-1.84548	1.48251	2.98188	0.061261
7.7	3.49641	2.0882	-1.77568	-8.80303	-0.61413	0.615952	-3.07627	-3.50476	0.974432	3.20175
7.75	4.69343	0.25921	-1.08368	-1.43258	7.54365	0.828944	0.72736	-3.74386	0.628182	4.378
7.8	2.81812	-1.05911	-0.45041	-0.28742	9.8667	-0.55378	2.91754	-0.31918	1.83735	4.84455
7.85	1.4747	-2.60756	-0.72981	-0.36559	6.73283	-2.44517	3.87989	0.66199	3.85233	1.42561
7.9	3.44186	-2.99233	-1.817	-2.50853	4.42119	-1.29792	2.90723	1.80089	2.71053	-1.63435
7.95	5.0453	-3.62317	-2.88609	-4.2339	2.05108	0.760565	-0.72845	3.06416	-0.43232	-1.29463
8	3.0627	-5.12894	-2.34444	-4.01546	1.46155	0.039327	-1.76899	4.81801	0.45891	-0.09238
8.05	0.936644	-5.41779	-1.44359	-3.09743	2.33843	-1.27107	0.682991	4.35841	4.74955	0.475908
8.1	1.46993	-7.16538	-1.01408	-2.70624	1.47289	-2.64645	0.727879	2.12459	4.83669	0.278435
8.15	2.38459	-8.70111	-1.33569	-1.94361	-1.6933	-5.90086	-3.37178	0.198047	-0.53818	-0.06085
8.2	2.95176	-8.35665	-1.72404	-2.46395	-2.28925	-5.50257	-5.43647	-2.00013	-4.59928	0.993508
8.25	2.78745	-8.03188	-1.56761	-3.16697	-0.09844	-3.34939	-5.55885	-1.2518	-4.5465	-3.61705
8.3	-0.8692	-3.63731	-2.10138	0.597875	0.865875	-3.96595	-5.1708	1.31904	0.145575	-6.28598
8.35	-3.97534	1.54534	-2.02368	4.87212	0.564134	-5.02049	-3.37271	1.90352	10.2656	-2.66323
8.4	-3.90609	2.22067	-1.77634	2.28089	0.310482	-4.70026	-2.31797	1.53792	9.78705	-1.7287
8.45	-3.4753	0.809124	-2.05855	-2.65773	-0.09864	-4.06755	-1.95799	-0.33015	1.41225	-0.29742
8.5	-1.38185	-0.7738	-1.31113	-7.32421	0.345332	-4.77164	-2.28879	-3.59448	-4.09687	0.779719
8.55	1.50923	-2.24083	0.951252	-10.4691	2.31974	-5.69206	-4.09649	-2.87742	-8.91068	2.02661
8.6	2.08373	-1.94418	3.56313	-3.36296	3.81867	-4.2455	-5.09268	-0.13938	-9.27318	1.8521
8.65	1.64658	-1.06435	1.45435	4.77698	4.94717	-3.60758	-4.8899	-0.31838	-8.55057	-1.4246
8.7	2.48768	-1.61857	-1.99212	-0.13442	4.65277	-5.98305	-5.0898	-1.13204	-6.26363	-2.80567
8.75	2.09169	-2.67	-1.15263	-7.30242	2.52612	-7.05377	-6.36166	0.597361	0.970529	-1.30515
8.8	-0.34206	-3.10439	0.905038	-6.10397	0.86558	-3.07229	-6.61876	3.88509	5.64291	0.384335
8.85	-1.80619	-3.00861	0.738885	-4.09415	-1.38088	7.10353	-6.54129	2.40693	5.41075	2.75889
8.9	-1.18159	-1.37393	-0.96663	-9.08837	-1.69962	6.96132	-4.95016	-0.96299	2.72428	4.09487
8.95	-0.10246	0.705111	-2.73528	-12.9149	0.226962	-2.23633	-1.09509	-1.61506	-3.92402	5.84167
9	3.42732	1.85926	-2.993	-7.09749	0.361688	-4.52488	0.045924	-1.42326	-6.52885	4.57565
9.05	6.53162	1.86574	-1.52844	-0.66135	-0.74697	-3.7278	0.105942	-0.90459	-5.33668	1.64821
9.1	2.04478	-0.40666	-0.82201	0.272498	-1.64607	-2.17583	-0.87801	0.318156	-6.01328	0.810685
9.15	-2.24996	-2.73925	-0.72319	0.276655	-2.19815	-1.53609	-3.80191	-0.82726	-6.18248	-0.56064
9.2	-0.25016	-1.92921	-0.19101	-1.95995	-2.25697	-1.04708	-3.45503	-2.56106	-5.00233	-1.54022
9.25	2.04496	-1.30058	2.12188	-4.29817	-0.26868	0.22376	-1.32028	-1.48168	-1.20497	-4.32787
9.3	2.31691	1.02171	3.08551	-4.50323	0.190357	1.43099	-1.59129	0.339163	0.265354	-3.7061
9.35	3.38865	5.79899	2.04767	-5.40143	0.264288	1.95911	-3.07443	0.557649	1.33096	-0.0465
9.4	1.80584	2.98658	0.330316	-8.4761	0.083441	1.15161	-3.60836	0.152623	8.18415	0.43509
9.45	-1.22403	-0.56274	-0.64685	-11.1541	-0.13204	-0.11151	-4.13734	-1.16605	18.5661	0.384146
9.5	-0.04697	1.53028	-1.02027	-7.90336	-1.78967	-0.14948	-4.73496	-3.30721	13.3293	0.935681
9.55	1.29282	4.38598	-1.46733	-4.28977	-4.8576	-0.02057	-4.571	-3.96641	1.99897	0.930496
9.6	-1.23539	4.33742	-0.70687	-4.20521	-4.60315	-0.7822	-4.40119	-4.28146	0.176988	-0.09123
9.65	-2.85446	1.82767	0.71739	-2.67362	0.077994	-1.77963	-5.7319	-4.44701	2.94734	-2.4859
9.7	-2.63661	-2.71261	0.912949	4.08691	2.73729	-0.07216	-6.09876	-4.03061	1.95407	-3.90229
9.75	-2.27526	-6.48171	1.25179	8.72948	4.19339	3.60622	-5.43436	-2.78875	-1.85883	-6.39088
9.8	-1.27724	-5.21828	0.947025	4.27278	4.57344	4.70669	-3.90882	-1.62957	-0.92505	-4.50757
9.85	-0.05454	-3.91752	-1.44515	-1.72371	3.63872	6.47892	-2.54446	-3.0993	-0.44234	-0.19624
9.9	-1.11011	-4.8184	-2.28412	-7.13679	2.38068	6.52062	-2.8289	-4.57083	-2.11305	0.503962
9.95	-2.97545	-5.82565	1.33002	-9.84829	-0.26951	6.01621	-4.53431	-2.86753	-0.4953	0.837636
10	-1.91119	-4.97824	2.53779	-7.945	-0.97068	5.62989	-5.13231	-1.04162	2.54011	-0.94718
10.05	-0.3196	-3.58067	0.992135	-5.76831	-0.26261	4.86745	-6.1097	-2.20303	3.16891	-4.704
10.1	-3.2788	-4.68202	1.15224	-4.65938	-0.07098	2.08397	-6.50081	-3.63266	2.12707	-3.76149
10.15	-8.03865	-5.59761	1.41833	-2.94259	-0.31854	-2.27746	-5.60325	-2.16752	0.34334	-2.1483
10.2	-6.29165	-4.54979	1.69569	1.15476	0.237019	-2.66161	-5.5803	-0.43674	-2.30135	-2.61493
10.25	-3.71285	-4.20427	1.57078	4.42931	2.93797	-2.45589	-7.4249	0.476403	-5.33555	-2.93393
10.3	-2.23558	-2.03687	0.308149	10.5248	3.07853	-3.19384	-7.25244	1.15535	-4.90566	-1.57133
10.35	0.643556	1.67254	-2.20394	13.9421	1.86097	-4.11489	-5.0114	1.05112	-3.07017	-0.04592
10.4	-1.15767	0.479464	-2.44638	5.60384	1.48194	-4.22896	-2.97141	1.12896	-2.48633	2.28325
10.45	-4.41422	-1.49331	0.53916	-1.70558	2.99827	-4.12293	-0.51989	1.07554	-0.89461	4.42114
10.5	-3.7597	-0.83114	2.42808	-0.5344	2.85934	-5.66177	-1.13749	0.882621	-0.37639	2.18783
10.55	-1.95017	0.862088	1.8979	0.010135	1.70275	-8.93655	-3.30467	-0.41008	-4.05933	0.061516
10.6	0.188576	-1.69709	1.62705	-4.31208	2.76017	-7.27302	-2.87811	-1.65045	-7.44978	0.836216
10.65	2.74781	-6.12063	1.64592	-7.14985	6.53377	-3.62798	-2.42956	-3.84933	-8.51014	1.72297
10.7	1.64393	-6.90105	-0.67865	-5.55403	7.75877	-3.95842	-2.09075	-5.00405	-2.69812	1.21578
10.75	-1.54808	-6.6002	-1.07144	-3.96538	7.07517	-5.1533	-2.03213	-1.35577	3.52305	0.782004
10.8	0.616836	-4.4589	0.043619	-1.28258	7.13085	-4.43373	-2.94625	1.57594	5.33993	0.732046
10.85	5.12153	-1.8089	-0.38059	1.18339	8.44347	-3.07265	-3.75902	2.91864	6.8028	0.980377
10.9	4.58419	-2.16013	-0.13447	6.59053	9.35229	-1.06537	-4.96762	3.07578	4.22389	3.17928
10.95	2.86187	-3.20304	3.0898	9.18875	10.4645	2.14702	-6.91554	-0.44656	-0.25266	5.33981
11	2.00944	-3.82934	5.40543	5.80542	9.76993	1.1263	-7.25219	-2.2294	0.220411	8.97
11.05	1.62099	-3.28132	5.19428	3.52444	8.85889	-3.6112	-6.40563	-0.51381	1.63703	11.5138
11.1	3.26477	-4.31579	5.10386	-2.48222	8.23395	-3.17114	-4.41732	1.12997	2.65576	11.0673
11.15	6.17389	-4.99229	5.95052	-6.81141	8.14367	0.700256	-2.02623	5.99754	4.27183	11.0662
11.2	6.66764	-3.84744	6.5408	-2.21126	8.26844	1.24999	-0.76025	8.15365	5.88398	11.061
11.25	6.84314	-2.39128	3.97276	2.22735	8.62551	0.755784	0.210253	5.11207	5.43827	10.9731
11.3	7.7342	-2.59512	3.1184	8.08305	7.64628	0.981205	-0.58634	3.18653	5.98294	10.894
11.35	8.81303	-2.38242	5.1903	10.0215	5.21793	3.34511	-2.14549	3.32249	8.12319	11.5595
11.4	7.12351	0.720672	5.88106	4.44602	6.00475	2.66021	-1.5262	3.45845	6.62479	9.5494
11.45	3.3211	7.46005	6.94357	2.11601	7.90799	-0.60623	-0.97298	3.77291	3.65675	9.59685
11.5	1.62859	7.14856	8.27953	4.30831	6.86591	-0.36903	-0.7904	3.80391	-0.27589	14.7629
11.55	2.28739	3.68598	9.77005	4.7573	1.26369	1.29945	-0.75078	1.56293	-3.81897	16.8677
11.6	4.33793	1.21977	9.76604	4.20152	0.203476	3.44749	-0.82947	0.485483	-1.6695	11.9152
11.65	8.35928	-0.16786	6.60139	2.47094	2.10652	5.00001	-2.18608	0.874644	1.68433	9.2887
11.7	9.38985	-0.30438	3.2616	-8.07442	2.54205	4.97295	-3.57408	0.988916	4.76463	7.71391
11.75	4.97596	-0.5398	1.03274	-12.321	1.07516	2.37469	-3.73733	2.99306	7.66305	6.56606
11.8	4.79314	-0.11726	0.370867	-6.78149	1.33187	-0.39333	-0.7068	4.37489	5.24835	7.43181
11.85	8.91331	1.77668	-0.06868	-3.19379	3.42734	-3.47711	4.08887	7.76478	1.94033	9.78241
11.9	12.9775	3.06709	-1.87901	2.10196	5.98036	-3.76974	2.98233	8.066	2.92443	13.5994
11.95	19.4589	2.63723	1.03497	3.28847	11.8509	-2.24122	-2.78473	5.58824	4.81044	14.3542
12	19.029	2.14831	5.79455	-1.30202	11.5623	-1.30378	-4.06176	4.90852	4.14341	13.1883
12.05	12.4167	3.31724	7.31735	-2.84679	7.36707	-0.09388	-1.85571	6.81655	2.92545	11.9479
12.1	10.7039	4.42039	7.6767	-0.46528	6.32578	2.10021	1.13403	7.84318	3.68667	11.6795
12.15	12.4772	5.46133	7.68687	0.709416	4.3678	1.01378	4.27154	7.90548	4.90738	13.7006
12.2	12.406	8.2318	6.56991	0.515133	5.76223	-1.12678	2.96453	7.92103	8.4784	16.5488
12.25	8.60925	11.6639	2.50921	0.868733	11.296	-1.29719	-1.65215	7.66807	12.7172	16.4335
12.3	7.24232	10.7963	0.250476	4.03224	12.9794	-2.56342	0.29577	7.58637	11.75	16.576
12.35	7.9836	6.44777	3.93295	6.47712	14.0593	-2.58965	5.78435	7.75765	10.4256	16.5047
12.4	12.5341	4.83068	6.6622	5.99982	13.8824	0.169936	6.21058	7.88451	10.255	13.0475
12.45	18.1014	5.90968	5.51305	6.40899	12.9172	3.42534	5.73214	7.66578	10.6861	12.7169
12.5	15.6904	8.12036	4.63498	8.11974	13.4199	2.44045	3.05731	8.05889	11.2088	17.956
12.55	15.2968	11.8395	4.75243	7.66483	15.4771	-1.37423	-0.16402	10.2847	11.6562	20.0073
12.6	15.8262	11.4133	5.10308	3.43582	15.5257	-1.62713	0.532905	10.9884	8.93078	25.0447
12.65	15.7119	5.4523	6.63521	0.848003	13.9638	2.05493	3.62033	10.9164	5.64441	30.0259
12.7	16.0259	5.30084	7.15846	-4.65366	12.1052	5.83471	3.77731	10.4319	8.36715	33.6119
12.75	15.2377	14.1457	7.30395	-5.38613	9.82189	6.38027	1.11325	9.41374	13.2462	31.7857
12.8	14.9935	19.2757	7.93801	2.1564	8.68602	5.14714	-0.33846	9.37314	11.3808	26.5343
12.85	16.8707	21.7133	5.0181	5.9966	8.11518	4.12434	-0.48611	10.1619	6.9914	24.3825
12.9	18.5596	20.6698	3.27446	8.07399	10.4857	2.83443	0.187443	10.4742	7.48628	23.5437
12.95	18.1174	13.6563	6.40207	7.75138	15.772	1.3419	1.55881	11.1944	8.90133	23.3939
13	18.523	10.5177	8.65924	8.68121	14.9718	-0.11557	3.16058	11.1614	12.5813	23.3909
13.05	20.6629	13.2104	8.75669	9.13194	10.4431	-0.59651	4.76148	9.96292	17.6531	24.6931
13.1	19.2028	14.7789	9.09776	11.9954	8.97197	0.819335	4.77669	9.58538	17.1708	26.6733
13.15	17.3704	14.529	8.28157	10.3644	9.63539	3.07415	4.7094	8.5726	16.4382	28.241
13.2	18.7777	14.2405	6.74461	5.59243	9.92324	4.03826	6.67018	7.94536	15.3607	28.6144
13.25	19.7678	10.0234	8.18476	4.41155	9.48557	5.27375	9.49165	6.56857	14.3338	25.7225
13.3	19.9248	8.95686	8.86998	7.56246	10.3094	6.88148	7.57709	7.68085	15.5036	24.8684
13.35	19.7961	12.739	7.3893	7.5032	13.1897	6.36569	1.53511	10.5579	16.6947	24.1421
13.4	20.9057	15.2582	7.43094	5.55393	14.994	6.36072	-0.84771	11.8678	17.2138	20.2945
13.45	24.7669	19.1855	8.84783	2.54818	16.2575	5.40583	-1.20958	12.797	17.8433	21.4736
13.5	25.6482	20.9129	10.078	-4.5278	17.6051	3.54585	0.85359	13.6641	17.4855	25.1769
13.55	25.024	17.9757	9.23997	-2.7269	18.6207	2.70343	4.55242	14.0787	17.1427	25.7704
13.6	23.0994	17.7072	7.8963	12.9399	19.5356	2.7793	4.59068	12.1498	19.2998	27.4007
13.65	20.5479	21.9026	9.17037	16.1642	19.8904	4.30411	2.74014	8.52778	23.095	29.1403
13.7	20.3297	22.459	10.6987	11.9091	19.7073	3.9669	2.34966	7.75458	24.2309	28.3576
13.75	24.0184	23.1109	10.6449	12.7031	19.3008	5.23592	3.1951	8.56946	23.2081	30.3607
13.8	25.2921	24.2524	10.7676	20.9423	18.6207	6.28419	4.7687	9.83177	25.1275	34.0943
13.85	22.8505	21.1436	11.6302	20.9679	16.6609	5.60851	7.12125	11.4142	27.9831	30.0494
13.9	22.931	19.9163	12.7103	14.3763	17.0299	6.16727	6.67058	10.6073	23.5019	23.9055
13.95	24.4637	21.9375	12.5786	10.8428	17.8085	9.24809	3.84793	8.61279	17.8077	27.6358
14	24.9479	23.7388	11.6665	4.68635	15.4653	13.159	3.28855	8.31202	20.0349	30.3812
14.05	24.4874	24.2115	9.40652	2.37958	9.83861	14.7625	2.58944	8.46894	24.1194	24.8513
14.1	23.4329	26.128	8.46348	0.08035	9.62311	13.8614	4.86637	8.37363	23.1182	22.8405
14.15	22.7505	26.8666	9.01842	1.80847	10.6392	11.1114	7.77801	8.30542	20.9452	22.5163
14.2	24.0791	25.3136	10.0212	5.90724	11.0671	8.82419	6.00262	10.1032	20.7716	21.1783
14.25	25.0082	24.791	12.1012	5.03899	11.146	8.26099	2.34473	13.0095	21.9741	24.2363
14.3	23.616	26.7719	14.4312	0.374116	12.8243	8.13194	4.11069	13.8717	21.8624	26.9064
14.35	25.3951	32.7029	13.187	-0.03755	16.2305	5.11371	7.89072	14.9076	24.3685	23.9693
14.4	29.3909	32.94	9.63035	1.41592	17.373	2.36311	8.51935	14.829	26.1365	22.4839
14.45	32.603	30.3546	9.377	3.52188	19.0224	5.34756	8.84976	13.6715	23.2155	25.9792
14.5	33.7728	28.5177	11.7556	8.15372	20.3946	8.36277	6.2377	11.4033	19.7941	29.1875
14.55	31.1516	24.2841	12.3744	8.92339	22.0393	10.0911	1.38204	9.38633	20.4327	32.2341
14.6	27.0755	22.8754	14.3737	7.79988	20.9381	11.2616	1.33342	11.8391	21.9756	35.3464
14.65	25.8226	26.1801	15.5302	8.76925	17.7174	6.85766	4.47519	15.4708	18.4931	36.8281
14.7	26.6157	28.5124	12.5947	11.9637	16.9452	3.54682	8.49015	12.7249	13.8691	36.5346
14.75	29.3702	30.3198	10.0467	11.2119	17.5117	2.9384	11.206	9.18475	11.6931	36.5596
14.8	31.355	29.4565	9.57927	10.8621	15.9075	2.61347	8.10991	11.1521	11.2221	36.947
14.85	31.5012	26.5942	8.65622	10.5281	13.3017	3.65135	4.31336	13.4656	12.3439	34.8056
14.9	30.8557	27.7549	7.9507	11.7003	14.3837	4.84844	5.08718	14.5358	17.4909	34.733
14.95	28.3656	32.7595	9.95139	13.0808	16.9662	5.45924	5.79486	15.6195	21.0692	41.1993
15	28.3853	34.0602	12.0853	14.827	16.9021	6.35482	5.75726	18.3298	18.9793	43.354
15.05	31.3385	30.1526	12.7114	15.1117	16.3466	11.2311	5.31529	21.1672	15.4388	38.31
15.1	31.818	28.2599	12.4788	14.4834	15.7451	14.4035	3.82907	21.0351	15.0001	34.4288
15.15	29.0385	29.2897	11.865	12.5586	13.8133	13.2698	3.34318	20.6583	15.9991	30.5872
15.2	27.8398	31.7565	9.95656	9.03238	14.2068	11.457	4.87957	20.7588	15.1597	30.191
15.25	26.1861	32.703	6.79627	12.0462	14.6661	8.27029	5.83529	21.0782	12.3182	36.8517
15.3	24.2015	32.3113	6.5149	21.8557	15.3916	6.6332	8.0072	21.1484	8.56357	37.138
15.35	26.7079	29.2928	8.88308	23.9534	16.3498	12.5305	10.7212	21.2619	9.59625	35.4569
15.4	29.8154	26.8623	10.9613	22.4525	16.7403	16.6168	9.4316	21.0984	14.9543	35.7092
15.45	27.6917	26.8311	12.6193	21.0167	17.0133	17.757	7.66131	20.3555	19.1982	38.2641
15.5	26.6638	31.3297	13.8676	19.6223	16.9343	16.7552	8.96353	17.6066	19.6194	39.1752
15.55	27.6035	33.1925	13.9477	19.3175	16.4753	12.952	11.1581	15.7934	16.7261	39.035
15.6	30.5628	34.1224	11.7157	20.0779	16.8218	11.7551	9.67648	15.3572	20.0882	38.9574
15.65	34.3595	34.2835	10.2153	14.8239	17.4491	12.5168	5.44316	14.9345	26.733	36.2824
15.7	34.1458	32.2343	9.36843	4.27009	18.1491	11.9316	4.22799	14.4052	29.5589	35.5224
15.75	33.0689	34.0888	7.72661	5.00572	19.129	13.0829	5.25186	13.7076	30.5004	33.2065
15.8	33.6587	37.7875	7.1443	11.5617	19.736	14.9073	8.1178	13.668	31.2438	32.0463
15.85	36.9883	38.6667	5.39611	12.4571	20.6284	17.0471	10.513	13.9942	30.7319	29.668
15.9	41.5975	39.7271	4.313	12.0168	20.8123	15.8082	10.8485	14.9664	32.2906	30.4824
15.95	39.9394	43.2289	7.7358	13.3421	20.1993	8.11505	11.0821	16.1534	30.9489	35.638
16	33.7388	44.2588	11.2504	16.7489	19.316	5.28364	9.26405	18.6803	22.7501	36.3241
16.05	31.0333	39.7523	12.9851	20.0115	18.3262	11.4333	7.02462	20.2662	19.1569	33.1575
16.1	31.9672	36.8624	13.7845	25.5216	16.6559	15.1827	8.53167	21.307	20.2514	32.313
16.15	33.9699	37.9352	13.1807	22.6008	14.6875	14.0472	11.1664	22.3	23.3842	34.352
16.2	35.1207	40.4632	11.7283	15.1901	16.1818	11.3865	9.83399	22.905	26.0262	34.9181
16.25	35.8956	39.1806	9.65042	10.7548	18.6482	6.63913	6.59269	22.6322	26.3172	34.8485
16.3	35.8546	38.0677	9.86962	6.70451	19.9095	5.97737	4.82181	19.405	25.3402	33.9775
16.35	35.4652	39.3785	11.8995	8.14472	20.4483	10.8279	3.50786	17.4924	24.8824	32.1525
16.4	35.1598	38.9192	12.7187	12.8181	19.9852	13.0697	6.48095	18.4594	26.412	31.1711
16.45	32.9465	39.4327	14.3315	12.89	19.1127	10.8591	10.4694	19.6844	27.3606	30.0918
16.5	28.6561	38.0231	15.6265	11.6924	17.0089	9.31198	8.82707	20.3268	26.9893	30.5685
16.55	32.0097	33.5341	13.4741	9.44795	14.5625	8.27689	5.37984	19.9535	24.5919	32.1117
16.6	40.6215	31.4266	13.2806	6.4705	12.2653	7.88289	4.72601	16.9344	22.3619	35.9365
16.65	42.816	33.5729	14.5551	12.1513	10.8654	6.13283	5.55868	15.5708	22.0009	43.8595
16.7	39.0917	36.0858	13.0548	20.2051	15.6774	4.57673	7.4493	16.8318	22.3429	46.66
16.75	35.2825	45.4476	12.5758	14.8564	23.5576	7.26844	8.64418	17.3791	20.5375	48.3149
16.8	32.3628	49.1749	12.2448	6.10855	23.5065	10.7692	7.17514	17.129	14.2084	45.1608
16.85	31.3126	47.7252	13.5834	13.611	22.819	9.00523	5.6342	16.4993	11.91	36.7726
16.9	33.1452	47.3464	13.2744	25.6771	22.4736	8.82453	5.67507	15.1312	13.7064	33.9077
16.95	37.1981	42.8634	10.0779	20.1403	21.9167	10.7735	8.05819	13.7344	14.2433	34.3029
17	39.1824	39.1613	10.1861	9.33556	21.3884	10.1645	9.22731	10.0972	16.441	35.8569
17.05	36.3053	39.777	12.1785	8.51764	20.8577	9.16128	7.78095	8.11907	17.4378	36.9631
17.1	33.1448	40.0179	13.2839	8.64969	19.567	7.39018	4.74184	7.51236	16.1223	34.4855
17.15	31.2976	37.7883	12.5977	11.903	18.19	4.54568	4.51674	8.01089	14.2268	31.2411
17.2	29.8755	36.3597	11.0999	15.1591	19.0958	3.0657	5.37357	9.70894	15.6004	31.9409
17.25	30.038	40.9954	11.2943	12.0203	20.4388	5.97698	6.1208	11.3897	16.6046	35.414
17.3	29.8859	46.0193	10.8327	7.39274	20.8236	9.93849	9.49413	16.0861	13.4157	36.8579
17.35	28.6234	46.3314	8.96517	5.80335	20.7007	8.44368	10.8808	19.0571	12.9708	38.1169
17.4	29.9834	41.735	7.6219	5.29161	18.3431	4.41243	8.10756	21.404	17.4557	37.9214
17.45	36.651	39.5754	7.8306	5.73961	15.0965	3.41289	5.71279	20.3167	19.4126	39.365
17.5	39.6892	37.416	9.11296	7.13684	12.7191	2.75382	5.87131	13.9175	17.7943	40.3826
17.55	35.3475	40.7475	10.5909	9.75243	10.6374	1.95271	7.02098	12.3281	17.9648	39.7446
17.6	31.4805	45.1345	9.5785	11.3458	9.68942	1.57548	7.09154	12.6871	20.2925	36.0608
17.65	30.9971	44.4624	6.65568	10.3001	8.97794	1.18358	4.04298	13.1747	21.2516	31.8972
17.7	29.767	42.1374	5.8508	9.9466	10.2118	1.38177	0.673653	14.8453	21.1128	30.6577
17.75	31.3075	38.4503	5.96215	6.50654	11.5629	3.04505	0.600636	14.5146	20.1973	28.6778
17.8	34.3671	34.3647	5.06457	2.31626	10.0324	6.55301	3.76253	11.3672	16.1344	28.4525
17.85	34.3342	34.0605	5.48976	1.48763	7.57335	11.8552	6.89951	10.5506	13.9528	28.6797
17.9	32.2939	38.9928	7.36179	1.16546	7.04582	17.0218	7.39081	10.8092	10.7344	26.9054
17.95	30.7968	44.4183	10.0013	3.9341	5.99441	15.1854	6.44168	10.129	10.3271	28.7997
18	29.009	47.1266	11.1545	7.6212	4.37611	11.5563	3.75114	7.82823	13.7705	34.6772
18.05	26.7937	47.4303	10.0036	11.139	2.59675	9.24982	3.34017	7.1121	15.5149	36.0961
18.1	25.8061	43.0903	7.22583	13.4476	0.431079	8.25483	5.79772	6.83299	13.7233	34.8355
18.15	27.2789	39.7703	3.76711	7.43745	-1.32779	10.0604	8.44442	7.7935	12.1526	34.6266
18.2	30.0247	40.2989	3.27207	2.16657	0.904889	15.8986	7.88189	9.99719	7.96671	31.1209
18.25	30.0192	41.3924	4.76445	8.13916	4.30422	18.058	5.1138	10.0775	6.38904	28.3544
18.3	28.8822	42.9692	5.2652	14.4165	5.58085	14.5923	1.77157	9.13868	11.0079	29.4703
18.35	25.6592	39.2065	5.57812	9.58998	5.89936	12.7976	-0.10619	9.25516	13.6659	30.6399
18.4	23.4837	33.591	6.63455	3.40933	4.43092	9.9802	2.24733	10.7222	15.3421	30.6813
18.45	25.8448	36.5476	8.71191	8.83519	2.81236	7.37762	4.35462	9.96995	13.4078	29.8615
18.5	28.3484	38.3217	9.69711	14.9823	2.75109	5.44275	4.82349	8.19151	7.24869	28.5211
18.55	27.9484	39.8182	9.42891	15.9331	2.75202	5.64634	5.93661	7.94195	7.25984	27.9538
18.6	25.7888	44.0377	8.66124	15.4483	3.25272	7.28037	2.02398	7.94959	7.48072	26.1846
18.65	23.5526	44.5972	7.85693	8.0446	4.041	8.16251	-0.56879	8.52841	6.93888	25.4688
18.7	20.6942	47.2861	8.17072	0.521801	4.38039	8.28134	0.570038	10.0765	7.89333	26.5862
18.75	21.7759	49.1923	9.27041	-4.34851	4.20185	8.08084	2.94081	9.80684	8.39925	27.5123
18.8	22.8071	46.3105	8.54561	-6.9625	2.20292	9.44926	3.58577	8.51648	10.8854	28.4177
18.85	22.5468	42.4026	7.8338	6.86996	0.465047	10.7306	2.973	8.23445	11.7977	29.7627
18.9	23.9415	40.3282	6.59947	18.8252	1.31834	11.963	2.38569	7.69683	6.8519	31.0146
18.95	23.8642	40.5441	6.15174	9.3419	2.81674	11.1363	2.80505	5.59309	3.93641	31.6742
19	21.9269	40.693	5.59289	1.0487	3.51363	7.21654	4.53449	2.74709	5.68184	31.4824
19.05	22.4997	39.2617	4.95073	1.41345	3.47063	4.86715	6.08363	4.34514	6.16788	29.4819
19.1	25.3713	32.7042	5.64291	1.48939	2.04015	1.48497	5.53899	7.8972	5.71408	26.3996
19.15	24.9335	28.8911	4.82334	0.482959	0.791108	0.85239	2.76633	11.3074	5.71327	24.9809
19.2	22.3741	28.1399	4.58506	0.857813	-0.70228	1.49432	0.794833	14.3529	8.71382	25.2291
19.25	21.7358	31.5257	4.46153	5.12	-2.05154	2.97124	2.90809	11.2566	13.1971	26.5481
19.3	22.1383	37.6194	2.49444	8.3783	0.203983	7.27417	7.68715	6.17347	16.9816	27.7589
19.35	21.3418	40.3547	3.1722	9.32917	3.14939	7.56465	9.56982	6.35096	17.0342	26.7904
19.4	20.9835	39.1125	7.07429	10.0911	4.69555	7.18511	5.33929	7.55464	13.5664	24.9669
19.45	20.5986	34.5724	6.8008	7.73321	5.73087	7.60822	0.133212	8.01362	10.0473	24.533
19.5	19.554	28.8799	4.49109	5.04042	4.41356	8.13876	-0.20409	8.47479	5.0358	21.3635
19.55	19.6777	28.0109	2.23854	4.14947	2.3015	7.38023	0.914121	7.98516	2.01404	19.7275
19.6	19.7149	27.4856	1.19397	3.55349	1.19322	3.26002	2.31939	7.12835	2.29202	19.0862
19.65	18.641	25.8158	2.26173	2.25612	0.335158	1.1447	1.6947	5.40688	5.96113	20.2172
19.7	16.4831	25.138	5.04965	1.94478	-0.07206	-1.71885	-1.97039	3.72072	11.4557	22.8607
19.75	16.6628	24.2059	6.33072	6.2031	-0.27947	-1.72272	-4.71496	6.05219	14.4044	21.2902
19.8	20.3438	25.6703	4.68314	8.47115	-0.41593	1.47614	-3.64643	8.65325	16.0162	17.0696
19.85	22.332	25.9829	4.11928	-0.70149	-0.63981	2.06265	-1.25703	8.42755	17.0566	15.7784
19.9	21.6595	25.6478	3.57083	-5.41224	-0.89467	1.82809	-0.81447	7.67306	14.9741	15.3988
19.95	18.5691	25.9998	1.76699	1.25697	-1.13251	0.553913	-2.27595	5.26001	13.7415	17.8805
20	14.4949	24.0659	2.3442	5.59881	-1.10303	-2.9977	-4.78536	3.19742	14.0831	24.1782
20.05	15.5792		3.60444	1.02981	-1.31096	-3.78067	-5.65437	3.73786	13.3044
20.1	17.5107		4.42877	-2.58355	-3.87734	-2.7217	-3.80115	4.52308	8.19898
20.15	16.4719		4.71628	-6.16101	-6.62898	-2.25262	0.257561	6.12585	4.56216
20.2	14.3178		4.69234	-8.09644	-8.51129	-0.79754	2.39334	7.9591	4.80662
20.25	14.2052		3.60625	-8.85421	-9.49283	0.52164	1.1843	7.72285	5.4799
20.3	15.4769		3.32912	-8.6643	-7.92504	0.682087	-3.16874	7.79222	8.94021
20.35	17.7578		3.46383	-5.09757	-6.57635	-0.1664	-5.57164	7.33589	10.2741
20.4	19.3667		4.51504	-2.16881	-5.88916	-1.14298	-1.78163	6.65762	7.04438
20.45	19.1764		7.47344	-1.3925	-5.12646	0.705165	1.3896	8.62666	6.48639
20.5	19.2983		8.52125	-1.90439	-4.95413	4.79504	-0.23356	9.74898	5.88966
20.55	20.9337		7.18593	-3.8209	-4.95439	4.81104	-3.76397	7.60389	6.43629
20.6	22.3025		4.90979	-3.90096	-5.64666	2.63874	-4.5926	5.74484	6.21722
20.65	21.9217		2.14974	2.33134	-6.0129	2.55615	-2.33053	2.82389	4.197
20.7	22.0713		1.17499	9.28744	-5.0579	5.14728	-0.02613	0.792805	4.83174
20.75	21.7976		1.45136	17.4554	-4.30056	3.61361	0.142643	2.37416	4.59408
20.8	17.4484		1.80585	19.1883	-3.82557	-0.71248	-0.20993	3.56659	5.06224
20.85	15.6238		3.42825	9.0091	-3.40554	0.005676	-2.74267	4.11081	8.11501
20.9	16.1482		5.38469	3.03644	-2.91719	2.42803	-5.50448	4.33968	8.78117
20.95	15.611		4.23902	-0.54066	-2.50278	1.62201	-4.85796	3.93162	3.92745
21	12.7786		2.47116	-2.2926	-0.45501	1.71575	-1.72726	3.79493	0.278591
21.05	10.3824		2.36962	-2.89714	1.3336	2.00347	0.281251	5.02454	0.498416
21.1	11.2223		1.18087	-3.63812	-1.9724	3.94146	-1.03165	5.62008	2.91027
21.15	11.8022		-1.44416	-5.61972	-5.19312	4.7635	-4.90653	4.16664	5.10766
21.2	9.02059		-1.29889	-5.4625	-4.16806	5.02387	-6.75382	3.07891	5.7676
21.25	7.42046		1.79165	-4.44956	-3.30179	5.04679	-4.59257	0.756586	5.20199
21.3	5.13747		4.18884	-4.27933	-3.90817	1.93199	0.731514	0.003888	2.34333
21.35	4.08572		2.54678	-5.09537	-4.23842	-1.89417	2.45823	3.49079	-0.71014
21.4	8.00874		1.46418	-4.2805	-4.49853	-2.93831	1.19485	5.10661	0.681454
21.45	9.63348		-0.2002	-0.14883	-4.77829	0.048414	-1.27934	4.74971	1.36637
21.5	7.41557		-2.11487	4.38042	-5.4909	2.23188	-2.82625	4.26283	-1.11447
21.55	7.47617		-1.21573	15.2904	-5.63884	4.28778	-2.72925	1.22977	0.575351
21.6	10.2363		-0.42643	16.8208	-1.84623	5.58938	-2.36748	0.191	1.55812
21.65	12.2455		-0.43978	4.66349	1.93345	3.04285	-2.38537	2.99014	-0.19599
21.7	13.9206		0.738664	0.054719	3.00824	1.24481	-3.52231	4.57649	-0.1715
21.75	12.9077		1.55802	5.66288	3.80834	-0.20077	-4.03662	5.52844	1.98296
21.8	9.94786		0.580604	6.65571	6.50268	-0.93495	-2.05384	5.9279	3.81616
21.85	11.688		1.0478	-0.65621	8.08485	-0.38437	0.615023	5.75286	2.606
21.9	13.7415		2.47686	-2.30575	5.38765	-0.09628	-0.77512	5.65597	1.42417
21.95	12.5779		2.54962	2.71553	2.60506	-0.42232	-3.40507	5.47604	-1.72022
22	9.20919		0.784509	4.76279	1.34069	0.096178	-4.2066	4.79686	-6.89892
22.05	6.54801		-0.56351	7.00355	0.482525	0.466927	-4.21151	2.25077	-4.96789
22.1	5.48504		-0.32652	6.83911	-1.62581	0.346392	-3.11189	1.72317	-1.61787
22.15	6.35924		-0.48639	1.54048	-3.08404	-1.57576	-0.94941	3.64173	-0.35747
22.2	11.45		-0.36196	-1.63003	-1.40538	-2.75073	4.68768	3.47109	1.39564
22.25	15.6583		0.103508	-4.03356	-0.03327	-3.26426	6.38589	0.657648	2.56585
22.3	14.5807		1.11826	-6.27499	-0.44502	-2.93536	2.31594	0.636205	5.32668
22.35	13.9097		1.91294	-9.66959	-0.44815	-0.28509	-0.48502	4.05894	3.21851
22.4	12.1267		1.05706	-9.44946	1.02323	-1.8412	0.329996	5.86732	-3.74573
22.45	9.9514		-1.06945	-3.84642	2.27777	-2.99819	2.65841	7.59117	-4.64531
22.5	8.85431		-2.84742	-0.65509	3.41003	-0.88436	4.0428	7.975	-1.96058
22.55	6.80437		-1.37887	3.70779	4.02791	0.03543	2.10075	7.37268	-0.05379
22.6	6.15478		-0.10505	3.43654	2.4265	-0.27057	-2.62149	7.13454	2.00978
22.65	7.71654		-0.27236	-0.16119	1.25097	1.13969	-3.47609	6.43642	2.69938
22.7	8.85556		0.143011	-4.33451	3.24304	1.8544	0.461115	5.71825	3.39665
22.75	7.31116		-0.45495	-10.3948	4.35696	-2.75198	2.52358	4.74713	3.93289
22.8	5.70842		-1.15785	-9.79492	2.13562	-5.70233	1.60255	4.3953	4.09539
22.85	7.06212		0.285092	-3.8249	0.603301	-1.65412	-2.60045	3.53156	6.10059
22.9	6.83677		2.27495	-4.24233	1.13731	2.58366	-7.79684	3.97646	8.02937
22.95	6.08435		1.76386	-10.8906	1.45111	5.90182	-7.911	5.12066	5.05202
23	7.17378		-1.03474	-11.2674	1.73197	4.58859	-3.63864	6.11101	0.049613
23.05	7.28559		-4.37732	-6.93937	2.23335	1.48068	-0.53983	7.69923	-0.5502
23.1	6.17632		-4.63918	-7.97377	1.84204	-0.56019	-0.39488	7.15933	0.023555
23.15	7.84328		-1.26891	-13.9137	1.94567	-2.42199	-3.01939	4.92392	-0.17515
23.2	12.0266		3.32984	-13.9612	4.22063	-1.31808	-5.46883	3.1816	-0.97136
23.25	13.4419		5.62187	-8.9044	5.50084	0.929737	-2.80268	1.6694	0.817318
23.3	11.715		4.00779	-6.77926	5.51407	-1.63556	3.0523	3.00187	3.71394
23.35	10.7014		1.38419	-5.24916	5.14929	-6.31167	5.30788	6.48594	2.49222
23.4	7.53691		-0.12395	-5.81659	2.78233	-5.24054	2.43016	7.14677	0.023428
23.45	5.4289		-0.31372	-9.68691	0.918658	-1.77783	-0.70108	7.12168	-2.97892
23.5	9.9699		1.04976	-9.47857	-1.13523	0.163601	-1.29219	6.32914	-7.40967
23.55	12.8428		-0.26001	-6.66628	-2.75066	1.19792	-0.52018	5.26325	-5.76982
23.6	12.0311		-3.15726	-6.94435	-1.97296	2.14842	2.65807	4.07859	-1.71737
23.65	11.0112		-3.90496	-9.42475	-1.40991	1.09339	5.53368	2.54242	4.58915
23.7	10.1644		-2.75719	-10.8647	-1.54682	-0.88176	3.28846	1.38399	15.4687
23.75	10.0998		-0.98245	-14.1519	-1.97256	-2.95671	-0.02594	0.347449	12.1651
23.8	11.7595		-1.74677	-12.7863	-2.90542	-2.6792	-1.67283	1.10217	4.32827
23.85	14.6805		-2.90103	-7.12332	-2.96105	-2.06585	-1.04984	3.01447	8.21959
23.9	14.425		0.177036	-4.64215	2.64416	-0.12063	2.33737	3.68301	13.5218
23.95	12.9784		2.41381	-1.20544	5.80041	3.81998	3.18856	4.26385	12.7328
24	12.8636		0.544377	3.65961	1.69953	3.7848	-0.19047	3.79098	9.14808
