# Supplementary material for: Diversity of neurovascular coupling dynamics along vascular arbors in layer II/III somatosensory cortex
Source: Commun Biol. 2021 Jul 9;4:855. doi: 10.1038/s42003-021-02382-w (PMC8270975; doi:10.1038/s42003-021-02382-w)
Supplement: Supplementary file 9 — Supplementary Data 7 [file 42003_2021_2382_MOESM9_ESM.xlsx]

## Sheet: Pia
Time	n1	n2	n3	n4	n5	n6	n7	n8	n9
0.5	0.589228	2.04628	0.770283	0.916372	0.720626	0.719379	0.620528	0.368663	0.634956
0.55	0.716209	1.33441	1.41687	1.09233	0.717646	0.521568	0.436691	0.559688	0.175717
0.6	0.913308	0.440199	1.9896	1.23573	0.728407	0.263902	0.280443	0.78518	-0.21165
0.65	1.29605	0.309819	1.66715	0.649878	0.491538	-0.03432	0.192753	0.875196	0.337237
0.7	1.57174	0.415243	1.33969	-0.02493	0.214661	-0.24571	0.195931	0.894174	0.90468
0.75	1.00813	0.589496	1.33295	0.012323	0.045762	0.014157	0.559238	0.632564	0.453057
0.8	0.454211	0.710296	1.32028	0.141793	-0.09941	0.296006	0.965102	0.380242	-0.00175
0.85	0.741034	0.183289	1.09957	0.256115	-0.08713	0.07702	0.960126	0.290796	0.154513
0.9	1.02034	-0.32999	0.894936	0.397288	-0.10859	-0.17941	0.881508	0.267006	0.317144
0.95	0.616725	0.132002	1.02908	0.244629	0.153349	0.003014	0.704854	0.266672	0.243054
1	0.218428	0.733485	1.17745	0.113336	0.485611	0.21482	0.471286	0.245641	0.16351
1.05	0.098988	0.774677	1.02377	0.4472	0.49519	0.184671	0.523736	0.16963	0.24403
1.1	0.055075	0.662632	0.832555	0.77726	0.364276	0.119849	0.631597	0.084444	0.330143
1.15	0.385898	0.848915	0.831897	0.580412	0.1491	0.043257	0.456694	0.158784	0.754722
1.2	0.610583	1.03821	0.80615	0.34242	0.019208	-0.02627	0.286732	0.229288	1.17723
1.25	-0.12285	1.16661	0.633422	0.168672	0.222878	0.060485	0.463017	0.059126	0.874465
1.3	-0.79627	1.25273	0.45949	-0.00085	0.394696	0.221831	0.652633	-0.095	0.565442
1.35	-0.42268	0.737773	-0.0285	0.309842	0.178883	0.252891	0.588217	-0.18622	0.601513
1.4	-0.00567	0.302002	-0.45119	0.612434	0.000371	0.20346	0.487729	-0.25783	0.610675
1.45	0.046453	0.909705	-0.19894	0.538829	0.059159	-0.07185	0.429425	0.157176	0.64366
1.5	0.046076	1.46197	0.110899	0.418622	0.125727	-0.35197	0.40261	0.542114	0.628113
1.55	-0.22831	0.842476	0.16714	0.221082	0.133415	-0.32233	0.616694	0.19354	0.25869
1.6	-0.45206	0.222974	0.214921	0.075369	0.058442	-0.22175	0.845036	-0.12665	-0.02475
1.65	-0.03533	0.529553	0.357732	0.438514	0.005278	-0.12163	0.542851	0.059943	0.074888
1.7	0.332309	0.943999	0.474515	0.761946	0.003438	-0.0551	0.219496	0.24187	0.222408
1.75	-0.17958	0.846333	0.455678	0.535601	-0.12894	-0.19136	0.328252	0.183861	0.317427
1.8	-0.69384	0.689224	0.412315	0.248745	-0.21364	-0.31005	0.48631	0.10925	0.339084
1.85	-0.5909	0.712938	0.600769	-0.00946	-0.17694	-0.26713	0.540339	0.163352	0.026532
1.9	-0.37261	0.788753	0.751532	-0.17045	-0.18938	-0.19924	0.578372	0.209404	-0.25836
1.95	0.126911	1.16066	0.1813	0.196694	-0.3722	-0.29604	0.672722	-0.14876	-0.21317
2	0.510703	1.48643	-0.51241	0.616817	-0.45555	-0.34759	0.749938	-0.44519	-0.1118
2.05	-0.30125	1.12877	-0.77601	0.587113	-0.60167	-0.13661	0.690338	-0.24375	0.221781
2.1	-1.07796	0.670305	-0.84842	0.564817	-0.74079	0.042032	0.583705	-0.0348	0.527811
2.15	-0.45922	0.791706	-0.40246	0.749002	-0.5088	-0.29485	0.495296	0.164519	0.37714
2.2	0.239414	0.975081	0.089222	0.918713	-0.25818	-0.68303	0.412764	0.31169	0.229949
2.25	0.38525	0.816029	0.212271	0.626364	-0.25908	-0.62561	0.203903	0.051	0.216915
2.3	0.412923	0.655095	0.259578	0.304076	-0.29651	-0.47645	0.005796	-0.19726	0.229967
2.35	-0.13883	0.847091	0.242059	0.391652	-0.02093	-0.2773	0.053217	-0.07565	0.385047
2.4	-0.62536	1.05404	0.239811	0.543236	0.182627	-0.04868	0.128002	0.042766	0.470334
2.45	0.018784	1.11178	0.420064	0.70588	0.248497	0.136935	0.170914	-0.15759	0.469794
2.5	0.605763	1.14994	0.588792	0.761813	0.399133	0.279357	0.222919	-0.30588	0.478683
2.55	-0.1929	0.685112	0.309182	0.627886	0.369659	0.036471	0.130569	-0.06616	0.257295
2.6	-1.02355	0.21813	0.014069	0.500738	0.241058	-0.25837	-0.00579	0.127141	0.083667
2.65	-0.95408	0.575922	-0.08666	0.479166	-0.02044	-0.43802	0.007705	-0.02567	0.317353
2.7	-0.80773	0.918183	-0.14057	0.483467	-0.29323	-0.58082	0.04607	-0.16802	0.527777
2.75	-0.62214	0.338993	-0.0618	0.422631	-0.31299	-0.45719	-0.26561	-0.14309	0.36093
2.8	-0.45964	-0.36819	0.007741	0.332105	-0.23471	-0.26702	-0.55534	-0.13353	0.168139
2.85	-0.88946	-0.40219	0.324513	0.129414	-0.03235	-0.09158	-0.17759	-0.33237	0.020698
2.9	-1.24626	-0.30903	0.615452	-0.03196	0.09963	0.057982	0.256957	-0.5294	-0.08616
2.95	-0.75557	0.047834	0.25254	0.328785	0.139854	0.059779	0.30625	-0.49925	-0.00717
3	-0.26495	0.406853	-0.16078	0.696735	0.197204	0.01574	0.281224	-0.35471	0.085383
3.05	-0.17946	0.184581	-0.23765	0.356284	-0.02131	-0.13181	-0.08489	-0.01359	0.147364
3.1	-0.23442	-0.01365	-0.23366	0.011267	-0.2202	-0.23166	-0.48965	0.186541	0.181131
3.15	-0.86942	0.246708	0.335765	-0.12243	-0.23023	-0.05247	-0.2908	-0.10545	0.141658
3.2	-1.36788	0.500692	0.833978	-0.26179	-0.19407	0.131943	-0.0348	-0.32425	0.107664
3.25	-0.57783	0.246485	0.214325	-0.25521	0.092709	0.279185	-0.09792	-0.09336	0.041815
3.3	0.169866	0.018203	-0.47328	-0.22896	0.36088	0.45124	-0.19161	0.107326	0.041941
3.35	-0.10622	0.022751	-0.54755	-0.22563	0.251014	0.499363	-0.15062	0.070925	0.31247
3.4	-0.42539	0.008641	-0.48869	-0.22499	0.049922	0.411662	-0.0886	0.016464	0.555799
3.45	-0.35727	-0.36141	-0.38692	-0.29932	0.11655	-0.04121	-0.05098	-0.16486	0.341407
3.5	-0.25358	-0.71279	-0.33341	-0.30987	0.237771	-0.50566	0.001127	-0.28703	0.095742
3.55	-0.23772	-0.37901	-0.35312	-0.13219	0.033442	-0.42231	-0.14769	-0.3038	0.026696
3.6	-0.29149	-0.01913	-0.36861	-0.00466	-0.14315	-0.23444	-0.30331	-0.31798	0.072274
3.65	-0.49908	0.040253	-0.31627	-0.02898	-0.16279	-0.23015	-0.20742	-0.27735	0.375313
3.7	-0.68401	0.030533	-0.21991	0.002916	-0.17089	-0.23749	-0.06329	-0.23308	0.570175
3.75	-0.54252	-0.23203	-0.54369	-0.11691	-0.06882	-0.1514	-0.12067	-0.21244	0.127652
3.8	-0.34714	-0.42604	-0.84162	-0.23487	0.100488	-0.0737	-0.24295	-0.14692	-0.26315
3.85	-0.25483	0.234087	-0.77519	-0.29273	0.188921	0.054164	-0.16606	0.117076	-0.14963
3.9	-0.19439	0.847955	-0.71263	-0.34639	0.127631	0.193299	-0.06693	0.31705	0.0264
3.95	-0.20878	0.319641	-0.56756	-0.05899	-0.13619	-0.05907	0.002078	0.125568	0.246902
4	-0.23202	-0.25793	-0.47757	0.168411	-0.38353	-0.32638	0.04581	-0.0762	0.410802
4.05	0.079256	-0.11113	-0.54692	-0.09852	-0.2693	-0.03927	-0.13275	-0.2613	0.017899
4.1	0.333176	0.047117	-0.60372	-0.3593	-0.08365	0.293616	-0.31975	-0.38303	-0.30718
4.15	-0.26186	0.074829	-0.41565	-0.15763	0.286435	-0.06098	-0.20332	-0.40269	-0.12709
4.2	-0.79675	0.102749	-0.19651	0.006879	0.662782	-0.48644	-0.01305	-0.39992	0.070572
4.25	-0.48473	-0.30618	-0.24332	0.011668	0.382752	-0.28493	-0.1475	-0.35847	0.16637
4.3	-0.08528	-0.6775	-0.30563	-0.00473	0.004396	-0.01745	-0.35274	-0.34926	0.2134
4.35	0.11841	-0.27857	-0.19335	-0.24479	-0.29513	-0.29239	-0.40561	-0.55982	0.091503
4.4	0.223465	0.120326	-0.05654	-0.41566	-0.56467	-0.62281	-0.48544	-0.69268	-0.00964
4.45	-0.17311	-0.26796	-0.20955	-0.30985	-0.29643	-0.59146	-0.64537	-0.4259	0.022701
4.5	-0.53676	-0.64576	-0.39401	-0.17135	0.062796	-0.51029	-0.80916	-0.19033	0.079993
4.55	-0.37044	-0.46314	-0.41399	-0.20554	0.243679	-0.14015	-0.74444	-0.1453	0.110964
4.6	-0.18565	-0.29309	-0.4272	-0.25061	0.418693	0.248364	-0.64021	-0.11195	0.116733
4.65	-0.06326	-0.18309	-0.18698	-0.40757	0.304353	0.143001	-0.30597	-0.04607	0.072803
4.7	-0.03193	-0.14541	0.122368	-0.56688	0.148786	-0.02017	0.149079	-0.01865	0.068782
4.75	-0.70984	-0.51364	0.453901	-0.16286	-0.05932	-0.05384	0.128127	-0.05686	-0.0315
4.8	-1.27498	-0.78935	0.679204	0.206619	-0.15889	-0.04064	-0.00863	-0.0755	-0.11849
4.85	-0.87153	-0.4044	0.250725	0.007306	-0.03434	0.019953	-0.28443	-0.13673	-0.16686
4.9	-0.38578	0.00782	-0.21956	-0.21111	-0.03879	0.124033	-0.63618	-0.13466	-0.21797
4.95	-0.28758	-0.04686	0.039702	-0.56226	-0.1974	0.087763	-0.61186	0.230812	-0.15101
5	-0.29948	-0.17834	0.373619	-0.94031	-0.31187	-0.01345	-0.55121	0.486832	-0.13202
5.05	-0.33158	-0.06346	0.277335	-0.63028	-0.09248	-0.1164	-0.47356	0.322569	-0.3831
5.1	-0.34284	0.074099	0.069619	-0.28019	0.133275	-0.21973	-0.34736	0.15974	-0.56512
5.15	-0.02796	0.005739	-0.3387	-0.16006	0.274514	-0.05872	-0.315	0.018984	-0.58597
5.2	0.197678	-0.06867	-0.65068	-0.12004	0.405518	0.108733	-0.32591	-0.06134	-0.5761
5.25	-0.50445	-0.42484	-0.52009	-0.41072	-0.00551	0.067832	-0.42909	-0.11656	-0.52056
5.3	-1.11095	-0.82736	-0.34714	-0.6281	-0.44174	0.067556	-0.53389	-0.12103	-0.44045
5.35	-0.4009	-0.76951	-0.25407	-0.29048	-0.32412	0.327781	-0.51119	0.167874	-0.31929
5.4	0.29201	-0.67832	-0.23316	-0.04902	-0.16203	0.615521	-0.50414	0.394072	-0.19801
5.45	0.082281	-0.66072	-0.36336	-0.38297	-0.07444	0.19786	-0.44609	0.217472	-0.02549
5.5	-0.16779	-0.61527	-0.5013	-0.66047	0.060085	-0.28731	-0.35849	0.052512	0.09854
5.55	-0.11766	-0.50264	-0.49166	-0.50125	-0.11169	-0.05102	-0.30745	0.061732	0.097859
5.6	-0.01322	-0.40894	-0.45857	-0.31773	-0.33401	0.270691	-0.25235	0.066672	0.068565
5.65	0.435076	-0.63793	-0.4868	-0.21095	-0.42963	0.188696	-0.38188	-0.18385	-0.05074
5.7	0.79165	-0.87427	-0.4951	-0.12529	-0.47466	0.02832	-0.54167	-0.32555	-0.12808
5.75	-0.07213	-0.82579	-0.39432	-0.24049	-0.13229	0.00099	-0.3897	-0.1191	-0.18091
5.8	-0.83068	-0.70513	-0.2842	-0.33227	0.220267	-0.01709	-0.20907	0.076698	-0.19042
5.85	-0.24905	-0.53321	-0.25439	-0.06894	0.308135	-0.05931	-0.35536	0.033851	-0.08709
5.9	0.330653	-0.40719	-0.23976	0.209255	0.395936	-0.05906	-0.56306	-0.02267	-0.01699
5.95	0.331489	-0.60937	-0.40858	0.304882	0.162374	-0.07937	-0.54237	0.100487	-0.01134
6	0.256474	-0.81154	-0.59406	0.263092	-0.13424	-0.09487	-0.49688	0.207927	-0.04378
6.05	-0.07527	-0.60691	-0.21533	-0.21551	0.101477	0.2247	-0.38821	-0.02406	-0.21229
6.1	-0.32559	-0.35901	0.163023	-0.58335	0.485307	0.528101	-0.21641	-0.20856	-0.34616
6.15	0.120485	-0.31005	-0.00082	-0.20624	0.757397	0.376562	-0.17556	-0.05793	-0.34001
6.2	0.53793	-0.25733	-0.17005	0.17338	0.843503	0.143177	-0.17644	0.056764	-0.31612
6.25	0.298551	-0.22882	0.000514	0.137885	-0.10091	-0.01436	-0.1033	-0.00692	-0.15386
6.3	0.041554	-0.30592	0.170959	0.032644	-1.05194	-0.08352	-0.06226	-0.06698	0.00401
6.35	-0.27685	-0.84991	-0.10708	-0.35027	-0.93093	-0.18507	-0.05628	-0.20651	0.041722
6.4	-0.49636	-1.33534	-0.41141	-0.66294	-0.6685	-0.3046	0.003453	-0.28896	0.051008
6.45	-0.25895	-1.27173	-0.33697	0.074245	-0.00434	-0.13473	0.059646	-0.41344	-0.13932
6.5	-0.11604	-1.16512	-0.22571	0.676899	0.672857	0.073563	0.118857	-0.46612	-0.24029
6.55	-0.55664	-0.64448	-0.37314	0.144655	0.29712	0.094852	-0.04506	-0.1541	0.131997
6.6	-0.91612	-0.13977	-0.48826	-0.37591	-0.2118	0.038994	-0.27674	0.030247	0.418102
6.65	-0.13064	-0.48973	-0.366	-0.55394	-0.42649	-0.09609	-0.26767	-0.1026	0.090446
6.7	0.664573	-0.80834	-0.23358	-0.61252	-0.465	-0.23115	-0.24702	-0.20262	-0.19844
6.75	0.595607	-0.13468	0.033142	0.000237	0.212591	-0.12646	-0.02509	-0.20856	-0.14011
6.8	0.422207	0.480519	0.269404	0.508875	0.860132	0.031521	0.190349	-0.23964	-0.04054
6.85	-0.11079	0.112898	0.059733	0.04534	0.492098	-0.03364	-0.10743	-0.36445	0.145133
6.9	-0.52065	-0.35766	-0.19334	-0.36295	-0.03931	-0.10627	-0.49481	-0.46753	0.231612
6.95	0.267125	-0.66108	-0.36208	-0.08656	-0.40601	0.099668	-0.436	-0.45768	-0.07975
7	0.987577	-0.8629	-0.52163	0.204097	-0.62414	0.295055	-0.26424	-0.36187	-0.28849
7.05	0.62966	-0.43769	-0.36452	0.180196	-0.13882	0.124721	-0.36719	0.099118	-0.18598
7.1	0.189619	-0.01181	-0.21299	0.125133	0.384345	-0.11281	-0.53979	0.38104	-0.08727
7.15	-0.10779	-0.5249	-0.61493	-0.24572	0.398045	-0.1648	-0.30932	0.051255	-0.12315
7.2	-0.30599	-0.99849	-0.97116	-0.51508	0.351124	-0.14902	0.070161	-0.21256	-0.13218
7.25	0.054446	-0.61577	-0.28141	-0.02136	0.048904	-0.01552	0.081365	-0.01744	-0.04207
7.3	0.439863	-0.25306	0.402431	0.379468	-0.21851	0.140599	0.063729	0.094233	0.012307
7.35	0.515621	-0.24269	-0.05792	0.143433	-0.27077	0.457171	0.064945	-0.04341	-0.0714
7.4	0.613276	-0.31224	-0.47991	-0.15267	-0.3143	0.813973	0.0308	-0.10976	-0.18176
7.45	0.921748	-0.42432	-0.05688	-0.48046	0.159761	0.832564	-0.02028	-0.12263	-0.26829
7.5	1.17091	-0.49671	0.399025	-0.66779	0.641725	0.700046	-0.1028	-0.11719	-0.25332
7.55	1.13818	-0.50146	0.302589	0.015705	0.578239	0.305167	0.057809	-0.02488	-0.06248
7.6	1.07313	-0.48929	0.134945	0.560436	0.373099	-0.06596	0.265138	0.000173	0.04717
7.65	0.759133	-0.44914	-0.21244	0.169179	-0.1071	-0.03245	0.194783	-0.20966	-0.17591
7.7	0.561105	-0.40448	-0.57081	-0.22202	-0.49754	0.076572	0.070107	-0.34873	-0.32815
7.75	0.837275	-0.27724	-0.43957	-0.21324	0.053321	0.384607	0.04915	-0.14558	-0.18033
7.8	1.05359	-0.13001	-0.30324	-0.13684	0.658604	0.675806	0.040463	-0.02168	-0.0673
7.85	0.331905	-0.0464	-0.30219	-0.01948	0.266963	0.476249	0.154156	-0.16147	-0.35868
7.9	-0.30404	0.014578	-0.22825	0.036907	-0.27213	0.22901	0.37599	-0.24309	-0.54964
7.95	-0.41661	-0.0554	0.103697	-0.17597	-0.35552	0.121666	0.322329	-0.19597	-0.4249
8	-0.51586	-0.16119	0.396648	-0.29506	-0.29972	0.062329	0.208091	-0.14982	-0.30517
8.05	-0.22934	-0.1746	0.160291	-0.16715	-0.00032	0.127426	0.222701	-0.28091	-0.16766
8.1	0.013859	-0.16507	-0.10403	-0.01846	0.301914	0.25563	0.241563	-0.26516	-0.09274
8.15	-0.31357	-0.08394	0.107262	0.389163	0.404186	0.217633	0.229718	0.370012	-0.21072
8.2	-0.5381	0.000609	0.322883	0.609789	0.363863	0.086966	0.193129	0.766615	-0.28182
8.25	-0.05678	0.047589	0.52897	-0.03165	-0.28467	0.113985	0.111316	0.279582	-0.2413
8.3	0.458937	0.120067	0.730709	-0.62164	-0.82968	0.167444	-0.04163	-0.02126	-0.15318
8.35	0.730697	-0.01404	0.463249	-0.3568	-0.10747	0.098055	0.032238	0.284513	-0.02414
8.4	0.851559	-0.1305	0.190865	-0.03661	0.754548	0.028923	0.153973	0.483696	0.037672
8.45	0.296722	0.166244	0.22234	0.089423	0.513313	0.12896	0.064026	0.115743	-0.08347
8.5	-0.109	0.462928	0.211215	0.123743	0.017121	0.192884	-0.13443	-0.08797	-0.19327
8.55	0.317387	0.189416	0.14576	-0.25121	-0.53343	-0.16373	-0.29657	0.208761	-0.25883
8.6	0.664655	-0.11507	0.069845	-0.52476	-0.9148	-0.53707	-0.47979	0.415957	-0.27057
8.65	0.355506	-0.16529	-0.32101	-0.09425	-0.57961	-0.12037	-0.4643	0.288698	-0.25594
8.7	0.088602	-0.17462	-0.5974	0.331153	-0.15801	0.410985	-0.4197	0.184315	-0.20208
8.75	0.337135	0.01912	0.279405	0.150233	0.04683	0.234259	-0.27182	0.081052	-0.21204
8.8	0.579821	0.120083	1.16443	-0.15031	0.172367	-0.11857	-0.02938	0.13242	-0.22867
8.85	0.608884	-0.01872	1.15947	-0.16742	-0.0456	-0.1415	0.030924	0.550883	-0.07228
8.9	0.583907	-0.12028	1.03197	-0.10907	-0.22718	-0.00465	0.059945	0.796134	0.064086
8.95	0.315028	-0.28514	0.862759	0.176849	-0.31569	0.024601	0.177059	0.442249	0.105252
9	0.109396	-0.39797	0.655103	0.418644	-0.35333	0.010119	0.329649	0.195685	0.084002
9.05	0.408741	-0.1907	0.538154	0.197088	0.028405	0.005083	0.283156	0.365381	-0.2568
9.1	0.672552	-0.02525	0.410534	-0.00767	0.382541	-0.04813	0.193939	0.41408	-0.47043
9.15	0.44004	0.0436	-0.22484	-0.25138	0.3615	0.066786	-0.02274	-0.13049	-0.5244
9.2	0.205987	0.116906	-0.78914	-0.39687	0.231919	0.235244	-0.22976	-0.41479	-0.50693
9.25	0.053456	-0.00097	-0.40482	-0.22826	0.155853	0.056659	-0.19021	-0.22825	-0.26755
9.3	0.014923	-0.07829	0.002458	-0.086	0.106155	-0.15287	-0.0968	-0.03745	-0.10053
9.35	0.288088	-0.14055	-0.16657	-0.30054	0.161508	0.131308	-0.02665	0.265383	-0.39566
9.4	0.478588	-0.18038	-0.46565	-0.49968	0.285599	0.496728	0.062027	0.429322	-0.59405
9.45	0.485136	0.162489	-1.01888	-0.61417	0.00135	0.270296	0.112335	0.385642	-0.46347
9.5	0.488629	0.454384	-1.46719	-0.72138	-0.32367	-0.03787	0.183002	0.316126	-0.36152
9.55	0.37845	0.339338	-1.43195	-0.22958	-0.43615	-0.1351	-0.03478	0.095016	-0.27101
9.6	0.296982	0.18968	-1.25908	0.141745	-0.4558	-0.23908	-0.39507	-0.00345	-0.19803
9.65	0.085316	0.134555	-0.63071	-0.27706	-0.21379	-0.23651	-0.25306	0.21134	-0.13043
9.7	-0.08952	0.068198	0.035944	-0.60072	0.083898	-0.21579	0.076562	0.327934	-0.12393
9.75	-0.41403	-0.31675	0.328751	-0.48117	0.324083	-0.09137	0.205063	-0.1321	-0.44106
9.8	-0.66684	-0.66788	0.452741	-0.32534	0.465602	0.08188	0.294514	-0.38668	-0.60958
9.85	-0.41138	-0.29561	0.139384	-0.18453	-0.12028	0.099169	0.396485	-0.11625	-0.36867
9.9	-0.12678	0.092255	-0.13401	-0.13549	-0.74066	0.119399	0.510947	0.072802	-0.15961
9.95	0.053331	-0.18365	-0.06727	-0.48771	-0.54477	0.007365	0.395473	0.122078	-0.03246
10	0.127094	-0.47515	0.087895	-0.70079	-0.15892	-0.13455	0.262141	0.091728	0.036097
10.05	-0.06744	-0.59002	0.629583	-0.35045	0.007272	-0.15781	0.129164	0.020037	0.14489
10.1	-0.14028	-0.65994	1.0498	-0.02847	0.083913	-0.17242	-0.04425	-0.04675	0.194524
10.15	0.201426	-0.7173	0.305074	-0.18574	-0.34801	-0.07418	-0.00702	-0.06442	0.068028
10.2	0.464706	-0.81963	-0.49948	-0.32694	-0.86366	0.117263	0.103325	-0.04234	-0.05525
10.25	0.251649	-0.56852	-0.09383	-0.44895	-0.47273	0.165796	0.105421	-0.05758	-0.18526
10.3	0.048956	-0.28721	0.411711	-0.49378	0.041774	0.137442	0.139842	-0.00228	-0.27697
10.35	0.170771	-0.31288	0.479279	-0.38528	0.233319	0.036568	0.230879	0.118636	-0.21085
10.4	0.289773	-0.36874	0.514834	-0.35357	0.377049	-0.1322	0.327549	0.175358	-0.18478
10.45	0.32651	0.077549	0.245164	-0.50618	0.131585	-0.22291	0.22958	0.141624	-0.29364
10.5	0.379616	0.523841	-0.00978	-0.66476	-0.15383	-0.20303	0.029785	0.125945	-0.39532
10.55	0.408845	0.543079	0.069284	-0.83207	-0.24078	-0.08995	0.023134	0.138809	-0.49243
10.6	0.452946	0.503797	0.154809	-0.88706	-0.17312	0.026304	0.064678	0.159339	-0.49995
10.65	0.882493	0.106791	0.785805	-0.26505	0.336612	0.124139	0.189697	0.038214	-0.44759
10.7	1.22694	-0.27874	1.39906	0.189363	0.883102	0.246848	0.391171	-0.08218	-0.37799
10.75	0.752933	0.037375	0.694351	-0.26051	0.583781	0.185644	0.279677	-0.13911	-0.17107
10.8	0.394204	0.504667	-0.00777	-0.61117	0.133704	0.113918	0.079972	-0.19345	-0.06165
10.85	0.440123	0.54177	0.414108	-0.29567	0.146851	0.264312	0.108214	-0.30707	-0.18075
10.9	0.496994	0.515434	0.789515	0.050676	0.229159	0.489317	0.191231	-0.31988	-0.26236
10.95	0.51077	0.600815	0.202048	0.426853	-0.02513	0.364684	0.322439	0.066479	-0.17912
11	0.469697	0.570156	-0.39999	0.617373	-0.18295	0.125227	0.501281	0.226542	-0.05041
11.05	-0.11465	0.318254	-0.23665	0.087579	-0.01219	0.071127	0.485627	-0.20523	0.108725
11.1	-0.55585	0.1417	0.002081	-0.23951	0.063749	-0.06167	0.375071	-0.45998	0.202066
11.15	-0.46502	0.383916	-0.0958	0.111758	-0.15714	-0.16725	0.413389	-0.20639	0.211745
11.2	-0.35285	0.626123	-0.10271	0.416538	-0.37888	-0.25832	0.453416	-0.10011	0.153121
11.25	-0.38457	0.545294	0.401046	0.413556	-0.25402	-0.26406	0.1871	-0.65271	-0.23686
11.3	-0.46542	0.452904	0.879049	0.316044	-0.03304	-0.16012	-0.23128	-0.88483	-0.44321
11.35	-0.59889	0.387871	0.776219	0.152212	0.458417	0.16792	-0.0066	-0.51304	-0.27442
11.4	-0.62447	0.334394	0.576319	-0.02114	0.962486	0.586786	0.39638	-0.22176	-0.13052
11.45	0.177538	0.543689	0.390467	0.372804	0.429419	0.45121	0.392529	-0.12694	-0.02418
11.5	0.836282	0.757446	0.217009	0.69504	-0.15847	0.256128	0.273196	-0.09876	0.053672
11.55	0.542811	1.23307	0.178109	0.25409	-0.29235	0.326471	0.030297	-0.16611	0.236594
11.6	0.231135	1.69971	0.178661	-0.20792	-0.36562	0.43084	-0.31283	-0.26161	0.35776
11.65	0.099481	1.28607	0.146961	-0.15488	0.200906	0.392299	-0.19158	-0.50152	0.230219
11.7	0.03105	0.782209	0.111318	-0.09021	0.752682	0.362472	0.168095	-0.5993	0.149077
11.75	0.16755	0.758963	0.096069	0.000953	0.421898	0.597405	0.483239	-0.58997	0.184911
11.8	0.27848	0.787268	0.122687	0.033886	-0.00791	0.910142	0.894349	-0.55073	0.155515
11.85	-0.17029	0.516515	0.160558	-0.1508	0.018793	0.880183	0.879821	-0.15586	-0.01865
11.9	-0.40631	0.288945	0.21274	-0.24405	0.074767	0.751331	0.674497	0.003453	-0.06947
11.95	0.022807	0.818391	0.22001	0.192834	0.372829	0.558926	0.428231	-0.25429	0.205363
12	0.496653	1.40287	0.184428	0.637396	0.806852	0.353794	0.015348	-0.33586	0.424626
12.05	0.998468	1.34868	0.25351	0.626012	0.861876	0.338824	0.244212	-0.13543	0.572731
12.1	1.3222	1.23786	0.385041	0.610616	0.699516	0.450349	0.773136	-0.1619	0.613332
12.15	1.17882	0.676268	0.723477	0.43758	0.219106	0.359968	0.775028	-0.7048	0.298475
12.2	1.05736	0.129024	1.03635	0.397084	-0.24571	0.204995	0.717682	-0.95068	0.06674
12.25	0.982459	0.440168	1.12464	0.967466	-0.05713	0.16378	0.757625	-0.46044	-0.17842
12.3	0.980011	0.833527	1.11236	1.3449	0.293677	0.190642	0.844716	-0.2482	-0.23229
12.35	1.20734	1.0464	1.0061	1.15206	0.642288	0.546545	0.89242	-0.62632	0.131083
12.4	1.28119	1.24777	0.856287	0.931125	0.939486	0.944939	0.972614	-0.73904	0.352551
12.45	1.1756	1.57601	0.704165	0.673692	0.249978	0.655818	0.868276	-0.05094	0.239354
12.5	1.11575	1.82082	0.572544	0.434274	-0.5645	0.269848	0.667499	0.304128	0.257444
12.55	1.1476	1.82997	0.369529	0.664833	-0.44143	0.211686	0.678726	-0.0482	0.724209
12.6	1.17171	1.72857	0.206489	0.829947	-0.19225	0.217654	0.672529	-0.23662	0.935139
12.65	1.08591	1.58405	-0.00345	0.5363	0.165043	0.512425	0.666032	0.053275	0.447327
12.7	1.01019	1.59974	-0.19474	0.225929	0.590092	0.896796	0.674014	0.173067	0.148825
12.75	0.94915	1.94974	0.026143	0.28015	0.556604	0.901443	0.625414	-0.34106	0.310064
12.8	1.00216	2.25637	0.251976	0.394565	0.383921	0.882907	0.568228	-0.57161	0.512311
12.85	1.79042	2.38267	0.271092	0.589311	0.050728	1.03182	0.561322	-0.27462	0.777367
12.9	2.32844	2.4622	0.30529	0.770479	-0.27988	1.23058	0.597965	-0.11091	0.965127
12.95	1.96779	2.12005	0.341448	0.50117	0.119603	0.940047	0.639904	-0.171	1.19604
13	1.70181	1.6937	0.311963	0.311552	0.548779	0.574365	0.715193	-0.22079	1.24241
13.05	1.55616	1.3951	0.273561	0.874294	0.277843	0.574198	0.688132	-0.34146	0.645176
13.1	1.4432	1.19515	0.275144	1.4197	-0.05994	0.708868	0.62733	-0.40544	0.300751
13.15	1.29291	1.241	0.333339	1.35593	0.153893	0.843432	0.696887	-0.28	0.469244
13.2	1.18974	1.35405	0.469636	1.26093	0.529746	1.00579	0.822808	-0.26433	0.668237
13.25	1.20209	1.54073	0.6395	0.94082	0.539372	0.925357	1.00391	-0.31818	0.818523
13.3	1.20191	1.75568	0.769496	0.706412	0.568415	0.801623	1.25017	-0.291	0.843473
13.35	0.854916	1.87086	0.680541	0.658533	0.834797	0.78446	1.19095	-0.08316	0.583075
13.4	0.571557	1.92728	0.558315	0.68819	1.08489	0.774191	0.958709	0.05987	0.474827
13.45	0.639287	1.96811	0.566829	1.01319	0.474043	0.796295	0.912957	0.02204	0.789596
13.5	0.761379	2.04831	0.570352	1.21182	-0.22859	0.812069	0.922764	-0.01178	0.992751
13.55	0.57258	2.31358	0.463824	1.20751	0.042074	0.886414	0.838388	-0.15424	1.0115
13.6	0.4499	2.57784	0.364525	1.18136	0.451564	1.05671	0.717717	-0.24619	1.04391
13.65	0.288291	2.35864	0.686021	1.30795	0.547727	1.09388	0.723581	-0.4135	1.24754
13.7	0.260176	2.14952	0.969871	1.31617	0.597811	1.10359	0.765781	-0.42745	1.32675
13.75	0.945701	2.19268	0.696332	0.938865	0.274158	1.1232	0.878593	-0.20551	1.15022
13.8	1.51293	2.18974	0.453207	0.571448	-0.0853	1.11262	1.11505	-0.11774	0.99918
13.85	1.94782	2.18197	0.665921	0.600116	-0.01615	0.813931	1.09379	-0.32321	0.927125
13.9	2.18938	2.18708	0.84	0.652456	0.102019	0.454494	1.00691	-0.38672	0.907402
13.95	2.02354	2.48178	0.638274	0.918343	0.526066	0.491841	1.03235	-0.16752	0.982959
14	1.88999	2.77747	0.436547	1.11105	1.02737	0.634441	1.06088	-0.00738	1.08386
14.05	2.00675	2.81345	0.401126	0.735498	0.771267	0.679013	0.948777	-0.00308	1.31367
14.1	2.05595	2.8854	0.443608	0.51919	0.469132	0.721675	0.711415	-0.00743	1.41391
14.15	1.8436	2.51653	0.538289	1.06578	0.361124	0.781381	0.655075	0.064692	1.03476
14.2	1.70447	2.05575	0.56848	1.57928	0.237166	0.829886	0.632593	0.079258	0.854735
14.25	1.59104	2.20456	0.419721	1.61306	0.240575	0.904259	0.470168	-0.03341	1.07714
14.3	1.51074	2.41811	0.320102	1.55272	0.279443	1.02195	0.165256	-0.00932	1.18495
14.35	1.3937	2.32058	0.822429	0.991113	0.237161	0.888535	0.405752	0.496729	1.01918
14.4	1.25108	2.18744	1.312	0.521131	0.119155	0.656849	1.00339	0.720523	0.905896
14.45	0.989381	1.90605	1.32736	1.0587	0.137154	0.535668	1.14308	0.388168	0.920517
14.5	0.727196	1.73542	1.32676	1.52769	0.131434	0.501335	1.26121	0.195192	0.991402
14.55	0.876244	2.40862	1.13319	1.17553	0.359886	0.637627	1.01929	0.324442	1.14538
14.6	1.03644	2.98756	0.917899	0.865398	0.651141	0.890369	0.549527	0.413962	1.24267
14.65	0.869084	2.72627	0.944675	0.767823	0.754288	1.04403	0.61708	0.612884	1.10216
14.7	0.758488	2.44846	0.954114	0.704245	0.866098	1.14818	0.920011	0.660512	1.06607
14.75	0.880098	2.97033	0.546942	0.993474	0.436854	1.10409	0.912504	0.362343	0.971765
14.8	0.969753	3.54366	0.183655	1.1924	-0.04492	1.03383	0.860143	0.238198	0.962213
14.85	0.544974	3.10115	0.622493	1.02148	0.156129	0.995545	1.12028	0.225054	1.10176
14.9	0.29037	2.59197	1.09473	0.836521	0.578145	0.873009	1.62969	0.220122	1.12631
14.95	0.460333	2.70733	1.1192	0.840259	0.561413	0.894687	1.57892	0.324732	0.804628
15	0.699746	2.75975	1.1764	0.853105	0.50898	0.987481	1.30911	0.339646	0.638254
15.05	0.840106	2.30637	1.57317	1.26628	0.423012	0.881887	1.30769	0.175377	0.772704
15.1	0.998954	1.89371	1.88995	1.43964	0.259539	0.775007	1.43998	0.136612	0.826816
15.15	1.544	2.0782	1.22829	1.0238	0.316409	0.966164	1.60541	0.29066	0.808866
15.2	1.94873	2.26804	0.568594	0.778952	0.389052	1.29685	1.9125	0.466504	0.799864
15.25	2.12961	2.18521	0.960844	0.93302	0.329835	1.11602	1.6877	0.794375	0.783909
15.3	2.17645	2.22553	1.37897	1.05828	0.282686	0.744108	1.17772	0.905456	0.818008
15.35	1.81844	3.37034	1.2446	1.07935	0.268965	0.786424	1.07041	0.611779	1.11836
15.4	1.61651	4.40646	1.01545	1.108	0.238001	0.884753	0.969575	0.48554	1.25435
15.45	2.03147	3.46065	0.606701	0.741136	0.243456	1.04347	0.885564	0.553309	1.07768
15.5	2.35634	2.3329	0.203641	0.513027	0.411556	1.27977	0.764763	0.624771	0.957145
15.55	1.93362	2.20834	0.2288	0.960836	0.771055	1.38264	0.811093	0.860369	1.14154
15.6	1.6527	2.23405	0.359935	1.36542	1.18111	1.41871	1.02088	0.950515	1.28375
15.65	2.32373	2.5873	0.47081	1.33649	0.954066	1.32394	1.24817	0.819	1.32377
15.7	2.79619	2.98979	0.587339	1.25576	0.492174	1.19446	1.52641	0.821257	1.32998
15.75	2.68716	3.16387	0.637685	0.984862	0.043128	1.09108	1.42257	1.04718	1.36788
15.8	2.46729	3.32222	0.693915	0.84216	-0.45546	0.890508	1.08352	1.12229	1.4007
15.85	1.99593	2.90375	1.30771	1.24066	0.025461	0.808607	1.25154	1.02666	1.40558
15.9	1.73617	2.46436	1.92901	1.56771	0.711977	0.882146	1.68611	0.825305	1.40979
15.95	2.1493	2.46183	1.67056	1.61475	0.680908	0.756021	1.67384	0.353024	1.34631
16	2.48061	2.51427	1.30697	1.60872	0.53132	0.596591	1.46398	0.275566	1.37611
16.05	2.53592	2.38611	1.24482	1.31053	0.135427	0.677623	1.51148	0.862797	1.40291
16.1	2.45426	2.29188	1.21716	1.09945	-0.28411	0.776434	1.66402	1.10252	1.42129
16.15	1.89763	2.89539	1.40622	1.38067	0.097206	0.780059	1.47896	0.930545	1.41396
16.2	1.54274	3.50313	1.69938	1.56603	0.709195	0.723271	1.03925	0.912584	1.48299
16.25	1.82101	3.51781	1.90627	1.49746	0.597607	0.798129	0.982414	1.36372	1.47791
16.3	2.10445	3.45551	2.07279	1.34781	0.489209	0.955287	1.09539	1.59604	1.38764
16.35	1.85111	3.04239	2.19337	1.33014	0.429085	1.10578	1.20491	1.34647	1.35261
16.4	1.6205	2.4918	2.21693	1.37656	0.328082	1.35089	1.4197	1.20067	1.29765
16.45	1.26078	2.04867	1.8951	1.55482	0.331467	1.46982	1.49315	1.14275	1.14934
16.5	0.990369	1.8109	1.63497	1.67542	0.297428	1.56194	1.54275	1.11729	1.05514
16.55	1.26796	2.72192	1.90073	1.42669	0.511289	1.59732	1.63108	1.02628	0.976493
16.6	1.48748	3.58548	2.11596	1.15037	0.782328	1.60964	1.7884	1.03191	0.979442
16.65	1.39965	3.0843	1.86602	1.277	0.669632	1.4688	1.7669	1.14848	1.04788
16.7	1.33591	2.53493	1.69902	1.46149	0.512842	1.28792	1.63294	1.20137	1.07448
16.75	1.37258	2.50804	2.05793	1.40617	0.666148	1.0773	1.69528	1.15668	1.11488
16.8	1.40858	2.61287	2.41323	1.30203	0.909593	0.870657	1.88746	1.18453	1.03649
16.85	1.81727	2.96338	2.30448	0.771193	1.17132	0.905952	1.94203	1.21945	1.04476
16.9	2.11576	3.23037	2.12106	0.470461	1.42305	1.02458	1.91338	1.14879	1.06426
16.95	1.91123	2.49621	1.99891	1.33869	1.27176	1.0678	1.92296	0.984998	1.04719
17	1.75415	1.82521	1.88683	2.00753	1.02292	0.965198	1.94321	0.896726	0.999586
17.05	2.09821	2.38643	1.99144	1.77991	0.59202	1.21078	1.92893	1.02235	0.941397
17.1	2.32927	2.97772	2.1451	1.57285	0.154625	1.53476	1.82615	1.03092	0.95827
17.15	2.16107	2.92944	2.1278	1.31116	0.555513	1.25031	1.69309	0.887663	1.12882
17.2	2.02653	2.70959	2.0098	1.19477	1.05692	0.752109	1.41791	0.779372	1.2763
17.25	1.95162	2.43846	1.82273	1.4993	0.958584	0.80057	1.47451	0.62202	1.52354
17.3	1.96377	2.24376	1.64671	1.65928	0.713607	1.08631	1.79851	0.63825	1.59642
17.35	2.18655	2.37053	1.5207	1.45367	0.382409	1.29141	1.79584	0.942271	1.41162
17.4	2.25776	2.58209	1.41978	1.29117	0.099548	1.52071	1.66958	0.948485	1.23139
17.45	1.85034	2.74502	1.46112	0.945444	0.388501	1.20347	1.72498	0.487021	1.00817
17.5	1.62179	2.91416	1.58003	0.664127	0.856742	0.662216	1.87128	0.362387	0.96183
17.55	2.2766	3.10271	1.583	1.12453	0.985557	0.587799	1.83437	0.6912	1.3177
17.6	2.7187	3.11879	1.60286	1.40631	1.18545	0.701415	1.72389	0.874204	1.42649
17.65	2.14494	2.36905	1.58524	1.07254	1.25279	0.797394	1.59854	0.891401	1.13758
17.7	1.65328	1.58646	1.40284	0.875824	1.21203	0.834755	1.43511	0.932261	0.990428
17.75	1.4356	1.99697	0.993039	1.04532	1.09959	0.83253	1.51848	1.15902	1.12964
17.8	1.38905	2.52373	0.724098	1.25445	0.99541	0.823384	1.76303	1.24733	1.18767
17.85	1.73878	2.10478	1.21397	1.72381	1.1111	0.869495	1.66349	1.17792	1.02361
17.9	2.00793	1.69805	1.71381	1.98605	1.14052	0.893268	1.35524	1.15159	0.928122
17.95	2.06745	2.15324	1.28464	1.19873	0.90497	0.730453	1.328	1.24558	0.766714
18	2.08192	2.58368	0.836841	0.672713	0.681815	0.563653	1.41219	1.28771	0.735099
18.05	2.12813	2.01571	1.27741	1.1292	0.442046	0.84141	1.38519	1.43148	0.883288
18.1	2.21022	1.36798	1.74275	1.59425	0.250234	1.24845	1.2902	1.48954	1.01306
18.15	2.50909	1.30297	1.94221	1.81204	0.778199	1.1914	1.32715	1.39605	1.36321
18.2	2.60918	1.3347	2.10268	1.84005	1.34656	0.974451	1.47645	1.3661	1.51257
18.25	1.96965	1.97494	2.31245	0.99625	1.21031	0.996602	1.4975	1.47001	1.24267
18.3	1.57767	2.59186	2.51365	0.412411	0.97194	1.19063	1.46857	1.48411	1.12653
18.35	1.71463	2.07574	2.55653	1.34154	0.66476	0.948273	1.41362	1.39519	1.43508
18.4	1.91138	1.55264	2.52751	1.98437	0.160387	0.672989	1.30608	1.30392	1.46436
18.45	2.22251	1.8039	2.13909	1.69167	0.207652	0.763523	1.25787	1.21456	0.827416
18.5	2.48827	2.1195	1.82488	1.42226	0.509615	0.853094	1.23531	1.17991	0.469822
18.55	2.22459	2.21468	1.64395	0.83542	0.718204	0.886456	1.21432	1.10119	0.201478
18.6	2.04816	2.28226	1.5328	0.562885	0.918773	0.96082	1.22586	1.15236	0.178176
18.65	2.34949	2.18813	2.0449	1.18297	0.622952	0.678764	1.35559	1.6102	0.557421
18.7	2.51592	2.0925	2.47224	1.59221	0.271696	0.28617	1.66576	1.83021	0.760599
18.75	1.9898	2.09123	2.12929	1.07336	0.530887	0.31407	1.56826	1.89129	1.03983
18.8	1.54248	2.17514	1.74616	0.63956	0.982439	0.445949	1.17122	1.78749	1.09463
18.85	1.6537	2.45009	1.28259	0.316096	1.08768	0.680232	1.10225	1.43895	0.763161
18.9	1.84542	2.67042	0.823098	0.263863	1.11382	0.991505	1.19073	1.2216	0.590914
18.95	2.65685	2.48045	0.81231	1.37245	0.843949	0.867322	1.33897	1.07426	0.556281
19	3.18857	2.09325	0.833961	2.04006	0.607204	0.689554	1.7188	1.01351	0.57387
19.05	2.49274	1.57243	0.959196	1.23596	0.554484	0.697017	1.69667	1.13582	0.612389
19.1	2.02123	1.16288	1.08084	0.681758	0.600538	0.682269	1.40182	1.22218	0.58794
19.15	2.05355	1.03841	0.693611	0.919082	0.675952	0.687673	1.33101	1.33357	0.470926
19.2	2.13521	0.991295	0.401571	1.1752	0.711812	0.686664	1.24672	1.36309	0.427417
19.25	2.08453	1.16775	0.950644	1.38718	0.7956	0.887308	1.16127	1.13631	0.357356
19.3	2.0122	1.3416	1.49296	1.43688	0.877331	1.13374	1.01906	1.0255	0.274319
19.35	1.86824	1.48615	1.59344	0.748985	0.435466	1.22165	1.15377	0.879211	0.072725
19.4	1.81823	1.62962	1.62997	0.353757	-0.02678	1.32583	1.5209	0.971591	0.005599
19.45	2.15218	1.7609	1.94288	1.0937	0.594837	1.26644	1.51407	1.38373	0.108681
19.5	2.38874	1.90608	2.30181	1.61354	1.41108	1.14359	1.2063	1.56091	0.177387
19.55	2.09185	2.02314	2.24763	1.64007	1.20809	0.876868	1.03523	1.5638	0.349196
19.6	1.87597	2.05631	2.17207	1.60736	0.766477	0.52963	0.811559	1.52759	0.339179
19.65	1.68104	1.9991	2.09399	0.996813	0.236079	0.666513	0.870624	1.55716	0.026589
19.7	1.69828	1.98417	1.97249	0.517319	-0.32385	0.88413	1.10028	1.58675	-0.06504
19.75	2.35509	2.02612	1.75582	1.10444	0.091962	0.801247	1.09176	1.63182	0.158285
19.8	2.71592	2.02387	1.54085	1.51557	0.626862	0.641655	0.926635	1.4777	0.210289
19.85	2.18909	1.32122	1.52312	1.27007	0.766789	0.668457	1.02333	0.918688	0.067519
19.9	1.80277	0.6628	1.52246	1.08773	0.802864	0.725624	1.32094	0.786616	0.034779
19.95	1.68993	0.705366	1.4611	0.952389	0.390265	0.607404	1.3048	1.111	0.241426
20	1.59837	0.754326	1.44506	0.931612	-0.01842	0.452295	1.12787	1.26945	0.239561
20.05	1.587		1.58097	1.65478	0.110289	0.446678	1.16359	1.19851	-0.11528
20.1	1.51861		1.71651	2.07813	0.406505	0.480982	1.36226	1.25444	-0.19306
20.15	1.162		1.72127	1.53619	0.840672	0.820277	1.44066	1.60197	0.324533
20.2	0.894825		1.74342	1.15171	1.29754	1.27249	1.48551	1.68067	0.484883
20.25	1.2505		2.12994	1.29539	0.77895	1.05779	1.17937	1.39964	0.16025
20.3	1.48495		2.45045	1.51436	0.057009	0.673119	0.309132	1.30488	-0.09841
20.35	1.27287		1.88685	1.96995	-0.26531	0.573921	0.444574	1.3393	-0.514
20.4	1.15605		1.28532	2.11043	-0.38432	0.501396	1.23261	1.38011	-0.6171
20.45	1.4812		1.28748	1.12767	0.183972	0.673003	1.33385	1.3184	-0.40641
20.5	1.75851		1.34069	0.543874	0.802611	0.900605	1.1335	1.31904	-0.18179
20.55	1.65296		1.39099	1.01976	0.772709	1.06088	1.03144	1.4707	0.116855
20.6	1.55194		1.4968	1.47232	0.521939	1.23428	0.946038	1.4112	0.222495
20.65	1.45401		1.84762	1.80921	0.246673	1.13464	0.880069	1.07881	0.163451
20.7	1.39847		2.15921	1.85895	0.068309	0.888657	0.767158	1.01071	0.129532
20.75	1.58758		1.96992	0.945651	0.471559	0.909098	0.702605	1.37468	0.121442
20.8	1.71099		1.75055	0.434426	0.903838	1.04585	0.662952	1.43176	0.109703
20.85	1.58998		2.01934	1.14666	0.644496	1.01395	0.656924	1.08948	0.186294
20.9	1.50093		2.31311	1.62303	0.237696	0.8541	0.707674	0.916202	0.209646
20.95	1.65162		2.17337	1.50477	-0.15526	0.716799	0.686559	0.850474	0.092859
21	1.83022		1.96114	1.38715	-0.57783	0.522206	0.534545	0.913907	0.038425
21.05	2.258		1.46179	0.926333	-0.0574	0.290448	0.626547	1.12669	-0.06215
21.1	2.47704		0.966782	0.777092	0.682566	0.082849	1.0669	1.16176	-0.05345
21.15	1.83471		1.33913	1.9506	0.952551	0.252017	1.10618	1.15101	0.077213
21.2	1.44437		1.75732	2.66192	1.17037	0.590088	0.782753	1.19995	0.156028
21.25	1.75012		1.57754	1.79022	0.550597	0.774855	0.850102	1.34326	0.25855
21.3	1.93805		1.37176	1.08987	-0.17385	0.954266	1.07238	1.35194	0.272492
21.35	1.88543		1.36632	0.813698	0.11243	0.955074	1.17284	1.07724	0.264286
21.4	1.88985		1.38711	0.750005	0.634784	0.87885	1.27789	0.936675	0.283413
21.45	1.66554		1.53716	1.66834	0.740717	0.722554	1.19507	0.881077	0.558874
21.5	1.56757		1.68276	2.27071	0.753002	0.528854	0.949071	0.768261	0.541181
21.55	1.52595		1.88034	1.55594	0.49267	0.535951	0.894041	0.566676	0.091065
21.6	1.418		2.02366	1.0858	0.171346	0.552968	0.842245	0.523325	-0.14954
21.65	1.27768		1.66177	1.24733	0.13316	0.514435	0.8076	0.663119	-0.15972
21.7	1.28413		1.16822	1.48267	0.201584	0.530028	0.706314	0.739361	-0.17747
21.75	1.58039		0.843451	2.10559	0.663689	0.692938	0.726134	0.801659	-0.09611
21.8	1.75937		0.697244	2.37931	1.08219	0.941214	0.973838	0.854864	-0.16282
21.85	1.65835		0.828864	1.38937	0.857894	0.800759	1.12341	1.05113	-0.44141
21.9	1.68027		1.01959	0.697662	0.437984	0.418885	1.41802	1.00199	-0.5308
21.95	1.78368		1.15611	1.04322	0.004241	0.374651	1.41759	0.500437	-0.37343
22	1.81956		1.22383	1.33137	-0.41286	0.433134	1.18367	0.295081	-0.34713
22.05	1.619		1.39594	1.67148	0.097589	0.461226	1.13588	0.227454	-0.49701
22.1	1.56537		1.59103	1.75751	0.782957	0.509177	1.16348	0.216352	-0.53748
22.15	1.85347		1.61946	0.902233	0.764618	0.666835	1.0909	0.23223	-0.45112
22.2	2.07131		1.701	0.519677	0.602631	0.895094	0.83669	0.338541	-0.36108
22.25	2.04312		1.71753	1.52017	0.041779	0.878685	0.802253	0.566448	-0.17375
22.3	2.00869		1.75186	2.26774	-0.55994	0.731821	0.845199	0.768647	-0.11741
22.35	2.2702		1.90158	2.02222	-0.03947	0.583423	0.868803	0.985961	-0.18454
22.4	2.3868		2.01053	1.77941	0.802772	0.451736	0.826474	0.899953	-0.17758
22.45	2.09612		2.08567	1.55052	0.821512	0.516901	0.852778	0.423637	-0.02627
22.5	1.85556		2.13066	1.55887	0.701313	0.685473	0.726845	0.243227	0.014121
22.55	1.5063		1.78415	2.33845	0.21549	0.622311	0.881559	0.299835	-0.13381
22.6	1.32463		1.45942	2.73895	-0.26236	0.539847	1.34204	0.328081	-0.22558
22.65	1.42522		1.67594	1.72554	0.190867	0.619743	1.37198	0.353077	-0.29592
22.7	1.49104		1.92943	0.908899	0.871495	0.725093	0.998859	0.329033	-0.35827
22.75	1.39833		2.05744	0.934732	1.07684	0.754005	0.767489	0.146293	-0.36582
22.8	1.42109		2.15202	1.0538	1.30965	0.858542	0.487279	0.042212	-0.39779
22.85	1.84259		1.80795	1.79408	0.957747	0.87056	0.440602	-0.11589	-0.41456
22.9	2.06047		1.34571	2.17394	0.418876	0.720721	0.437463	-0.05412	-0.4413
22.95	1.86755		1.11334	1.37396	0.084872	0.809322	0.585719	0.301049	-0.38121
23	1.68935		0.9937	0.857196	-0.1111	0.851101	0.906155	0.412569	-0.3572
23.05	1.29347		1.48873	1.42348	0.146205	0.629465	0.961486	0.431289	-0.42335
23.1	1.09638		1.97486	1.7998	0.565453	0.243089	0.803864	0.44584	-0.40175
23.15	1.31078		1.6117	1.9001	0.517445	0.281566	0.875562	0.479398	-0.16399
23.2	1.36259		1.19944	1.77626	0.357004	0.626499	1.29402	0.451028	-0.10172
23.25	0.956484		1.48759	0.892779	0.154103	0.879642	1.21755	0.416348	-0.21864
23.3	0.730084		1.81549	0.404588	-0.05267	1.08757	0.731236	0.395279	-0.24438
23.35	1.05982		1.79118	1.21701	0.324179	1.15725	0.466831	0.349999	-0.14829
23.4	1.37704		1.74918	1.76211	0.929163	1.22201	0.10589	0.294571	-0.12158
23.45	1.58394		1.65911	1.75799	0.999951	1.02588	0.147696	0.188191	-0.03152
23.5	1.57725		1.61233	1.65699	0.855154	0.701359	0.546089	0.121342	-0.10973
23.55	0.437279		1.81389	0.908007	0.105259	0.590603	0.553734	0.1894	-0.42021
23.6	-0.16061		1.95532	0.573709	-0.71042	0.556936	0.336767	0.202218	-0.40547
23.65	0.47042		1.5513	1.4761	-0.30755	0.561452	0.264878	0.284098	-0.03358
23.7	0.820246		1.15456	2.03614	0.47647	0.465954	0.215409	0.278865	0.055741
23.75	0.592982		1.10922	1.35184	0.814332	0.345004	0.3037	-0.01279	-0.29107
23.8	0.442577		1.1407	0.877414	1.08835	0.334217	0.470546	-0.00189	-0.37542
23.85	0.399778		1.29579	0.941643	0.524195	0.345158	0.570254	0.385406	-0.22694
23.9	0.526449		1.49196	1.06391	-0.21432	0.308597	0.690222	0.423786	-0.14245
23.95	1.23534		1.45667	1.86897	-0.18027	0.400124	0.653423	0.238663	-0.13711
24	1.60355		1.26246	2.29752	-0.02203	0.550119	0.465518	0.27849	-0.16774

## Sheet: 1st order
Time	n1	n2	n3	n4	n5	n6	n7	n8	n9	n10
0.5	0.633022	-0.42944	0.397036	-0.5877	-0.80829	0.454877	1.01727	0.264786	-0.23288	-0.63947
0.55	0.246443	-0.35667	0.440285	-0.74665	-0.1627	0.35125	0.491873	0.36575	-0.32427	-0.43783
0.6	-0.15231	-0.18614	0.478192	-0.85147	0.445559	0.223196	-0.01118	0.442037	-0.41342	-0.30087
0.65	-0.21634	-0.07757	0.228341	-0.67792	-0.141	0.03798	0.131833	0.535879	-0.21657	-0.43576
0.7	-0.2413	0.006679	0.028637	-0.46127	-0.79622	-0.2171	0.349489	0.6085	-0.01295	-0.53434
0.75	0.044084	0.009097	0.28175	-0.45921	-0.66944	-0.3887	0.531618	0.445593	-0.22421	-0.46055
0.8	0.309808	-0.01253	0.557788	-0.46495	-0.40642	-0.46835	0.674236	0.261292	-0.41688	-0.39893
0.85	0.033213	-0.16829	0.62304	-0.38398	0.089884	-0.38129	0.538916	0.145121	-0.06603	-0.24735
0.9	-0.23288	-0.2941	0.640222	-0.34897	0.551337	-0.25003	0.438906	0.05385	0.297546	-0.11877
0.95	0.100893	-0.17496	0.571922	-0.71932	0.398674	-0.15584	0.714676	0.168155	0.050524	0.092779
1	0.452784	-0.07468	0.463345	-1.15352	0.017919	-0.093	0.961223	0.28328	-0.21439	0.217469
1.05	0.387225	-0.05908	0.232205	-1.07562	-0.64336	-0.15305	0.731373	0.264158	-0.00773	-0.49056
1.1	0.248378	-0.09861	0.058386	-0.92649	-1.13297	-0.24969	0.482758	0.263145	0.264498	-1.18056
1.15	0.111582	-0.40206	0.148643	-0.55269	-0.44221	-0.36541	0.533694	0.311914	0.524638	-1.45334
1.2	-0.05792	-0.70423	0.27947	-0.16953	0.264073	-0.41311	0.622122	0.364929	0.737547	-1.60633
1.25	-0.11341	-0.71887	0.271503	-0.27811	-0.04499	-0.15648	0.391624	0.172694	0.417482	-1.503
1.3	-0.16083	-0.65268	0.202966	-0.35106	-0.45007	0.119327	0.186179	-0.0402	0.086067	-1.26756
1.35	-0.30393	-0.53737	0.054848	0.070784	-0.68464	0.174477	0.301603	-0.15486	0.10415	-0.57479
1.4	-0.35492	-0.40132	-0.09152	0.472198	-0.79337	0.18388	0.43485	-0.2413	0.134622	0.016603
1.45	0.213922	-0.17029	-0.05242	-0.00496	-0.54601	0.064593	0.628526	-0.14563	0.060675	-0.00205
1.5	0.776306	0.078656	-0.01152	-0.55094	-0.27528	-0.0839	0.800474	-0.02305	-0.03613	-0.13875
1.55	0.646001	0.089534	0.146216	-0.06618	-0.22492	-0.13468	0.452192	0.0533	0.035689	-0.47969
1.6	0.423926	-0.0021	0.364279	0.476314	-0.24293	-0.18185	0.072919	0.117491	0.133302	-0.73425
1.65	0.344254	-0.27318	0.305667	0.134552	-0.38359	-0.25753	0.025545	0.054113	0.00181	-0.37956
1.7	0.292411	-0.4906	0.187314	-0.22246	-0.55705	-0.32087	0.033125	-0.01233	-0.12001	-0.05894
1.75	0.168136	-0.34131	0.192732	-0.43645	-0.6593	-0.18929	0.424159	0.085543	-0.19873	-0.68479
1.8	0.077249	-0.14958	0.235823	-0.62457	-0.70752	-0.02268	0.783311	0.17296	-0.27618	-1.24055
1.85	-0.02417	0.107144	0.256312	-0.09749	-0.57399	-0.14163	0.363015	0.231932	-0.17435	-0.96002
1.9	-0.14318	0.243434	0.28653	0.496812	-0.3971	-0.22517	-0.05391	0.304104	-0.08336	-0.56359
1.95	-0.10324	-0.23029	0.336132	0.52323	-0.39204	-0.16491	0.210104	0.341937	0.061078	-0.35412
2	-0.07621	-0.67715	0.379152	0.458108	-0.36051	-0.08391	0.525658	0.364035	0.176461	-0.27276
2.05	-0.21226	-0.36876	0.315993	0.415946	0.571665	-0.16681	0.456814	0.290489	-0.17741	-0.12764
2.1	-0.28288	0.049516	0.223426	0.348229	1.52782	-0.30063	0.343918	0.226561	-0.51003	0.017352
2.15	-0.28002	0.13626	0.282262	0.399196	1.38768	-0.32686	0.252173	0.232617	-0.57993	0.055438
2.2	-0.29476	0.109793	0.310944	0.485741	1.00572	-0.36998	0.167977	0.234921	-0.57619	0.050419
2.25	-0.29969	-0.28677	0.231647	0.583182	0.217169	-0.47483	0.281404	0.22707	-0.38019	-0.57079
2.3	-0.31321	-0.6424	0.173095	0.681562	-0.45661	-0.55461	0.3684	0.199669	-0.19307	-1.10141
2.35	-0.5029	-0.60298	0.077016	0.707916	-0.23209	-0.71121	0.337323	0.132962	-0.15451	-1.07604
2.4	-0.60818	-0.46543	-0.02786	0.651392	0.025207	-0.90386	0.335945	0.066828	-0.10232	-0.99869
2.45	-0.52541	0.012074	-0.21628	0.203933	0.047725	-0.83646	0.558184	-0.03461	0.27813	-0.53649
2.5	-0.50138	0.343593	-0.42431	-0.19892	0.04903	-0.63583	0.788933	-0.10962	0.618698	-0.05346
2.55	-0.5799	0.15295	-0.69143	0.051548	-0.1269	-0.19554	0.612006	-0.09231	0.380996	0.069864
2.6	-0.67059	-0.07102	-0.90269	0.344891	-0.25806	0.174744	0.39303	-0.057	0.157956	0.086434
2.65	-0.84801	-0.26963	-0.45814	0.141383	-0.28722	0.188127	0.319211	0.002604	0.210328	0.174286
2.7	-1.00452	-0.34674	0.024463	-0.08165	-0.25154	0.142727	0.255162	0.073793	0.286405	0.194842
2.75	-0.77048	-0.22129	0.003191	-0.11971	0.035349	-0.09344	0.266428	0.013176	0.225384	-0.11768
2.8	-0.50902	-0.15718	-0.06089	-0.05274	0.209412	-0.30952	0.297261	-0.05196	0.111316	-0.43887
2.85	-0.57925	-0.29957	-0.04564	0.308449	0.07066	-0.4459	0.1546	0.015792	0.039878	-0.44812
2.9	-0.67463	-0.49098	-0.07089	0.636357	0.047029	-0.57671	0.001016	0.074844	0.039858	-0.38236
2.95	-0.38666	-0.8151	-0.20459	0.483544	0.370448	-0.25303	0.01086	-0.06751	0.393576	-0.14364
3	-0.17346	-1.05464	-0.30075	0.135998	0.608475	0.168302	0.021504	-0.20539	0.716582	0.027419
3.05	-0.49163	-0.8316	-0.26167	-0.04176	0.355965	0.213596	-0.06021	-0.12039	0.608255	-0.25342
3.1	-0.78612	-0.5603	-0.17873	-0.07578	0.123465	0.160552	-0.12695	0.010007	0.4256	-0.48489
3.15	-0.82144	-0.48213	-0.14647	0.146706	0.067281	-0.0369	-0.05213	0.118629	0.20945	-0.0776
3.2	-0.80323	-0.4714	-0.16053	0.371141	0.056499	-0.14812	0.004499	0.195702	0.057534	0.259671
3.25	-0.63484	-0.5122	-0.0001	0.195268	-0.10652	0.035313	0.121966	0.072496	0.312776	-0.27503
3.3	-0.49731	-0.55152	0.14586	-0.06177	-0.24733	0.202081	0.221138	-0.09647	0.572782	-0.68249
3.35	-0.74937	-0.5693	-0.08731	-0.0287	0.524216	-0.01777	-0.19651	-0.11995	0.344908	-0.05685
3.4	-0.97771	-0.5077	-0.31007	0.057706	1.19024	-0.30776	-0.57245	-0.08676	0.142977	0.540891
3.45	-0.9457	-0.13228	-0.25133	0.18071	0.418654	-0.15643	-0.28081	-0.09763	0.334638	0.295816
3.5	-0.86493	0.170877	-0.15815	0.312064	-0.46481	0.163678	0.022929	-0.10595	0.549251	0.093158
3.55	-0.69089	-0.20041	0.085434	-0.17337	-0.39537	0.237429	0.078823	-0.00301	0.411651	0.435153
3.6	-0.56329	-0.55473	0.278045	-0.72557	-0.09042	0.187883	0.088041	0.081924	0.270144	0.684531
3.65	-0.90044	-0.30072	-0.06376	-0.43195	0.295862	-0.53014	-0.23543	0.000949	0.179789	0.452153
3.7	-1.18584	-0.01956	-0.45582	-0.01208	0.507216	-1.22409	-0.52489	-0.12563	0.108965	0.259546
3.75	-0.682	0.143854	-0.30794	0.332093	-0.10013	-0.69804	-0.40127	-0.31485	0.253582	0.321572
3.8	-0.26528	0.253158	-0.07932	0.678964	-0.65918	-0.11336	-0.22498	-0.48449	0.310314	0.415409
3.85	-0.19493	0.157169	-0.24507	0.760645	-0.4478	-0.31875	-0.13988	-0.54254	0.187332	0.432505
3.9	-0.06824	0.019593	-0.4006	0.785375	-0.19558	-0.59614	-0.09043	-0.60946	0.078648	0.444574
3.95	-0.23666	0.122478	-0.19501	0.718307	0.083599	-0.50864	-0.40228	-0.54169	0.126161	0.408654
4	-0.43328	0.254394	-0.04771	0.603163	0.31088	-0.35218	-0.70161	-0.43262	0.189298	0.30622
4.05	-0.42549	0.325561	-0.11001	0.422672	0.128321	-0.32891	-0.4402	-0.41157	0.130683	0.289738
4.1	-0.39984	0.365225	-0.18867	0.246282	-0.03995	-0.31663	-0.1692	-0.40743	0.079435	0.240724
4.15	-0.56589	-0.12164	-0.42314	0.475808	-0.09017	-0.19522	-0.2213	-0.33135	0.155735	-0.12562
4.2	-0.74427	-0.51681	-0.57574	0.693919	-0.11718	-0.09661	-0.30551	-0.27067	0.204589	-0.34503
4.25	-0.24685	-0.14236	-0.27992	0.380914	0.111345	-0.3258	-0.39118	-0.25176	-0.18217	-0.07704
4.3	0.206091	0.225283	-0.00695	0.036714	0.230915	-0.55191	-0.4799	-0.25578	-0.49469	0.209322
4.35	0.119301	0.031104	-0.0684	-0.01833	-0.27722	-0.191	-0.55595	-0.40142	-0.14501	-0.0386
4.4	0.023742	-0.19044	-0.13571	0.058497	-0.71229	0.281875	-0.62305	-0.53108	0.251452	-0.09163
4.45	-0.14706	-0.03493	-0.07485	0.38908	-0.77565	0.39448	-0.6436	-0.40236	0.137771	0.771667
4.5	-0.37703	0.160073	0.027135	0.72778	-0.73611	0.467937	-0.66729	-0.25613	0.005987	1.34304
4.55	-0.32145	0.460036	-0.06493	0.618612	-0.5265	0.131574	-0.71256	-0.19	0.498562	0.645561
4.6	-0.1898	0.727033	-0.17441	0.40503	-0.43951	-0.29259	-0.7445	-0.11329	0.901061	0.124236
4.65	-0.19307	0.387701	-0.24628	0.229509	-0.60837	-0.33356	-0.59231	-0.25876	0.269041	0.079851
4.7	-0.17641	0.02259	-0.31351	0.024328	-0.71057	-0.3615	-0.43958	-0.41596	-0.34253	0.026783
4.75	0.088013	0.159084	-0.1438	-0.06152	-0.25013	-0.27229	-0.42541	-0.30829	-0.21612	-0.07135
4.8	0.252268	0.288748	0.052982	-0.12864	0.162666	-0.06402	-0.3992	-0.17472	-0.0294	-0.16939
4.85	-0.09454	0.000841	-0.20278	-0.02969	0.125106	0.207222	-0.52526	-0.33965	-0.1992	-0.29594
4.9	-0.29237	-0.27157	-0.46765	0.11435	0.102405	0.468074	-0.64957	-0.5574	-0.3396	-0.25588
4.95	-0.14495	-0.15589	-0.25984	0.548912	0.309064	0.357232	-0.56279	-0.60894	0.080174	0.479432
5	-0.04761	0.041944	-0.02409	0.967339	0.574195	0.18461	-0.47099	-0.6141	0.502735	1.1043
5.05	0.133356	0.239282	-0.06553	0.66771	0.443331	-0.02479	-0.535	-0.53105	0.63756	1.1422
5.1	0.249635	0.302454	-0.05101	0.219176	0.284371	-0.32747	-0.64094	-0.41667	0.662293	0.897928
5.15	-0.22772	0.152587	-0.10415	0.031588	0.147006	-0.37569	-0.69885	-0.42156	0.408596	-0.00787
5.2	-0.56125	-0.05498	-0.18945	-0.07252	0.077477	-0.28644	-0.76474	-0.42067	0.19071	-0.59006
5.25	-0.30478	-0.15203	-0.17656	0.023029	0.182542	-0.10948	-0.6823	-0.35265	0.151984	-0.16569
5.3	-0.05953	-0.24341	-0.16657	0.03744	0.298343	0.041812	-0.55408	-0.23931	0.16271	0.255549
5.35	0.272174	-0.46092	-0.31069	-0.31611	0.418546	-0.28588	-0.82677	-0.17773	0.253509	0.357532
5.4	0.61224	-0.59407	-0.44181	-0.64871	0.537518	-0.6813	-1.09843	-0.17072	0.323155	0.46452
5.45	0.285876	-0.35135	-0.32732	-0.58577	0.702497	-0.43236	-0.74964	-0.21895	-0.0893	0.819227
5.5	-0.12623	-0.08311	-0.07702	-0.41947	0.785965	-0.01761	-0.35872	-0.27423	-0.42105	0.93806
5.55	-0.08203	0.038971	0.411194	-0.11921	0.458689	0.035132	-0.31349	-0.24425	-0.09485	0.337476
5.6	-0.00813	0.090331	0.760872	0.251612	0.184566	0.060848	-0.3302	-0.20628	0.193041	-0.12923
5.65	-0.08349	0.128105	0.457366	0.283805	0.266494	0.162249	-0.43267	-0.33422	-0.03612	-0.03859
5.7	-0.11963	0.145547	0.067597	0.281616	0.326964	0.310159	-0.51257	-0.50067	-0.22022	0.085486
5.75	0.123936	0.033778	-0.10463	0.076574	0.125604	0.221977	-0.34321	-0.38577	-0.03103	0.112396
5.8	0.347511	-0.04236	-0.17924	-0.19014	-0.01851	0.114416	-0.22866	-0.23585	0.168545	0.031971
5.85	0.267447	0.065655	-0.15325	-0.5909	-0.10926	0.286354	-0.3944	-0.25131	0.453938	-0.53514
5.9	0.290429	0.106212	-0.1424	-1.04696	-0.11594	0.463323	-0.52568	-0.2303	0.650511	-0.77458
5.95	0.005014	-0.05451	-0.06892	-0.71764	0.346545	0.375685	-0.51123	-0.06982	0.482073	-0.02035
6	-0.35076	-0.14402	-0.09084	-0.27954	0.675831	0.231643	-0.46287	0.139007	0.328627	0.504155
6.05	-0.15523	0.130738	-0.28591	-0.35217	0.547522	0.271438	-0.52894	0.250879	0.185564	0.44658
6.1	0.027846	0.464777	-0.37873	-0.522	0.428577	0.389979	-0.60579	0.291143	0.074722	0.413414
6.15	-0.20129	0.776792	-0.32912	-0.51211	0.133324	0.450965	-0.54597	0.259498	0.093979	0.363064
6.2	-0.30565	0.978878	-0.29281	-0.50039	-0.16311	0.531282	-0.49266	0.208373	0.147806	0.252915
6.25	-0.05836	0.570495	-0.32883	-0.39302	0.121296	0.48924	-0.40184	0.158975	0.017931	-0.03563
6.3	0.25713	0.038719	-0.30821	-0.26794	0.519606	0.427003	-0.33652	0.116293	-0.07066	-0.22544
6.35	0.62763	-0.40419	-0.04872	-0.35116	0.769061	0.492574	-0.46756	0.04462	0.067248	0.079993
6.4	0.897581	-0.64138	0.147141	-0.43839	0.918615	0.635441	-0.55024	-0.03592	0.128605	0.361787
6.45	0.804141	-0.20407	0.160748	-0.08209	0.569048	0.80393	-0.32892	0.054223	0.263163	0.347012
6.5	0.710224	0.160704	0.162129	0.36491	0.248791	0.923021	-0.09682	0.172648	0.327117	0.329089
6.55	0.869822	-0.18034	0.244929	0.202974	-0.16877	0.785094	-0.11135	0.10839	0.010512	0.58787
6.6	0.996589	-0.50428	0.252116	-0.04576	-0.62722	0.626179	-0.13079	0.038666	-0.20131	0.717685
6.65	0.636033	-0.21581	-0.1562	-0.24083	-0.39364	0.483627	-0.00762	-0.01396	0.037362	-0.18324
6.7	0.367144	0.062668	-0.53007	-0.4205	0.00361	0.301998	0.119926	-0.10557	0.29154	-0.70285
6.75	0.677991	-0.10996	-0.35939	-0.30702	0.05893	0.246969	0.229607	0.180054	0.103432	-0.05216
6.8	0.863054	-0.29233	-0.11599	-0.1326	0.058607	0.180694	0.323406	0.570867	-0.1507	0.324116
6.85	0.768686	-0.15784	0.004889	-0.03713	-0.06346	0.116133	0.059805	0.461999	-0.15541	-0.1948
6.9	0.747399	0.06717	0.098474	0.036217	-0.1395	0.002742	-0.18818	0.300782	-0.12546	-0.56023
6.95	0.339135	0.603169	-0.26997	0.305193	-0.04306	0.186482	-0.12143	0.303601	-0.20219	-0.52575
7	-0.14532	1.06426	-0.61595	0.625614	0.025046	0.532686	-0.03823	0.315142	-0.27516	-0.4399
7.05	0.297334	0.879498	-0.47809	0.230898	0.097467	0.702794	0.173163	0.286694	-0.19874	-0.09218
7.1	0.666918	0.738302	-0.34198	-0.28981	0.137099	0.854842	0.348818	0.213317	-0.10061	0.113481
7.15	0.279316	0.885757	-0.20533	-0.40871	0.032419	0.797702	0.118067	0.117116	-0.01898	-0.29225
7.2	0.008302	1.03161	-0.02378	-0.4351	-0.06899	0.649821	-0.0784	0.000445	0.002238	-0.48141
7.25	0.206824	0.849796	-0.05464	-0.29875	0.306607	0.369522	0.15051	0.079684	-0.08864	-0.27915
7.3	0.342511	0.689386	-0.15813	-0.13323	0.634302	0.065344	0.377048	0.184586	-0.16392	-0.10809
7.35	0.27708	0.590394	0.141501	0.118441	0.421317	0.223724	0.293676	0.167527	-0.2267	-0.00463
7.4	0.184866	0.426224	0.443247	0.330221	0.20328	0.460795	0.19157	0.178508	-0.33121	0.161567
7.45	-0.10736	0.401199	0.432385	0.37495	0.055584	0.236138	0.02807	0.135141	-0.49482	0.429452
7.5	-0.31557	0.34031	0.353102	0.442744	-0.1133	-0.0794	-0.1483	0.102546	-0.57791	0.568648
7.55	0.331475	-0.05625	0.149861	0.212868	-0.25516	-0.15396	0.050014	0.125901	-0.59888	0.587511
7.6	0.850689	-0.39678	-0.02483	-0.07913	-0.32421	-0.2689	0.26451	0.167262	-0.6161	0.507086
7.65	0.348173	-0.19439	-0.16895	-0.12631	-0.3075	-0.39452	0.185679	0.218362	-0.41148	0.185824
7.7	-0.09536	0.010712	-0.34006	-0.1838	-0.22487	-0.36385	0.14646	0.240854	-0.23943	-0.04032
7.75	0.140157	-0.05002	-0.59287	-0.10554	0.069962	-0.18103	0.447022	0.180528	-0.3102	-0.04099
7.8	0.34113	-0.05313	-0.7241	0.010927	0.304774	0.019228	0.706757	0.075467	-0.39757	0.054563
7.85	0.402363	0.251195	-0.49702	0.126295	0.351884	0.053108	0.34504	0.107947	-0.32565	0.487777
7.9	0.519631	0.527689	-0.26969	0.284855	0.365965	0.041169	0.019338	0.204301	-0.20465	0.703517
7.95	0.268394	0.714132	-0.16955	0.375073	0.269358	0.119169	0.44957	0.192933	-0.07285	0.307076
8	-0.11563	0.779795	-0.09911	0.417412	0.19489	0.285301	0.886425	0.168065	-0.00635	0.014314
8.05	-0.0544	0.340592	0.000472	0.07973	0.41924	0.364608	0.783122	0.290995	-0.04051	0.056663
8.1	0.120209	0.011711	0.046574	-0.33037	0.522391	0.429679	0.622819	0.456973	-0.05325	0.083386
8.15	0.290118	-0.03774	0.018434	-0.14452	0.143164	0.289663	0.506627	0.441809	0.259462	-0.04447
8.2	0.436332	-0.07009	-0.01065	0.146544	-0.11881	0.137849	0.420666	0.371029	0.509801	-0.09876
8.25	0.28181	0.171357	0.029879	0.274005	-0.39255	0.192175	0.450284	0.488595	0.404413	-0.08746
8.3	-0.03546	0.335089	0.077936	0.349103	-0.62709	0.329439	0.479632	0.603303	0.250294	-0.10227
8.35	-0.12881	-0.08525	0.057741	0.180534	-0.41198	0.430883	0.153174	0.483351	0.144307	-0.02467
8.4	-0.17825	-0.45661	0.081612	0.008295	-0.22771	0.53458	-0.16864	0.267172	0.111905	0.100759
8.45	-0.273	-0.48513	0.23439	0.238462	-0.1824	0.328999	0.102734	0.109054	-0.02016	0.379839
8.5	-0.13706	-0.45221	0.366227	0.558319	-0.14492	0.025107	0.467271	-0.0325	-0.15468	0.624323
8.55	0.22492	-0.2739	0.266542	0.404652	-0.15076	-0.0737	0.56537	-0.11172	-0.14501	0.839265
8.6	0.335152	-0.03326	0.07575	0.135946	-0.30552	-0.17949	0.57993	-0.18873	-0.09318	0.928193
8.65	0.340592	0.21003	0.038392	-0.0209	-0.72061	-0.05488	0.524792	-0.24997	-0.01949	0.719801
8.7	0.536483	0.334828	0.078916	-0.21519	-0.89981	0.166921	0.419333	-0.29101	-0.03396	0.46684
8.75	0.744646	0.319176	0.004425	-0.43991	-0.29526	0.264561	0.078389	-0.09461	-0.24911	-0.08356
8.8	0.769013	0.292732	-0.0168	-0.73981	0.179021	0.362209	-0.27845	0.204127	-0.38432	-0.39766
8.85	0.643691	0.26362	0.185138	-0.54564	-0.19555	-0.02396	-0.49916	0.060566	-0.26227	-0.06651
8.9	0.399402	0.204453	0.337902	-0.2754	-0.46476	-0.47539	-0.63175	-0.14843	-0.16108	0.093775
8.95	0.308066	-0.29786	0.127014	-0.33894	-0.15816	-0.28413	-0.31246	-0.08279	-0.27099	0.249478
9	0.431508	-0.71335	-0.105	-0.43652	0.182886	0.110688	0.001472	0.052706	-0.35132	0.273183
9.05	0.793175	-0.39646	-0.24374	-0.53644	0.122985	0.404952	-0.14005	-0.06995	-0.38059	0.08778
9.1	1.04374	-0.02692	-0.27263	-0.6005	-0.01213	0.609945	-0.30279	-0.28473	-0.40222	0.02054
9.15	0.969161	0.209687	-0.0662	-0.27969	-0.44649	0.38063	-0.19453	-0.33709	-0.44678	0.154389
9.2	0.94031	0.450183	0.142145	0.107504	-0.6968	-0.01131	-0.03162	-0.3705	-0.43735	0.262131
9.25	0.901082	0.796859	0.094666	-0.08652	-0.14392	-0.33744	0.231499	-0.32592	-0.23441	0.131311
9.3	0.612429	0.904986	-0.02944	-0.46814	0.387457	-0.67232	0.431003	-0.27035	-0.11658	0.051516
9.35	0.58829	0.155094	-0.01235	-0.27976	0.595541	-0.5726	0.017142	-0.31051	-0.24594	0.358716
9.4	0.619154	-0.44931	0.043262	0.0315	0.589425	-0.29548	-0.39932	-0.37476	-0.32103	0.456936
9.45	0.381323	-0.41109	0.178115	0.19008	0.059851	-0.09501	-0.05992	-0.14312	-0.40023	0.041502
9.5	0.122718	-0.27735	0.39757	0.271463	-0.3137	0.206745	0.317353	0.199394	-0.42011	-0.17454
9.55	0.065294	0.119047	0.787733	-0.02936	0.116661	0.494811	0.440176	0.178252	-0.38884	-0.36696
9.6	0.041362	0.461577	1.03663	-0.34859	0.503449	0.756404	0.508499	0.096529	-0.35964	-0.37952
9.65	-0.1354	0.743001	0.945963	-0.16027	0.040479	0.451548	0.178009	0.122183	-0.32042	0.254431
9.7	-0.24951	0.930448	0.713885	0.083177	-0.3621	-0.0443	-0.07222	0.192634	-0.30904	0.753875
9.75	-0.29152	0.571285	0.211251	-0.01044	-0.50848	-0.33187	0.008486	0.271861	-0.3874	0.631121
9.8	-0.38034	0.305085	-0.13192	-0.06022	-0.54732	-0.57752	0.073782	0.429389	-0.38726	0.451657
9.85	-0.35861	0.379331	0.131101	0.276227	-0.14171	-0.29371	-0.11927	0.304678	-0.44038	0.143465
9.9	-0.42472	0.486499	0.461523	0.733987	0.292762	0.161805	-0.28271	0.085017	-0.47727	0.04636
9.95	-0.72121	0.592264	0.433397	0.76874	1.01263	-0.11825	-0.14042	0.027345	-0.35457	-0.09703
10	-0.77097	0.635591	0.300581	0.708806	1.47955	-0.57139	-0.02494	0.005127	-0.22066	-0.04281
10.05	-0.04306	0.491748	-0.04493	0.641021	0.505854	-0.26171	-0.03848	0.021517	-0.05333	0.922658
10.1	0.366856	0.288464	-0.29187	0.546723	-0.27918	0.227808	-0.07078	0.0339	-0.00573	1.29991
10.15	0.262064	0.087934	-0.18981	0.42411	-0.01333	0.038301	-0.14076	0.080776	-0.3541	0.208042
10.2	0.44305	-0.05154	0.003586	0.25201	0.276419	-0.337	-0.17511	0.166661	-0.68435	-0.44211
10.25	0.387263	-0.31436	-0.01898	0.032282	0.621884	-0.18428	0.138043	0.264674	-0.67646	-0.22575
10.3	0.022691	-0.53373	-0.00062	-0.22965	0.846553	0.111477	0.412437	0.415729	-0.63219	0.015522
10.35	0.08024	-0.47563	0.30406	-0.06002	0.160955	0.212326	0.062529	0.383283	-0.82362	0.256633
10.4	0.185153	-0.37514	0.447892	0.158776	-0.48504	0.342662	-0.3011	0.284238	-0.89335	0.472021
10.45	0.061471	-0.166	0.35585	0.226713	-0.76166	0.398136	-0.40645	0.293548	-0.52685	0.80517
10.5	0.02642	0.04601	0.292107	0.19232	-0.92739	0.482354	-0.49551	0.320072	-0.27267	0.940427
10.55	0.28801	0.128667	0.448036	0.424391	-0.19738	0.30235	-0.47868	0.21228	-0.46175	0.622153
10.6	0.280773	0.162804	0.650488	0.721926	0.420999	0.020815	-0.41005	0.048938	-0.57202	0.391118
10.65	-0.25314	0.233949	0.383044	0.376294	-0.20123	-0.00658	-0.13554	0.183437	-0.76155	0.34992
10.7	-0.51568	0.303145	0.119191	-0.04845	-0.56809	-0.05647	0.204017	0.411891	-0.9061	0.151378
10.75	-0.3318	0.614628	0.244412	-0.14667	0.218261	-0.07356	0.502587	0.450921	-0.37108	-0.37377
10.8	-0.23403	0.798907	0.309411	-0.24959	0.900434	-0.03491	0.67734	0.389852	0.04974	-0.44397
10.85	0.036834	0.166494	0.159898	-0.00394	0.738258	-0.15822	0.323591	0.296555	-0.29761	0.471973
10.9	0.267924	-0.38492	0.081326	0.377969	0.474066	-0.36937	0.011416	0.174126	-0.63522	0.872652
10.95	0.032	-0.15804	0.125783	0.51135	-0.17627	-0.3299	0.330203	0.306383	-0.63628	0.637384
11	-0.07292	0.089477	0.258027	0.521203	-0.55112	-0.16286	0.625746	0.549771	-0.57937	0.532433
11.05	0.119265	0.24631	0.305336	0.414498	-0.20805	-0.30919	0.282093	0.566096	-0.46785	0.606281
11.1	0.142879	0.342565	0.281432	0.290438	0.013043	-0.56012	-0.03909	0.542123	-0.35035	0.63764
11.15	0.023681	0.204281	0.175573	0.361899	0.323646	-0.55277	0.135111	0.596172	-0.17963	0.466031
11.2	0.053791	0.006923	0.160296	0.471158	0.529384	-0.59623	0.442627	0.653688	-0.10961	0.293283
11.25	0.055856	-0.34717	0.417295	0.36793	-0.05525	-0.63411	0.839499	0.42313	-0.23946	-0.16707
11.3	-0.16	-0.57545	0.589216	0.236914	-0.52582	-0.66113	1.09447	0.062366	-0.35494	-0.38171
11.35	0.103711	-0.06183	0.338486	0.414072	-0.06962	-0.59448	0.956374	0.07816	-0.3972	-0.37054
11.4	0.47586	0.356842	0.136458	0.613311	0.373024	-0.49576	0.807768	0.177026	-0.35839	-0.33336
11.45	0.118088	0.325518	0.333779	0.355524	0.433523	-0.48248	0.771715	0.082041	-0.0982	-0.15199
11.5	-0.21819	0.333696	0.481945	-0.0864	0.438877	-0.46169	0.775969	-0.02147	0.17537	0.065919
11.55	0.098176	0.065118	0.309884	-0.23224	0.105919	-0.46003	0.741341	0.185232	0.180186	0.388549
11.6	0.408522	-0.22158	0.086025	-0.25778	-0.2572	-0.45442	0.709083	0.504584	0.075248	0.680299
11.65	0.479887	-0.40982	0.360012	0.007803	-0.48022	-0.36517	0.550541	0.616893	-0.00853	0.967707
11.7	0.538754	-0.53257	0.637579	0.393917	-0.58264	-0.17494	0.417964	0.650073	-0.08835	1.07681
11.75	0.457658	-0.55091	0.860542	0.223631	0.084229	-0.04915	0.770272	0.671332	0.012809	0.99467
11.8	0.25902	-0.55548	0.825452	-0.08284	0.641985	0.069172	1.07863	0.699544	0.055745	0.881075
11.85	0.58929	-0.25859	0.503108	-0.12556	0.102262	-0.18977	0.745502	0.635654	-0.12799	0.443524
11.9	1.03955	-0.05599	0.380905	-0.04278	-0.46213	-0.62229	0.389045	0.487676	-0.22492	0.166768
11.95	0.764377	-0.26132	0.452662	-0.07302	-0.75981	-0.64468	0.406625	0.468133	-0.11049	0.217782
12	0.441875	-0.40353	0.403317	-0.15475	-0.90659	-0.47652	0.486794	0.549239	-0.02384	0.121249
12.05	0.629267	-0.13218	0.157505	-0.36425	0.009578	-0.28456	0.517295	0.702779	-0.21305	-0.30668
12.1	0.738698	0.129191	0.097097	-0.62859	0.679653	-0.08326	0.5292	0.870205	-0.33243	-0.34682
12.15	0.610563	0.128869	0.616287	-0.30817	-0.0144	-0.08042	0.178706	0.656204	-0.32374	0.424242
12.2	0.679672	0.01901	1.14627	0.239895	-0.56219	-0.14225	-0.20308	0.262812	-0.29043	0.764927
12.25	0.696922	-0.53104	1.09964	0.0103	-0.6018	-0.40775	-0.01733	0.379043	-0.10973	0.653242
12.3	0.615371	-1.02644	0.949628	-0.36361	-0.44407	-0.76868	0.249486	0.636737	-0.04265	0.588679
12.35	0.76849	-1.04932	0.575493	-0.34813	0.80277	-0.71731	0.345315	0.749126	-0.02526	0.778449
12.4	0.711297	-0.93395	0.1979	-0.35555	1.64359	-0.47746	0.376589	0.820677	0.041156	0.823976
12.45	0.399309	-0.73389	0.304132	-0.81329	0.744245	-0.34806	0.218221	0.818718	0.206532	0.316255
12.5	0.407802	-0.54823	0.491762	-1.40062	-0.05197	-0.27234	0.073457	0.779396	0.289839	0.242046
12.55	0.788376	-0.60618	0.596907	-1.14442	-0.21072	-0.23655	0.328707	0.859918	0.196195	0.703809
12.6	0.959121	-0.67635	0.640664	-0.7208	-0.06587	-0.21749	0.561335	0.991247	0.233889	0.971558
12.65	1.1726	-0.61985	0.612868	-0.86374	0.768345	-0.25853	0.425609	1.01199	0.265419	0.975367
12.7	1.45241	-0.58467	0.554888	-1.17341	1.2757	-0.26485	0.289335	1.00406	0.196713	0.910029
12.75	1.03813	-0.54055	0.600577	-1.30291	0.375831	-0.10294	0.32399	0.919606	0.139573	0.937318
12.8	0.626564	-0.48944	0.569364	-1.50193	-0.5115	0.039066	0.422784	0.838236	0.115446	0.946887
12.85	0.942248	-0.38542	0.523502	-1.49415	-0.95485	0.107182	0.413809	0.867671	0.40614	0.976171
12.9	1.21813	-0.30671	0.506686	-1.40494	-1.11372	0.154077	0.342493	0.934941	0.720993	1.05704
12.95	1.09351	-0.18128	0.433131	-1.05	-0.49742	0.067147	0.239144	0.982157	0.86808	1.40817
13	0.837503	-0.01025	0.31385	-0.59407	0.039744	-0.10014	0.167599	1.07806	0.915683	1.47428
13.05	0.703135	-0.04382	0.206195	-0.86516	0.208325	-0.46875	0.427112	1.08267	0.465155	1.14391
13.1	0.562161	-0.11473	0.070633	-1.31242	0.218619	-0.93258	0.685368	1.06774	0.176268	0.932183
13.15	0.600252	-0.32652	0.199456	-1.09027	-0.30512	-0.85676	0.45846	1.12937	0.617793	0.527349
13.2	0.871649	-0.52774	0.334868	-0.60546	-0.55471	-0.65724	0.23493	1.24778	0.992832	0.458883
13.25	1.01574	-0.58353	0.308735	-0.22704	0.243942	-0.56806	0.646276	1.41869	1.19672	0.661376
13.3	0.845981	-0.63908	0.341067	0.113834	0.792577	-0.49457	1.07647	1.64963	1.17536	0.724737
13.35	0.84337	-0.69844	0.677005	0.007457	0.576343	-0.34724	1.01775	1.67946	0.722046	0.411735
13.4	0.884558	-0.61173	0.937257	-0.27143	0.295138	-0.11074	0.927101	1.67216	0.41838	0.358825
13.45	0.631937	-0.22102	0.844685	-0.7403	-0.16163	0.099407	0.731864	1.57083	0.45171	0.784124
13.5	0.718418	0.051566	0.70356	-1.43939	-0.44964	0.239091	0.539852	1.38936	0.482954	0.926274
13.55	0.866791	0.013796	0.383002	-1.35722	0.061839	-0.03308	0.627547	1.47431	0.519685	0.347562
13.6	0.847722	-0.0148	0.113313	-1.11311	0.473708	-0.39699	0.828268	1.68423	0.690289	0.18533
13.65	0.927662	0.042632	0.087367	-0.60378	0.726546	-0.23823	1.13947	1.6774	0.944558	0.673668
13.7	0.926258	0.068212	0.060341	0.041674	0.842703	0.119914	1.35938	1.65412	1.15763	1.06042
13.75	0.729427	-0.20253	0.298461	-0.22648	-0.12005	-0.06828	1.02352	1.75063	1.4663	1.39954
13.8	0.793739	-0.36057	0.578405	-0.76121	-0.77525	-0.38164	0.716425	1.88387	1.70082	1.44453
13.85	0.941007	-0.24546	0.626559	-0.60703	-0.46354	-0.30276	0.99933	1.76232	1.4018	1.11865
13.9	0.752763	-0.12904	0.593871	-0.33637	-0.03527	-0.06212	1.29518	1.52985	1.16407	0.906645
13.95	0.53293	-0.17484	0.465496	-0.69345	0.272759	-0.1327	1.20636	1.45619	0.987798	0.988111
14	0.590467	-0.20839	0.533762	-1.2681	0.377131	-0.29724	1.08676	1.37573	1.00245	1.05207
14.05	0.749617	-0.07433	0.98874	-0.89296	-0.05371	-0.45279	1.12304	1.33349	1.55337	1.06931
14.1	0.73468	0.01167	1.25291	-0.25043	-0.33859	-0.69555	1.19162	1.32717	1.94367	0.820526
14.15	0.946943	-0.06709	1.04544	-0.65243	0.184317	-0.75589	1.21901	1.28811	1.65121	-0.01356
14.2	0.958938	-0.24068	0.657479	-1.38668	0.596848	-0.76945	1.1959	1.22013	1.3978	-0.08015
14.25	0.695205	-0.6753	0.181688	-1.27443	0.566834	-0.73061	1.06733	1.29891	1.78138	1.29251
14.3	0.649852	-0.96191	-0.09086	-0.90075	0.452798	-0.75157	0.969205	1.45246	1.93867	1.81388
14.35	0.900686	-0.8724	0.18236	-0.7996	-0.22559	-0.609	1.24071	1.37578	1.1843	1.42984
14.4	1.10427	-0.73849	0.510302	-0.75607	-0.62678	-0.25777	1.51109	1.23845	0.620316	1.27547
14.45	0.938969	-0.70715	0.409382	-0.80617	-0.29239	-0.04633	1.36804	1.22208	0.582918	1.3596
14.5	0.876846	-0.65785	0.200912	-0.89161	0.037348	0.224823	1.19783	1.22689	0.748794	1.20793
14.55	0.869625	-0.315	0.400675	-0.71513	0.426392	-0.30932	1.0193	1.31794	0.76135	0.544153
14.6	0.834501	-0.07141	0.493749	-0.44807	0.645104	-1.28249	0.894226	1.44712	0.840061	0.228568
14.65	1.15732	-0.20367	0.310513	-0.46589	0.503198	-1.25809	1.19851	1.37649	1.27207	0.15971
14.7	1.41193	-0.31586	0.310226	-0.58787	0.307352	-0.84324	1.48787	1.22718	1.32444	0.039372
14.75	1.26535	0.042254	0.3288	-0.57802	-0.0516	-0.31626	1.39627	1.17107	1.28385	-0.35667
14.8	1.18368	0.241709	0.353737	-0.52902	-0.25622	0.377935	1.26171	1.04782	1.32678	-0.36516
14.85	1.50403	-0.22873	0.544733	-0.5163	0.099498	0.164155	1.07198	1.07047	1.3917	0.50828
14.9	1.74327	-0.6181	0.447133	-0.57021	0.426672	-0.37023	0.924739	1.11919	1.52968	0.979598
14.95	1.48807	-0.7284	0.059947	-0.79326	0.164279	-0.42905	0.935671	1.33177	1.8854	1.02106
15	1.38743	-0.69779	-0.06807	-1.07937	-0.11381	-0.51035	0.950035	1.67113	2.0039	0.926293
15.05	1.34639	-0.24681	0.419361	-0.91986	-0.37944	-0.70355	1.00438	1.58054	2.02165	0.624124
15.1	1.35833	0.021758	0.694897	-0.66783	-0.58684	-0.89485	1.04218	1.34503	1.76504	0.627623
15.15	1.63208	-0.3009	0.394068	-0.8663	-0.52881	-0.78015	1.1854	1.36956	1.16167	0.986389
15.2	1.51109	-0.55395	0.171818	-1.25829	-0.46286	-0.45562	1.31278	1.52436	1.03555	1.02774
15.25	1.21269	-0.45537	0.132062	-1.23962	-0.31379	-0.6839	1.38895	1.44154	0.897663	0.239538
15.3	1.25333	-0.37021	0.033648	-1.08862	-0.05601	-1.16688	1.49422	1.24443	0.738715	0.005856
15.35	1.31602	-0.30485	0.039636	-0.7932	0.194723	-0.85392	1.30087	1.36901	0.840593	0.364436
15.4	1.30829	-0.26202	0.109632	-0.55148	0.422636	-0.2021	1.10338	1.6201	1.02912	0.594843
15.45	1.40237	-0.43704	0.257135	-0.79995	1.44078	0.256847	1.29632	1.61867	1.12267	0.986639
15.5	1.51634	-0.56031	0.383458	-1.23895	1.96611	0.762831	1.49121	1.56823	1.19877	1.08084
15.55	1.2583	-0.33121	0.643422	-0.96918	0.744499	0.680889	1.36464	1.60148	1.37881	0.792949
15.6	0.884578	-0.09357	0.692987	-0.47624	-0.04791	0.412484	1.24684	1.65446	1.54815	0.45898
15.65	1.20243	0.008596	0.425615	-0.64886	0.391525	0.002311	1.22375	1.5298	1.57298	0.130801
15.7	1.7274	0.075241	0.244936	-1.03955	0.723486	-0.54892	1.18358	1.22707	1.5681	-0.00615
15.75	1.58323	0.14896	0.103216	-1.34333	0.620875	-0.81399	1.13783	1.1832	1.5752	0.092172
15.8	1.39336	0.163906	-0.03372	-1.66462	0.447757	-0.96274	1.10326	1.27903	1.51238	0.120232
15.85	1.43918	0.120985	-0.0225	-1.25608	-0.02122	-0.94684	1.17926	1.31221	1.42059	0.02761
15.9	1.29415	0.085283	0.152558	-0.49758	-0.29995	-0.87461	1.28452	1.37731	1.37487	0.017857
15.95	1.13423	-0.29676	0.26909	-0.55612	0.173671	-0.68969	1.16433	1.32322	1.49041	0.40679
16	1.33764	-0.56404	0.03812	-0.87091	0.651561	-0.45724	1.04515	1.23188	1.54591	0.382089
16.05	1.64682	-0.53514	0.199748	-0.75413	0.867868	-0.52322	1.13965	1.15434	1.36317	-0.20661
16.1	1.65064	-0.46757	0.554188	-0.53468	0.921319	-0.67082	1.2636	1.10983	1.37916	-0.52069
16.15	1.7852	-0.11652	0.266468	-0.99457	0.895579	-0.56613	1.36287	1.09343	1.79006	-0.43137
16.2	1.8436	0.145024	-0.04848	-1.79029	0.774358	-0.29533	1.41052	1.07531	2.32427	-0.32048
16.25	1.35842	0.168598	0.0309	-1.53399	0.336915	-0.19462	1.36773	1.13247	2.52257	-0.17025
16.3	1.00257	0.212448	0.012979	-0.96545	-0.0306	-0.0884	1.28952	1.18144	2.54872	-0.09842
16.35	1.16892	0.372772	0.088093	-0.65597	0.74686	-0.07371	0.840651	1.10123	2.22923	-0.16238
16.4	1.45734	0.481599	0.229229	-0.33699	1.29429	-0.00913	0.431202	0.936086	1.80602	-0.16502
16.45	1.69993	0.703756	0.34286	-0.75097	0.899103	0.044657	1.00788	1.10781	1.42994	-0.26222
16.5	1.82114	0.772043	0.436682	-1.51215	0.510135	0.131253	1.61024	1.44882	1.1936	-0.21621
16.55	1.66797	-0.22255	0.448356	-1.50542	0.255074	0.100058	1.07694	1.41046	1.10582	0.110885
16.6	1.53215	-0.90822	0.430749	-1.16958	0.108286	-0.01219	0.570509	1.22111	1.11454	0.18131
16.65	1.65519	-0.40591	0.18142	-1.02946	0.328256	-0.15337	0.832947	1.20251	0.895996	-0.1896
16.7	1.76275	0.044793	0.041902	-0.82873	0.41903	-0.31532	1.084	1.24068	0.821781	-0.40493
16.75	1.75755	0.194934	0.424563	-0.85295	0.198178	-0.24735	0.958395	1.18742	1.28646	-0.57982
16.8	1.66565	0.250402	0.761325	-0.92092	-0.05961	0.024548	0.789747	1.00797	1.53858	-0.55018
16.85	1.44998	-0.04943	0.443818	-0.5633	-0.35994	0.066189	0.816033	0.999688	1.2988	-0.2061
16.9	1.10733	-0.16653	0.184936	0.024958	-0.54404	0.068153	0.868933	0.98779	1.05142	0.00285
16.95	1.24208	0.361228	0.589436	-0.38709	0.087194	-0.07882	0.860082	1.05095	1.55194	0.450867
17	1.55511	0.908877	0.960814	-1.22148	0.706157	-0.40504	0.88361	1.15442	1.93972	0.668382
17.05	1.4175	1.62915	1.0432	-0.99976	1.23567	-0.73492	0.817864	1.03608	2.07581	0.741431
17.1	1.25397	1.9728	1.01535	-0.39684	1.50934	-1.15696	0.745817	0.886444	2.06567	0.490137
17.15	1.39838	1.24585	0.956888	-0.51736	0.82072	-1.13481	0.990963	0.976071	1.31339	-0.5553
17.2	1.50791	0.706518	0.75672	-0.81144	0.245203	-0.92559	1.22316	1.17791	0.83389	-0.80953
17.25	1.3495	1.07189	0.444105	-0.73621	0.215056	-0.72959	1.01522	0.943481	1.20652	-0.23107
17.3	1.41902	1.29175	0.378479	-0.46417	0.199991	-0.46067	0.760523	0.471386	1.43605	0.007994
17.35	1.39917	0.680774	0.56349	-0.38739	-0.03699	-0.37664	0.681331	0.489693	1.18653	0.139299
17.4	1.28424	0.239278	0.592966	-0.38312	-0.20215	-0.39374	0.648557	0.725603	1.08754	0.171431
17.45	1.56816	0.652554	0.471985	-0.45652	-0.12148	0.033128	0.88543	0.852988	0.617071	0.318484
17.5	1.94499	1.13525	0.25798	-0.6373	0.021986	0.803424	1.10402	1.01011	0.491037	0.424325
17.55	1.91748	1.36773	-0.17791	-0.21027	0.488526	0.660418	0.902058	0.949466	1.1368	0.711177
17.6	1.82507	1.40621	-0.29088	0.471413	0.786806	0.193269	0.675049	0.736691	1.42403	0.716259
17.65	1.92393	1.33605	0.098557	0.023457	0.615653	-0.08209	0.69558	0.74566	1.16144	0.38734
17.7	1.67477	1.28418	0.303195	-0.91176	0.400807	-0.33549	0.763267	0.78177	0.989218	0.439798
17.75	1.50324	1.48306	0.661369	-1.21892	0.10621	-0.31767	0.669406	0.614515	1.27974	0.793316
17.8	1.74522	1.66139	0.904192	-1.52163	0.047527	-0.12677	0.570243	0.31311	1.60838	0.790987
17.85	1.66648	1.83635	0.780844	-1.05275	0.535147	-0.28445	0.45194	0.401211	1.43782	0.400347
17.9	1.31214	2.00883	0.836496	-0.24687	0.839766	-0.67012	0.333561	0.643593	1.10454	0.452419
17.95	1.41388	1.92512	0.763781	-0.31953	1.01088	-0.46044	0.580368	0.578744	0.836184	1.12517
18	1.43786	1.72854	0.643127	-0.54282	1.03712	0.115556	0.837011	0.384355	0.671522	1.38759
18.05	1.09636	1.36554	0.862689	-0.46181	0.510544	-0.01712	0.546158	0.389878	0.290735	1.62412
18.1	0.824579	1.08024	0.94667	-0.27652	0.096071	-0.35615	0.230873	0.497288	0.290528	1.52679
18.15	0.984811	1.19305	0.880646	-0.31634	0.047585	-0.17885	0.235793	0.60375	1.0653	1.00201
18.2	1.1144	1.39003	0.845632	-0.40484	0.075018	0.304878	0.299416	0.736927	1.42299	0.564496
18.25	1.10186	1.98038	0.949481	-0.59426	0.698202	0.15143	0.522673	0.605727	0.958693	0.052051
18.3	1.37051	2.35284	1.20068	-0.77357	0.970658	-0.36283	0.713417	0.335313	0.703394	0.137747
18.35	1.29188	1.86158	0.939615	-0.79823	0.024695	-0.49447	0.352055	0.408531	0.860641	0.820894
18.4	0.84098	1.45208	0.473857	-0.80672	-0.51557	-0.48383	-0.00055	0.636394	0.845861	1.01615
18.45	0.968367	1.08838	0.422847	-0.76045	0.734124	-0.45791	0.302895	0.428595	0.43669	0.703508
18.5	1.59269	0.880901	0.518685	-0.70391	1.59318	-0.37733	0.614071	-0.08309	0.192122	0.672343
18.55	1.60215	1.16204	0.55578	-0.32336	1.04816	-0.14252	0.334844	-0.02075	0.467806	0.927746
18.6	1.36918	1.39064	0.556724	0.270353	0.328432	0.253501	0.022006	0.231688	0.741056	1.03209
18.65	0.853549	1.23697	0.413582	0.057511	-0.4461	-0.08739	0.160017	0.067722	1.20345	1.0483
18.7	0.234711	1.27222	0.228888	-0.42477	-0.92237	-0.78615	0.326222	-0.31453	1.36604	1.15577
18.75	0.129325	1.93718	0.392748	-0.41483	-0.18314	-0.77481	0.235242	-0.28377	1.21664	1.39475
18.8	0.552381	2.39176	0.649526	-0.24818	0.305015	-0.4814	0.094562	-0.05548	1.19501	1.1996
18.85	0.643194	2.09074	0.652322	-0.12631	0.217932	-0.31526	-0.13291	0.073531	1.04991	0.596167
18.9	0.546095	1.68741	0.565059	-0.07771	-0.00599	0.016502	-0.28832	0.182421	0.891118	0.387223
18.95	0.855058	1.12029	0.432693	-0.13689	-0.02983	-0.00886	0.192502	0.106874	0.649428	0.462619
19	0.867679	0.869812	0.444628	-0.27076	0.099777	-0.31117	0.708684	-0.17523	0.554927	0.885288
19.05	0.498214	1.61909	0.401191	-0.26611	0.972876	-0.42667	0.718259	-0.30469	0.593562	1.92657
19.1	0.28327	2.10128	0.124745	-0.18579	1.47909	-0.53616	0.674129	-0.40524	0.585319	2.28872
19.15	0.556737	1.74691	0.030703	-0.29567	0.617613	-0.39351	0.370643	-0.34918	0.487747	2.26868
19.2	0.976502	1.38247	0.200273	-0.47542	-0.02962	0.023179	0.102184	-0.10666	0.282065	1.77095
19.25	0.838146	0.736306	0.443368	-0.35035	-0.04604	0.064186	0.318398	-0.05299	0.028323	0.233169
19.3	0.784824	0.152533	0.583569	-0.24025	0.009535	-0.1713	0.515922	-0.04503	0.024868	-0.2282
19.35	0.630515	-0.13046	0.303194	-0.08311	0.035021	-0.28317	0.289469	0.058221	0.56598	0.037604
19.4	0.289716	-0.17511	0.170161	0.223403	0.088418	-0.3116	0.060392	0.216704	1.01649	0.609695
19.45	0.226674	-0.01137	0.666922	0.04357	0.237878	-0.28935	0.22979	0.146496	1.43707	1.49499
19.5	0.513752	0.182967	0.937074	-0.27227	0.357012	-0.28778	0.424828	-0.1196	1.49638	1.75306
19.55	0.841265	0.806804	0.758772	-0.03962	-0.03226	-0.16022	0.546987	-0.15172	0.825239	1.47479
19.6	0.917584	1.1281	0.723508	0.304394	-0.28665	0.143724	0.655355	-0.13698	0.554532	1.18537
19.65	0.942398	0.62783	0.681098	0.050139	0.379876	0.255674	0.335542	-0.08658	0.748488	0.823426
19.7	0.962899	0.300107	0.680231	-0.49845	0.853717	0.399687	0.017239	0.035727	0.842849	0.788121
19.75	0.636408	0.665427	0.756422	-0.5226	0.750904	0.448762	0.172421	0.001571	0.801421	0.9736
19.8	0.545136	1.04817	0.857129	-0.45732	0.571575	0.368258	0.307333	-0.07935	0.776818	1.18545
19.85	0.84449	1.48535	0.920992	-0.43892	0.195498	0.413643	0.084256	0.161263	0.663661	1.51413
19.9	1.0915	1.73674	0.91975	-0.48868	-0.01299	0.403959	-0.15543	0.667278	0.612212	1.33855
19.95	1.26151	1.52597	0.60577	-0.5638	-0.11388	0.324563	-0.02805	0.620188	0.648693	0.740466
20	1.24789	0.958672	0.240918	-0.69226	-0.12145	0.138954	0.157866	0.346267	0.683191	0.652138
20.05			0.406083	-0.55689	0.387069	0.190746	0.09387	0.245887	0.628774	0.681973
20.1			0.71964	-0.318	0.733637	0.324642	-0.0384	0.156619	0.469498	0.718722
20.15			1.02611	-0.46329	0.302955	0.111601	-0.16079	0.119491	0.297543	0.97631
20.2			0.971929	-0.73275	-0.01409	-0.39564	-0.21282	0.043343	0.325122	1.05431
20.25			0.342498	-0.30785	0.104428	-0.35248	-0.09264	0.075419	0.478117	0.921435
20.3			0.028438	0.383093	0.239109	-0.02092	0.040088	0.152903	0.486197	0.772397
20.35			-0.14886	0.068272	0.983394	0.302233	0.057839	-0.01111	0.189834	0.433221
20.4			-0.20922	-0.71761	1.35954	0.76	0.038593	-0.44082	-0.03223	0.43383
20.45			0.153776	-0.81008	0.576644	0.787408	0.044186	-0.40095	-0.1516	0.857696
20.5			0.390178	-0.67487	0.05655	0.551949	0.046352	-0.05197	-0.15454	0.990675
20.55			0.300786	-0.17224	0.267193	0.449929	-0.0157	0.025438	0.206639	1.10343
20.6			0.240176	0.559536	0.541737	0.320222	-0.06001	0.102212	0.549314	1.12809
20.65			0.28804	0.394063	0.869833	0.417492	0.053634	0.128798	0.863528	1.16348
20.7			0.259496	-0.13495	1.00487	0.570336	0.163953	0.192527	1.0292	1.00099
20.75			0.070867	-0.23934	0.461279	0.575625	0.361003	0.300577	0.589485	0.857435
20.8			0.074086	-0.2504	0.10749	0.402659	0.509479	0.489215	0.164269	0.74634
20.85			0.485565	-0.24342	0.239138	0.107838	-0.09875	0.457684	0.067745	0.616417
20.9			0.634361	-0.23612	0.52559	-0.38353	-0.7274	0.312759	0.17187	0.444688
20.95			0.469189	-0.10739	1.32448	-0.20815	-0.63652	0.275391	0.244964	0.085025
21			0.403586	0.09486	1.73242	0.300701	-0.41445	0.243403	0.213332	-0.05308
21.05			0.602215	0.323251	0.791913	0.346819	-0.39771	0.213671	-0.02198	-0.02408
21.1			0.786825	0.682245	0.021271	0.129683	-0.39337	0.178895	-0.1458	0.036384
21.15			0.535936	0.330787	-0.21978	0.033234	-0.37893	0.061698	0.038242	0.087621
21.2			0.33878	-0.45772	-0.32751	-0.08112	-0.40787	-0.21727	0.189208	0.226612
21.25			0.504705	-0.58766	0.455082	0.005298	-0.3127	-0.2115	0.318784	0.66735
21.3			0.502633	-0.44236	0.89441	0.194901	-0.24628	-0.03137	0.308135	0.694335
21.35			0.274075	-0.26854	0.24009	0.1099	-0.14133	-0.01354	0.263432	0.594264
21.4			-0.04768	0.005459	-0.1507	-0.12441	-0.00736	-0.0976	0.286343	0.450078
21.45			-0.43599	-0.00283	-0.25871	0.037636	-0.07824	0.055793	0.121916	-0.09584
21.5			-0.41319	-0.0916	-0.09407	0.432859	-0.14009	0.382893	-0.01247	-0.07469
21.55			0.121546	-0.0579	0.878781	0.35516	-0.10955	0.439687	0.014923	0.365855
21.6			0.403272	0.002911	1.38968	0.052753	-0.08182	0.331211	0.049147	0.404458
21.65			0.357245	-0.28402	0.531306	0.104556	-0.04782	0.28449	-0.03587	0.342252
21.7			0.261112	-0.76054	-0.17069	0.494577	-0.04285	0.187989	-0.05343	0.46324
21.75			0.108534	-0.4435	0.15645	0.439559	-0.34132	0.254072	0.144438	0.828817
21.8			0.119801	0.326677	0.512453	0.129451	-0.68778	0.45341	0.205838	0.713223
21.85			0.222505	0.329663	0.737353	0.063044	-0.88734	0.441308	0.194181	0.178091
21.9			0.397692	0.096365	0.788255	-0.03012	-1.03802	0.315902	0.265475	0.161222
21.95			0.53516	-0.05066	-0.0454	-0.01116	-0.71413	0.374846	0.097789	0.36217
22			0.718968	-0.24321	-0.4925	0.132155	-0.35619	0.546134	0.102945	0.339503
22.05			1.12003	-0.17669	-0.17067	0.306719	-0.55922	0.635602	-0.03249	0.220397
22.1			1.01316	-0.01798	0.226518	0.572876	-0.74866	0.745403	-0.1713	0.2568
22.15			0.435721	-0.4053	0.556326	0.733282	-0.57344	0.711357	-0.15295	0.386842
22.2			0.224552	-1.12233	0.644355	0.744068	-0.38927	0.591832	-0.13704	0.469179
22.25			0.365936	-0.86884	-0.23767	0.410188	-0.43322	0.538716	-0.28582	0.672794
22.3			0.322919	-0.1387	-0.76908	-0.26701	-0.5155	0.459937	-0.37189	0.772696
22.35			-0.08239	0.023105	-0.65235	-0.47283	-0.65137	0.296789	-0.38587	0.765833
22.4			-0.256	-0.09109	-0.46056	-0.5216	-0.78726	0.035958	-0.21486	0.51884
22.45			-0.12334	-0.3852	0.15612	-0.44411	-0.83827	-0.0648	-0.10282	0.091164
22.5			0.030409	-0.68409	0.471915	-0.16451	-0.88196	-0.24964	-0.14419	0.077621
22.55			-0.04449	-0.51398	-0.03721	-0.14049	-0.8161	-0.19108	-0.32296	0.312186
22.6			-0.136	-0.09481	-0.43818	-0.20514	-0.70282	-0.00865	-0.56621	0.567587
22.65			-0.10812	-0.20878	-0.53526	-0.13076	-0.63149	-0.01269	-0.69912	0.850256
22.7			0.022731	-0.47361	-0.36956	0.119074	-0.62135	-0.11298	-0.72129	1.0257
22.75			0.173321	-0.12067	0.522814	-0.01676	-0.72559	0.02213	-0.62807	1.3865
22.8			0.02318	0.701853	1.05771	-0.39012	-0.84048	0.441329	-0.54945	1.16385
22.85			-0.21529	0.393598	0.244268	-0.39732	-0.85562	0.38591	-0.48519	0.43429
22.9			-0.34381	-0.56642	-0.31529	-0.09097	-0.83032	0.125216	-0.51696	0.253355
22.95			-0.35568	-1.07289	-0.33119	-0.03515	-0.66261	0.094793	-0.68155	0.207967
23			-0.27871	-1.42393	-0.23715	-0.06888	-0.45576	0.213483	-0.76898	0.319198
23.05			-0.12308	-0.76433	0.31794	-0.09122	-0.37613	0.198032	-0.69827	0.5285
23.1			0.039142	0.598476	0.548699	-0.07724	-0.3012	0.012207	-0.62396	0.464446
23.15			0.00741	0.420718	-0.0662	-0.05715	-0.42012	-0.04305	-0.53736	0.092486
23.2			0.013964	-0.24026	-0.61275	0.109783	-0.54471	-0.06456	-0.57895	-0.11251
23.25			-0.16353	-0.05616	-0.49602	-0.0857	-0.40322	0.050604	-0.75904	-0.37976
23.3			-0.15968	0.53607	-0.34602	-0.46502	-0.29858	0.309294	-0.87863	-0.1559
23.35			0.092667	0.437079	-0.22899	-0.48537	-0.66552	0.324428	-1.02554	0.499188
23.4			0.11274	-0.00333	-0.05214	-0.49153	-1.04192	0.199908	-1.16433	0.908271
23.45			-0.04983	-0.34243	0.180425	-0.57886	-1.09409	0.18644	-1.08887	1.41022
23.5			-0.15411	-0.62071	0.324531	-0.64526	-1.11752	0.237772	-0.94245	0.9647
23.55			-0.09419	-0.64286	-0.12199	-0.63187	-1.14548	0.213785	-0.70961	-0.38262
23.6			0.06229	-0.40638	-0.40013	-0.44174	-1.16645	0.262165	-0.60132	-0.3979
23.65			0.514565	-0.43226	-0.20927	-0.18443	-1.03124	0.238167	-0.63804	0.277212
23.7			0.761554	-0.52972	-0.06188	0.319479	-0.8916	0.148514	-0.68344	0.382772
23.75			0.509215	-0.40061	0.324063	0.40936	-0.90034	0.154738	-0.87394	0.312452
23.8			0.237863	-0.13476	0.473356	0.264578	-0.94481	0.207713	-0.87285	0.376741
23.85			-0.01162	-0.30975	0.101206	-0.01984	-0.97047	0.200854	-0.75518	0.589854
23.9			-0.2	-0.82394	-0.08448	-0.50359	-0.96069	0.201311	-0.84036	0.404091
23.95			-0.18178	-0.813	0.215667	-0.44328	-0.72607	0.282071	-0.93794	-0.20326
24			-0.07718	-0.63	0.447931	0.057805	-0.48204	0.531618	-0.94552	-0.02861

## Sheet: 2nd order
Time	n1	n2	n3	n4	n5	n6	n7	n8	n9
0.5	1.463	-0.97475	0.848899	-0.32007	-0.43254	-0.40659	-0.08901	-0.57074	-0.37423
0.55	0.488807	-0.8539	0.606123	-0.22008	-0.57185	-0.26577	-0.12679	-0.67373	-0.53012
0.6	-0.51227	-0.66529	0.397118	-0.05296	-0.53568	-0.16245	-0.15585	-0.78061	-0.67433
0.65	-0.2045	-0.37286	0.403078	-0.4074	0.344104	-0.2922	0.008021	-0.77411	-0.78996
0.7	0.157264	-0.12167	0.406982	-0.76529	1.11253	-0.4238	0.196806	-0.73715	-0.88935
0.75	0.18286	-0.15393	0.207176	-0.38263	0.644547	-0.31324	0.242295	-0.61064	-0.80812
0.8	0.162197	-0.19156	0.053067	0.018062	0.072792	-0.19091	0.232701	-0.48031	-0.70455
0.85	-0.04982	-0.21814	0.304827	-0.10285	-0.22817	-0.31641	0.09168	-0.41456	-0.63697
0.9	-0.24823	-0.34092	0.53085	-0.37122	-0.35364	-0.46983	-0.01171	-0.35767	-0.57495
0.95	0.103004	-0.58866	0.519284	-0.78105	0.21711	-0.44113	0.058797	-0.27668	-0.39245
1	0.411401	-0.78838	0.437481	-1.10564	0.773965	-0.42721	0.156963	-0.22276	-0.25696
1.05	-0.20936	-0.85756	0.279269	-0.71497	0.729463	-0.43989	0.262835	-0.36168	-0.51503
1.1	-0.86424	-0.8209	0.179083	-0.27129	0.523426	-0.41527	0.359072	-0.49038	-0.75115
1.15	-0.94996	-0.40469	0.227375	-0.62752	-0.17341	-0.40537	0.565133	-0.42901	-0.62444
1.2	-0.8975	-0.02713	0.302749	-0.98297	-0.70775	-0.36244	0.791598	-0.35765	-0.45356
1.25	-0.57835	-0.2288	0.679144	-0.69809	0.325085	-0.29568	0.680662	-0.40635	-0.26016
1.3	-0.27563	-0.5328	0.991418	-0.37007	1.24654	-0.26809	0.506447	-0.44615	-0.10749
1.35	-0.17238	-0.65652	0.821613	-0.30013	0.776222	-0.44679	0.430402	-0.07653	-0.14335
1.4	-0.04162	-0.71757	0.599984	-0.26004	0.24511	-0.63981	0.396387	0.280845	-0.19331
1.45	-0.14017	-0.63994	0.160376	0.256212	-0.32262	-0.65255	0.338948	0.167963	-0.2908
1.5	-0.23934	-0.50451	-0.16502	0.872218	-0.71148	-0.64851	0.273474	0.007769	-0.37878
1.55	-0.1015	-0.17121	0.12582	0.836638	-0.51483	-0.4628	0.119068	-0.03153	-0.34625
1.6	0.008829	0.083254	0.406759	0.736269	-0.27114	-0.22027	-0.04512	-0.03294	-0.32038
1.65	0.219148	-0.1923	0.241865	0.638032	0.282223	-0.1949	0.190269	-0.18067	-0.36518
1.7	0.395722	-0.45017	0.007704	0.541895	0.751058	-0.17489	0.477246	-0.31032	-0.38725
1.75	0.141618	-0.27119	-0.19559	0.684328	0.184652	-0.03741	0.388742	-0.09848	-0.28187
1.8	-0.09406	-0.16499	-0.32993	0.776314	-0.32038	0.106634	0.273359	0.130164	-0.15485
1.85	0.078379	-0.36488	-0.36961	0.797569	-0.22773	0.008856	0.362275	0.145742	-0.00787
1.9	0.317447	-0.5265	-0.3598	0.730995	-0.06984	-0.12401	0.429703	0.129468	0.100857
1.95	0.500731	-0.74121	-0.11518	0.221624	0.602029	-0.12682	0.467991	0.187757	0.155726
2	0.597773	-0.8764	0.091045	-0.26043	1.13394	-0.1089	0.56239	0.251943	0.149462
2.05	0.11559	-0.26706	0.177298	-0.09281	0.649228	0.100747	0.719584	0.206897	-0.0739
2.1	-0.40116	0.285086	0.199411	0.133044	0.128078	0.307939	0.8739	0.142065	-0.30917
2.15	-0.58947	0.200468	-0.01349	0.269871	-0.1903	-0.11162	0.857269	0.132502	-0.4402
2.2	-0.76544	0.110598	-0.22923	0.38066	-0.35059	-0.5323	0.82288	0.163094	-0.48284
2.25	-0.93836	0.170301	-0.25598	0.02463	0.205189	-0.21952	0.829461	0.305349	-0.28102
2.3	-0.9839	0.277911	-0.16509	-0.31275	0.665293	0.134344	0.860323	0.435644	-0.09813
2.35	-0.65642	0.754924	-0.028	0.134835	0.590976	-0.01479	0.547731	0.345984	-0.07905
2.4	-0.22396	1.13435	0.066828	0.646329	0.373701	-0.18724	0.230894	0.254373	-0.07325
2.45	0.202491	0.841203	0.067729	0.632278	0.034787	-0.14187	0.509519	0.238986	-0.06269
2.5	0.441839	0.558083	0.07308	0.573385	-0.20317	-0.0997	0.835999	0.228505	0.00067
2.55	0.353782	0.573825	0.385707	0.624554	-0.12477	-0.0247	0.902204	0.357428	0.272359
2.6	0.242921	0.632204	0.632132	0.699639	0.00379	0.05554	0.889398	0.498171	0.461377
2.65	0.036305	0.785062	0.13931	0.574011	0.370943	0.049141	0.616453	0.406273	0.348969
2.7	-0.11821	0.898284	-0.35371	0.415178	0.639436	0.049072	0.389569	0.312536	0.25619
2.75	-0.24184	0.600486	-0.28318	0.337179	0.09266	0.10035	0.585227	0.458465	0.357702
2.8	-0.29466	0.200239	-0.12142	0.203819	-0.45373	0.147942	0.804275	0.570798	0.442951
2.85	-0.01926	-0.16866	-0.05099	0.762824	-0.23344	0.090014	0.509907	0.336894	0.387733
2.9	0.225963	-0.46537	0.050945	1.2713	0.008946	0.04909	0.173339	0.09215	0.298481
2.95	0.225807	-0.55787	0.047126	-0.09741	0.4241	0.084055	0.299079	0.07781	0.239937
3	0.142401	-0.50911	0.019339	-1.39295	0.732207	0.122436	0.497562	0.131777	0.218715
3.05	-0.39945	-0.11277	0.076527	-0.76505	0.030337	0.011385	0.631678	0.224417	0.284059
3.1	-0.76674	0.19332	0.099281	-0.05852	-0.51566	-0.13033	0.695267	0.289048	0.326726
3.15	-0.18966	0.079244	-0.1133	-0.16854	-0.17884	-0.2148	0.63553	0.245553	0.073088
3.2	0.310333	-0.05103	-0.27719	-0.36375	0.154881	-0.25703	0.591213	0.211268	-0.08171
3.25	0.141284	-0.34892	-0.23167	-0.44847	0.298293	-0.06999	0.343429	0.425143	0.093967
3.3	-0.07312	-0.55452	-0.21998	-0.57647	0.392674	0.129223	0.092161	0.600764	0.314141
3.35	-0.44033	0.089215	-0.21065	-0.27627	0.261507	0.142736	0.106737	0.405249	0.49246
3.4	-0.72243	0.693705	-0.22108	0.122102	0.109136	0.145493	0.106744	0.257808	0.597193
3.45	-0.50625	0.631085	-0.16736	0.334201	-0.03652	0.168888	0.052357	0.360304	0.498696
3.5	-0.24275	0.520474	-0.11456	0.572761	-0.10249	0.173165	-0.02997	0.450637	0.414669
3.55	-0.27638	0.615007	0.120796	0.934614	0.258802	-0.10184	-0.07833	0.486224	0.290433
3.6	-0.29796	0.69189	0.309515	1.29048	0.514454	-0.3672	-0.15279	0.482752	0.183976
3.65	-0.18098	0.657493	0.024867	0.497047	0.055525	-0.42905	-0.22994	0.328981	0.183073
3.7	-0.13073	0.588614	-0.23018	-0.4887	-0.47321	-0.45954	-0.2169	0.198267	0.183497
3.75	-0.48546	0.221598	-0.21281	-0.99965	-0.5567	-0.21755	-0.25973	0.269997	0.157619
3.8	-0.75948	-0.13202	-0.17349	-1.29892	-0.50008	0.076314	-0.31923	0.354077	0.152248
3.85	-0.25176	0.064685	-0.20075	-0.701	-0.02742	0.238875	-0.20866	0.274686	0.092252
3.9	0.166321	0.305474	-0.19595	0.1865	0.361996	0.305327	-0.07498	0.179444	0.062189
3.95	-0.06588	0.578757	-0.14599	0.903405	0.332958	0.0628	-0.26193	0.175533	0.149286
4	-0.2826	0.774823	-0.12595	1.34336	0.224128	-0.17704	-0.49041	0.198576	0.19036
4.05	-0.61957	0.479763	-0.33969	0.921005	-0.08179	-0.05219	-0.32988	0.316806	0.022122
4.1	-0.8722	0.229835	-0.55861	0.371575	-0.30161	0.10375	-0.07368	0.395672	-0.09406
4.15	-0.40251	0.452163	-0.57215	0.317818	-0.25839	0.057608	0.073161	0.232425	-0.04394
4.2	-0.03514	0.635532	-0.53	0.418907	-0.19208	0.01647	0.181384	0.087846	0.036817
4.25	-0.58531	0.368739	-0.32616	0.528101	0.167215	0.051449	-0.03017	0.074306	0.111898
4.3	-1.08814	0.199284	-0.13796	0.593314	0.438391	0.130983	-0.26498	0.100604	0.149516
4.35	-1.28854	0.358745	-0.07754	0.371302	-0.01886	0.150557	0.042429	0.153465	0.176941
4.4	-1.35408	0.458997	0.011531	-0.05525	-0.41783	0.175491	0.42979	0.179565	0.173873
4.45	-0.96577	0.395935	0.223453	-0.56583	-0.18151	0.056606	0.1429	0.060196	0.065611
4.5	-0.60671	0.306015	0.391403	-0.89462	0.090192	-0.06676	-0.2479	-0.01458	0.030369
4.55	-0.48319	-0.16292	0.39859	-0.18594	0.294911	-0.11692	-0.41704	0.268605	0.279191
4.6	-0.36082	-0.51268	0.370531	0.508097	0.397588	-0.16262	-0.62624	0.532512	0.42924
4.65	-0.24096	-0.26522	0.172883	-0.23637	0.204751	-0.03681	-0.45506	0.488668	-0.02837
4.7	-0.17513	0.054809	-0.01496	-1.07886	-0.07385	0.072776	-0.09661	0.387044	-0.33534
4.75	-0.37906	0.228224	-0.11495	-0.85329	-0.16529	0.091625	0.255828	0.244015	-0.03079
4.8	-0.52844	0.26257	-0.13374	-0.47187	-0.1854	0.157283	0.501703	0.128291	0.173138
4.85	-0.18689	-0.28607	-0.15212	-0.20219	0.11897	0.208545	0.4175	0.125207	0.132203
4.9	0.116478	-0.76179	-0.11154	0.043246	0.339691	0.239055	0.257935	0.139194	0.111015
4.95	0.191483	-0.23171	0.048553	-0.0267	0.462476	0.201244	0.210802	0.048332	0.105072
5	0.213631	0.262709	0.089624	-0.14466	0.479778	0.130964	0.167058	-0.0343	0.084696
5.05	0.318418	0.225808	-0.25673	0.0029	0.13078	-0.1233	0.029066	-0.04787	0.036473
5.1	0.428765	0.151214	-0.49873	0.153412	-0.24403	-0.31547	-0.14248	-0.03948	-0.00431
5.15	0.581205	0.147887	-0.21571	-0.10759	-0.42097	-0.16139	0.064228	0.116308	-0.09366
5.2	0.684737	0.007187	0.047949	-0.51208	-0.45696	-0.0449	0.387245	0.252415	-0.19996
5.25	0.278671	-0.46896	-0.15758	-0.43392	-0.26092	-0.18259	0.314067	0.156665	-0.38133
5.3	-0.01344	-0.79131	-0.33988	-0.30574	-0.09175	-0.34489	0.156453	0.083879	-0.47962
5.35	0.48131	-0.81306	0.004012	-0.24776	-0.17854	0.039586	-0.08063	0.208096	-0.24436
5.4	0.880036	-0.73643	0.225983	-0.14933	-0.34372	0.480673	-0.33612	0.292761	-0.08848
5.45	0.686647	-0.13342	-0.21796	0.382901	-0.44599	0.41266	-0.41941	0.134022	-0.07011
5.5	0.439767	0.250478	-0.56146	1.1813	-0.442	0.334602	-0.40515	-0.0259	-0.05167
5.55	-0.08525	-0.23104	-0.20757	1.81056	-0.07094	0.460776	-0.28848	-0.06126	-0.15404
5.6	-0.46574	-0.57479	0.167319	2.25918	0.129484	0.604742	-0.17609	-0.06304	-0.21891
5.65	-0.19948	-0.43464	0.312555	1.05843	-0.19103	0.430397	-0.26266	-0.00981	-0.18441
5.7	0.013605	-0.24496	0.377216	-0.29039	-0.3851	0.171138	-0.439	0.067468	-0.12434
5.75	-0.2023	0.478961	0.255525	-0.04992	0.03011	-0.1339	-0.38867	0.141061	0.002487
5.8	-0.31947	0.984208	0.080183	0.22391	0.306988	-0.37103	-0.28528	0.218002	0.077655
5.85	0.01353	0.72209	-0.12691	0.064942	0.055042	-0.00409	-0.43545	0.255469	-0.17959
5.9	0.330341	0.522237	-0.35961	-0.15939	-0.19605	0.388694	-0.66576	0.260998	-0.32557
5.95	0.235158	0.564848	-0.69455	-0.24202	-0.17683	0.279793	-0.58884	0.300597	-0.14894
6	0.115371	0.648796	-0.87868	-0.21738	-0.16859	0.143084	-0.47325	0.326922	-0.01922
6.05	0.116872	0.87918	-0.63647	0.158086	-0.34941	0.01799	-0.39028	0.179176	-0.02339
6.1	0.167198	1.01955	-0.38979	0.505282	-0.53717	-0.09266	-0.25827	0.063983	-0.01616
6.15	0.220407	0.764475	-0.03241	-0.3708	-0.55069	-0.08633	-0.39935	0.113657	0.091572
6.2	0.231605	0.371503	0.185579	-1.36546	-0.53925	-0.02423	-0.58179	0.176758	0.136003
6.25	0.160007	-0.18245	-0.17083	-0.43534	-0.34956	-0.06492	-0.32669	0.214114	-0.02113
6.3	0.152902	-0.4994	-0.50409	0.663131	-0.24646	-0.14867	0.048793	0.180036	-0.12752
6.35	0.319253	-0.29025	-0.25125	0.396781	-0.25996	-0.2535	-0.14784	-0.09202	-0.08036
6.4	0.426515	-0.17422	-0.02204	0.040624	-0.28031	-0.33473	-0.46145	-0.31419	-0.0415
6.45	0.264301	-0.06286	0.13736	0.021662	0.077171	-0.19275	-0.18618	-0.32726	0.051662
6.5	0.125538	-0.10424	0.292087	-0.0874	0.291143	-0.00618	0.222589	-0.32085	0.111529
6.55	0.138332	-0.66131	0.011342	-0.57087	0.129705	0.023932	0.26003	-0.20015	0.085848
6.6	0.18771	-1.07073	-0.19561	-1.00832	-0.00731	0.043857	0.264171	-0.11945	0.083714
6.65	-0.02529	-0.92086	-0.0777	-0.20784	-0.19109	0.149916	0.113125	-0.21782	0.255646
6.7	-0.18829	-0.54698	-0.02059	0.858433	-0.24778	0.223998	-0.09254	-0.27545	0.356302
6.75	-0.11167	0.228463	-0.02734	0.783958	0.033796	-0.00535	-0.08626	-0.19362	0.152886
6.8	-0.07845	0.671137	0.001986	0.501487	0.233581	-0.22313	-0.06934	-0.11966	-0.01054
6.85	0.186541	0.154825	0.035409	-0.03469	0.18626	-0.36252	0.051988	-0.08222	-0.10069
6.9	0.353933	-0.22355	0.043409	-0.52205	0.072248	-0.42831	0.269906	-0.0498	-0.14835
6.95	0.037774	-0.00943	0.304719	0.002952	-0.14973	0.034221	0.196345	-0.11501	-0.05541
7	-0.17164	0.192015	0.494349	0.469927	-0.29082	0.523627	-0.04983	-0.19686	0.018824
7.05	-0.19311	0.489671	0.370067	0.403113	-0.27258	0.420066	-0.24983	-0.23777	-0.07871
7.1	-0.20154	0.71848	0.248536	0.186272	-0.2579	0.229781	-0.53727	-0.25514	-0.132
7.15	-0.01067	0.508082	0.172286	-0.30516	-0.25049	0.16796	-0.5911	-0.28078	-0.10176
7.2	0.155114	0.223171	0.068901	-0.74197	-0.24058	0.106624	-0.60619	-0.30621	-0.08095
7.25	0.107462	0.073925	-0.22407	-0.14871	-0.19048	0.023512	-0.72173	-0.43261	0.042505
7.3	0.135894	-0.04936	-0.39039	0.57249	-0.15604	-0.06777	-0.81632	-0.50842	0.164396
7.35	0.522916	-0.58032	-0.10826	0.560862	-0.06854	-0.26065	-0.67702	-0.2902	0.223631
7.4	0.733962	-0.97058	0.101694	0.478908	-0.08831	-0.43687	-0.41649	-0.12326	0.2315
7.45	0.291497	-0.75071	0.15143	0.2466	-0.32483	-0.0607	-0.06787	-0.20331	0.174855
7.5	-0.07384	-0.51087	0.151502	-0.00284	-0.48798	0.411229	0.363353	-0.30917	0.108875
7.55	0.170279	-0.17197	-0.09541	0.000793	-0.1678	0.425146	0.074638	-0.34351	0.077571
7.6	0.363582	0.027704	-0.27025	0.01517	0.077934	0.386717	-0.40339	-0.32148	0.038723
7.65	0.214096	-0.37265	-0.25312	-0.18998	-0.22144	0.389784	-0.41365	-0.19716	-0.08903
7.7	0.053665	-0.57481	-0.19213	-0.45125	-0.48969	0.360222	-0.34934	-0.11521	-0.18202
7.75	-0.1866	-0.23991	-0.03968	-0.4813	-0.12185	0.138922	-0.18889	-0.29333	-0.15384
7.8	-0.29921	-0.03346	0.110521	-0.47466	0.060139	-0.04214	0.082788	-0.41891	-0.10457
7.85	0.381178	0.226158	0.041322	-0.48268	-0.18913	-0.01556	0.097415	-0.31802	-0.01798
7.9	0.851261	0.378347	-0.08926	-0.4944	-0.44624	0.048865	0.106453	-0.21747	0.017743
7.95	0.567518	0.156267	0.162504	-0.68656	-0.41543	0.117153	0.105621	-0.07108	0.025389
8	0.346797	-0.09425	0.442606	-0.8778	-0.38738	0.13452	-0.00915	0.029092	0.000434
8.05	0.256692	-0.18859	0.70947	-0.30545	-0.10136	0.211359	-0.33819	-0.08462	-0.20686
8.1	0.298102	-0.3561	0.854005	0.365594	0.059347	0.290696	-0.78515	-0.2127	-0.30839
8.15	0.607486	-0.72055	0.587271	-0.07538	-0.0102	0.11857	-0.54549	-0.25324	-0.09351
8.2	0.794057	-0.91451	0.348156	-0.65658	-0.12023	-0.03705	-0.0402	-0.26171	0.045598
8.25	0.271347	-0.49691	0.224113	-0.76524	-0.00352	0.109695	-0.21231	-0.19995	0.070182
8.3	-0.07034	-0.1099	0.106917	-0.93676	0.032798	0.254589	-0.61264	-0.10921	0.074744
8.35	0.126568	-0.00522	-0.00387	-1.04552	-0.34887	-0.00432	-0.44258	0.075186	0.113051
8.4	0.298888	0.017634	-0.06842	-1.10547	-0.66185	-0.25882	-0.1451	0.180445	0.134865
8.45	0.200945	-0.16848	-0.35572	-0.67409	-0.23418	-0.15275	-0.16879	0.024715	0.194644
8.5	0.127629	-0.28654	-0.53584	-0.13863	0.068713	0.046007	-0.24401	-0.13051	0.237096
8.55	-0.0958	0.087425	-0.29671	0.000201	0.193202	0.300618	-0.0876	-0.28936	0.169938
8.6	-0.13368	0.252554	-0.12531	0.19892	0.20279	0.567045	0.123491	-0.42583	0.084215
8.65	0.49613	-0.15392	-0.08334	-0.03157	-0.21421	0.57535	-0.18079	-0.40078	-0.01339
8.7	0.926716	-0.38746	-0.10328	-0.36359	-0.50852	0.526473	-0.66056	-0.32767	-0.06641
8.75	0.823738	-0.36111	-0.31014	-0.00473	-0.16676	0.541961	-0.63833	-0.23085	-0.21905
8.8	0.718941	-0.17993	-0.39907	0.479071	0.148192	0.54295	-0.52312	-0.14087	-0.27574
8.85	0.448666	0.720067	-0.10909	0.732167	0.419492	0.280144	-0.34586	-0.0552	-0.16734
8.9	0.296361	1.21734	0.16039	0.791862	0.477867	-0.00114	-0.02234	0.030063	-0.09462
8.95	0.673683	0.346296	0.121203	-0.26114	0.310789	0.032198	-0.10783	0.171522	-0.01096
9	0.955824	-0.24075	0.016745	-1.43595	0.179975	0.144754	-0.41795	0.245365	0.019476
9.05	0.942844	0.008565	-0.18307	-0.79277	-0.00334	0.203185	-0.42636	0.066362	-0.05202
9.1	0.897454	0.172201	-0.33271	0.063058	-0.12911	0.312769	-0.34651	-0.05552	-0.08153
9.15	0.506271	0.080131	-0.20462	0.197491	-0.0244	0.284103	-0.10919	-0.01948	-0.1525
9.2	0.191782	0.0497	-0.10292	0.279016	-0.00487	0.150511	0.258708	0.036346	-0.12632
9.25	-0.25414	0.145898	-0.22371	0.530206	-0.11281	-0.15202	0.076521	0.139373	0.08826
9.3	-0.43775	0.307279	-0.3034	0.850929	-0.14987	-0.50588	-0.32452	0.168617	0.201769
9.35	0.046338	0.695151	-0.31116	0.279687	0.015045	-0.6531	-0.22605	-0.12953	0.237902
9.4	0.337189	0.846439	-0.34102	-0.51383	0.080202	-0.69155	-0.01433	-0.33384	0.284932
9.45	-0.02794	0.041217	-0.4218	-0.59036	0.267985	-0.41213	-0.18719	-0.19676	0.381106
9.5	-0.24962	-0.51377	-0.39114	-0.67814	0.40532	-0.0694	-0.50299	-0.08682	0.426005
9.55	-0.09519	-0.48172	-0.00524	-0.56833	0.301766	0.051321	-0.35279	-0.1905	0.295081
9.6	-0.03675	-0.32452	0.284945	-0.47476	0.169605	0.118308	-0.06826	-0.28331	0.251456
9.65	-0.06119	0.298784	0.174862	-0.46239	0.131544	0.352403	-0.24512	-0.2427	0.392358
9.7	-0.11817	0.662451	0.09092	-0.36098	0.036285	0.626637	-0.59582	-0.18464	0.478948
9.75	-0.03567	0.134856	0.109086	0.058686	-0.11826	0.451894	-0.69015	-0.09641	0.509172
9.8	0.022731	-0.21704	0.101065	0.570522	-0.19452	0.251325	-0.68798	-0.05079	0.57786
9.85	-0.05382	0.069902	0.172387	0.729363	0.183899	0.331	-0.37788	-0.14881	0.779767
9.9	-0.05267	0.384385	0.309872	0.84316	0.377836	0.429149	0.136866	-0.23388	0.888025
9.95	-0.0251	0.633171	0.117778	0.303165	0.038755	0.311455	0.005914	-0.19928	0.741599
10	0.055019	0.712962	-0.09484	-0.24621	-0.25815	0.185742	-0.35475	-0.14851	0.676128
10.05	0.178855	0.421918	-0.12462	0.102348	-0.30939	0.269948	-0.44192	-0.09029	0.686721
10.1	0.219453	0.138447	-0.23445	0.576857	-0.27405	0.293975	-0.52483	-0.05466	0.712745
10.15	0.024214	-0.23229	-0.4113	0.438254	-0.14104	-0.06897	-0.33371	-0.10826	0.724716
10.2	-0.04204	-0.46806	-0.46176	0.205042	-0.00031	-0.41022	-0.03091	-0.13009	0.753021
10.25	0.646565	-0.0953	-0.31369	0.273069	0.303011	-0.10424	-0.19445	-0.02887	0.77007
10.3	1.07856	0.084662	-0.16907	0.416516	0.382861	0.278757	-0.56098	0.051759	0.761185
10.35	1.12029	-0.1888	0.151509	0.697123	0.085944	0.235027	-0.54029	-0.07414	0.553023
10.4	1.08409	-0.37309	0.341775	0.947248	-0.09875	0.121361	-0.46921	-0.13953	0.438134
10.45	0.571707	-0.27278	-0.10797	0.392356	-0.14436	-0.12682	-0.61123	-0.02468	0.470137
10.5	0.247391	-0.17272	-0.39803	-0.32242	-0.20425	-0.37648	-0.80393	0.060109	0.478406
10.55	0.330212	-0.17821	-0.19763	-0.27678	-0.3606	-0.09088	-0.79331	0.075484	0.502995
10.6	0.474233	-0.14978	-0.07505	-0.20047	-0.47119	0.293907	-0.62813	0.070784	0.531151
10.65	0.74789	-0.22892	-0.25421	-0.89572	-0.39334	0.345344	-0.4932	-0.11554	0.538471
10.7	0.876755	-0.34598	-0.30391	-1.7638	-0.31855	0.396307	-0.38189	-0.21443	0.543892
10.75	0.889462	-0.35217	-0.13052	-1.18152	0.062108	0.42525	-0.28144	-0.13702	0.528448
10.8	0.933884	-0.35535	-0.00471	-0.38582	0.307116	0.412662	-0.04598	-0.10297	0.586543
10.85	1.05652	-0.41915	0.137735	0.089035	-0.02588	0.34326	0.160521	-0.26449	0.725672
10.9	1.08789	-0.44644	0.224086	0.644086	-0.27405	0.293853	0.343919	-0.35216	0.792195
10.95	0.5986	-0.33419	0.076182	-0.22737	-0.30409	0.342515	0.181635	-0.26497	0.889607
11	0.400735	-0.24972	-0.02588	-1.27673	-0.30435	0.375583	-0.16862	-0.18889	0.974248
11.05	1.22173	-0.43366	0.225151	-0.52026	-0.00535	0.243796	-0.13442	-0.29118	1.03936
11.1	1.70181	-0.57751	0.406526	0.439225	0.094735	0.123817	0.047652	-0.31993	1.03831
11.15	1.58258	-0.69027	0.04967	0.096895	0.248079	0.284809	-0.11864	-0.11991	0.866229
11.2	1.35858	-0.83963	-0.17326	-0.34325	0.267843	0.441668	-0.4472	0.054026	0.818145
11.25	0.737426	-1.07984	-0.10721	0.123165	0.153719	0.26266	-0.3774	0.189863	0.926987
11.3	0.574982	-1.173	-0.05873	0.80195	0.007601	0.081399	-0.16259	0.246702	1.00907
11.35	1.59426	-1.26655	-0.24336	0.706099	0.236966	0.241945	-0.07727	0.028243	1.10052
11.4	2.152	-1.29987	-0.29175	0.480327	0.410249	0.41834	-0.05281	-0.09144	1.17823
11.45	1.77263	-1.1565	0.106096	0.59614	0.625149	0.342783	-0.26702	0.194593	1.2758
11.5	1.47492	-1.03195	0.334092	0.749836	0.622301	0.245461	-0.50501	0.412652	1.42785
11.55	1.50105	-0.72345	0.223667	0.930865	0.110113	0.315209	-0.31241	0.416254	1.71747
11.6	1.57036	-0.56294	0.204579	1.0523	-0.1088	0.424716	-0.12669	0.392758	1.78246
11.65	1.66337	-0.60785	0.278155	0.421723	0.386269	0.444595	-0.12128	0.322315	1.53257
11.7	1.75608	-0.63643	0.286544	-0.57432	0.627854	0.394102	-0.06898	0.306483	1.32212
11.75	1.74006	-0.40388	0.173621	-1.04748	0.170358	0.161961	-0.04902	0.354034	1.14701
11.8	1.72891	-0.35031	0.047119	-1.2792	0.006621	-0.08262	-0.10165	0.419851	1.11756
11.85	1.69447	-1.10312	0.088398	-0.25767	0.086681	0.031422	-0.22362	0.420971	1.31215
11.9	1.65905	-1.50131	0.204211	0.981733	0.180059	0.219589	-0.41704	0.402977	1.39097
11.95	1.38118	-1.32677	0.335561	0.47096	0.463737	0.343177	-0.31657	0.343116	1.35381
12	1.32947	-1.07711	0.361945	-0.19625	0.559261	0.422424	-0.10196	0.305277	1.35078
12.05	1.77676	-0.47837	0.127062	0.20974	0.13634	0.108906	-0.05919	0.264097	1.44213
12.1	2.07987	-0.20857	0.011509	0.818483	-0.22277	-0.25449	-0.08537	0.217082	1.45713
12.15	2.28638	-0.64723	0.114762	0.687266	-0.03473	-0.07526	-0.02479	0.233823	1.30095
12.2	2.35031	-0.96538	0.127883	0.335301	0.120122	0.219561	0.208791	0.307947	1.22888
12.25	2.32641	-0.91392	0.046017	0.523782	0.351682	0.190457	0.304039	0.537089	1.18386
12.3	2.28545	-0.90012	-0.10679	0.871553	0.523008	0.121083	0.309395	0.701866	1.28644
12.35	2.36476	-1.09346	-0.02795	1.0205	0.784307	0.180332	0.260229	0.74269	1.5787
12.4	2.38187	-1.26689	0.131302	1.09963	0.790641	0.264477	0.231084	0.784579	1.64034
12.45	2.21621	-1.06051	0.060114	0.828165	0.551125	0.460746	0.008618	0.673088	1.43163
12.5	2.06039	-0.89883	-0.0695	0.535971	0.362223	0.675182	-0.44342	0.634675	1.34273
12.55	1.98093	-0.48428	-0.19718	0.610981	0.171208	0.649478	-0.51493	0.765241	1.25649
12.6	2.01883	-0.21152	-0.18781	0.785609	0.143976	0.56113	-0.44694	0.872093	1.30162
12.65	2.47297	-0.26764	0.193276	0.792624	0.60724	0.472216	-0.26195	0.83875	1.39237
12.7	2.65038	-0.39547	0.41918	0.746269	0.812558	0.416255	0.055433	0.815907	1.45184
12.75	2.05336	-0.45871	0.114412	-0.03185	0.498293	0.361892	0.121523	0.861744	1.55331
12.8	1.76503	-0.45084	-0.13697	-0.95405	0.283554	0.319491	0.185191	0.913946	1.54036
12.85	2.06038	-0.3928	-0.01853	-0.03869	0.334923	0.336962	0.011449	1.22002	1.49245
12.9	2.39504	-0.40889	0.135033	1.16505	0.324292	0.382496	-0.40358	1.39177	1.41666
12.95	2.8168	-0.6317	0.313037	0.629675	0.686608	0.34385	-0.55242	1.21243	1.15588
13	3.06025	-0.76498	0.416554	-0.08537	0.818807	0.253282	-0.57508	1.07344	1.21676
13.05	3.43271	-0.74354	0.494957	0.29809	0.739919	0.354117	-0.31097	1.04327	1.80503
13.1	3.57219	-0.63003	0.574493	0.905333	0.618883	0.438861	0.123914	1.0294	2.0644
13.15	3.00251	-0.26642	0.531958	0.572525	0.520868	0.441094	0.215742	0.966856	2.03743
13.2	2.71256	0.027436	0.45133	-0.03332	0.501168	0.433174	0.423513	0.923857	1.95642
13.25	2.77607	0.254936	0.231071	-0.07018	0.872194	0.206265	0.582555	1.01745	1.63914
13.3	2.81652	0.308949	0.128605	-0.06657	1.05266	0.02287	0.64774	1.07631	1.51022
13.35	2.80899	-0.24132	0.1071	0.537212	1.02919	0.244783	0.478994	1.04988	1.58174
13.4	2.76431	-0.61635	0.117577	1.25865	0.903054	0.552564	0.093761	1.04255	1.66348
13.45	2.74488	-0.61463	0.380072	1.04918	0.482875	0.385125	0.000518	1.23503	1.75011
13.5	2.83846	-0.48398	0.591934	0.672911	0.262399	0.148233	0.074123	1.39203	1.73123
13.55	2.99297	-0.35345	0.467815	0.818809	0.410987	0.272035	0.159699	1.37404	1.57283
13.6	3.2145	-0.22764	0.388968	1.14999	0.550854	0.479545	0.375929	1.34824	1.51687
13.65	3.27642	0.200586	0.294042	1.38789	0.660505	0.456423	0.420581	1.25899	1.54639
13.7	3.43675	0.361224	0.128612	1.68667	0.722948	0.386099	0.434944	1.21888	1.59519
13.75	4.13617	-0.06764	0.131206	1.56428	0.474585	0.300554	0.490783	1.41107	1.67965
13.8	4.56325	-0.41935	0.176062	1.44503	0.405049	0.204887	0.517342	1.54345	1.71691
13.85	4.39926	-0.76297	0.028034	1.66848	0.722704	0.169974	0.316946	1.47038	1.80532
13.9	4.22825	-1.05384	-0.22809	2.01593	0.836453	0.155324	-0.00508	1.38568	1.7887
13.95	3.44647	-1.22485	-0.33281	1.53499	0.682128	0.419079	0.318784	1.36105	1.56932
14	2.98544	-1.15581	-0.23576	0.76056	0.46501	0.666202	0.999467	1.32743	1.55069
14.05	2.92849	-0.29234	0.213076	0.340418	0.491962	0.556793	1.02374	1.21792	1.75096
14.1	3.1208	0.132404	0.516395	0.121157	0.501884	0.40179	0.844592	1.15873	1.86822
14.15	3.78799	-0.31424	0.436234	0.962216	0.475569	0.193652	0.746278	1.13711	2.14926
14.2	4.16794	-0.55116	0.230661	1.98889	0.507079	-0.0166	0.681371	1.1248	2.2607
14.25	4.41867	-0.36641	-0.17767	1.61607	0.774504	0.290144	0.457991	1.10535	2.24546
14.3	4.44416	-0.2124	-0.48045	1.01999	0.855655	0.704346	0.164309	1.15281	2.19635
14.35	3.82368	0.155459	-0.64668	1.68828	0.403935	0.47872	0.331435	1.32907	2.11329
14.4	3.55717	0.214794	-0.74865	2.48399	0.227121	0.178811	0.537563	1.44576	2.13956
14.45	3.60294	-0.28161	-0.34237	1.9521	0.301202	0.419798	0.348911	1.45961	2.32969
14.5	3.70189	-0.47131	0.059483	1.15267	0.439833	0.796688	0.05073	1.48126	2.38016
14.55	3.34578	0.094216	0.199225	1.14786	0.823078	0.745167	0.092244	1.55171	2.33676
14.6	3.15112	0.435587	0.217714	1.33517	0.933925	0.571319	0.300401	1.57683	2.33779
14.65	3.16557	0.439046	0.144214	1.38154	0.893256	0.514963	0.571706	1.43203	2.47354
14.7	3.11993	0.410962	0.103238	1.34402	0.708914	0.53285	0.948888	1.34856	2.50986
14.75	2.47822	0.209558	-0.10328	1.1049	0.445097	0.684333	0.910757	1.25728	2.5038
14.8	2.18415	0.057756	-0.1837	0.890049	0.352275	0.840857	0.537841	1.23022	2.44049
14.85	2.5856	0.196736	0.138255	1.39992	1.01273	0.706179	0.374264	1.60701	2.30976
14.9	2.66129	0.263399	0.236264	1.91719	1.19053	0.538182	0.226507	1.8368	2.2057
14.95	1.95347	0.005082	0.04912	1.24419	0.76823	0.364995	0.416881	1.72851	2.14139
15	1.61733	-0.17676	0.108589	0.308543	0.491154	0.139952	0.980844	1.6478	2.10637
15.05	1.96389	-0.44501	0.382484	0.50417	0.51036	0.165427	0.939559	1.61137	2.1154
15.1	2.37508	-0.54253	0.437596	0.894374	0.590718	0.270026	0.757695	1.60542	2.18551
15.15	3.2381	-0.21048	0.155178	1.38528	1.24303	0.434126	0.84721	1.59984	2.3449
15.2	3.93288	-0.09704	0.050326	1.73795	1.51739	0.530555	0.989547	1.5986	2.39764
15.25	4.4528	-0.31859	0.07365	0.870338	1.38654	0.362758	0.679102	1.55997	2.37614
15.3	4.71277	-0.43211	0.039836	-0.23729	1.12429	0.226515	0.014774	1.55298	2.38587
15.35	4.65399	-0.59814	0.286132	-0.05798	0.651681	0.380556	0.152332	1.59878	2.4515
15.4	4.36387	-0.59784	0.500124	0.289567	0.436275	0.536746	0.824794	1.63101	2.50561
15.45	3.24836	-0.2169	0.517213	0.194627	0.902921	0.168144	0.970846	1.62914	2.58626
15.5	2.78747	0.077044	0.536784	0.033872	1.16789	-0.26807	0.953989	1.57138	2.59079
15.55	2.98501	0.257204	0.70025	0.11992	1.3528	0.034598	0.971376	1.35546	2.56669
15.6	3.17639	0.288589	0.798033	0.201812	1.22072	0.496418	0.979553	1.24743	2.48692
15.65	3.32458	0.125631	0.582843	0.037563	0.830208	0.52095	0.754934	1.37212	2.32654
15.7	3.43884	0.035521	0.508103	-0.03863	0.795877	0.450446	0.358111	1.47746	2.33708
15.75	3.59661	0.189986	0.585331	-0.06148	1.74024	0.61665	0.259318	1.42039	2.53227
15.8	3.88732	0.209873	0.598566	0.069902	2.00942	0.898962	0.332888	1.36862	2.61908
15.85	4.6647	-0.18468	0.628054	1.06205	1.49018	0.707119	0.522531	1.49888	2.65871
15.9	4.90489	-0.38745	0.597871	2.1301	1.05962	0.380004	1.10297	1.5699	2.65057
15.95	4.44822	-0.52136	0.366359	1.57916	0.914678	0.347194	1.23267	1.4745	2.56099
16	4.16882	-0.517	0.197738	0.667456	0.857863	0.374012	0.891667	1.37401	2.55225
16.05	4.40532	-0.27614	0.375868	0.539077	1.02991	0.420783	0.748997	1.33859	2.62255
16.1	4.40689	-0.13919	0.547271	0.638286	1.00978	0.495718	0.824384	1.33282	2.63441
16.15	3.85782	-0.26129	0.546711	0.721459	1.10339	0.446021	0.895331	1.35267	2.5667
16.2	3.66824	-0.38102	0.546429	0.745342	1.02372	0.477207	0.961496	1.38868	2.6568
16.25	3.89344	-0.53126	0.362402	0.348306	0.746022	0.90104	0.930662	1.46409	3.06022
16.3	4.07944	-0.5692	0.301069	-0.24576	0.537861	1.37042	0.942294	1.48406	3.00425
16.35	4.03885	-0.29631	0.073527	-0.85962	0.233149	1.05043	0.953289	1.34153	2.44552
16.4	4.03855	0.00354	-0.06038	-1.45266	0.341586	0.56964	0.828958	1.22455	2.30047
16.45	4.23197	0.519712	0.243061	-0.81317	1.08055	0.913861	0.750828	1.10229	2.388
16.5	4.28368	0.749769	0.417475	0.16544	1.34598	1.36931	0.612084	1.05313	2.39833
16.55	4.03465	0.713872	0.621069	0.086775	1.04855	1.05541	0.588637	1.00628	2.26728
16.6	3.69551	0.710954	0.786993	-0.16002	0.805234	0.589233	0.80289	0.997713	2.24025
16.65	2.82228	0.527399	0.278237	0.489109	0.662014	0.823303	0.682872	1.09848	2.2819
16.7	2.43094	0.353675	0.016155	1.37923	0.571977	1.22402	0.187229	1.18831	2.22741
16.75	2.82618	0.280167	0.529268	1.21616	1.23781	1.22826	0.206503	1.25192	2.10779
16.8	3.2254	0.228516	0.766742	0.915112	1.49994	1.14134	0.691641	1.31434	2.12302
16.85	3.72922	0.053991	0.435192	1.16024	1.26615	1.06572	0.863097	1.36867	2.34057
16.9	4.01764	-0.05265	0.3546	1.51937	0.955347	1.0623	0.746202	1.42026	2.42463
16.95	3.8967	0.15316	0.628896	1.04937	0.712013	1.11429	0.690009	1.39152	2.51787
17	3.75298	0.251645	0.667858	0.33832	0.669372	1.1081	0.785141	1.35112	2.44857
17.05	3.55612	0.050621	0.185326	-0.02482	1.20746	0.873317	0.818558	1.20091	2.18499
17.1	3.46052	-0.01521	-0.07802	-0.29631	1.34006	0.630953	0.810112	1.10578	2.20864
17.15	3.24034	0.359504	0.333213	0.443662	1.1823	0.749562	0.68946	1.15034	2.51498
17.2	3.34557	0.708319	0.68451	1.5011	0.97006	0.974422	0.195085	1.15972	2.63372
17.25	3.88794	1.15992	0.497664	0.72685	0.437262	0.975186	0.292159	0.921812	2.58395
17.3	4.0635	1.36494	0.390647	-0.40301	0.225735	0.923918	0.846607	0.795848	2.46126
17.35	3.5201	0.8998	0.764855	-0.18139	0.029452	1.04074	1.02096	1.00332	2.28907
17.4	3.35768	0.566556	0.949286	0.188933	0.185964	1.13183	1.03913	1.11288	2.26324
17.45	4.01527	0.388816	0.888415	0.229578	0.912106	0.80722	0.928965	0.958079	2.36592
17.5	4.19589	0.292825	0.823557	0.214226	1.10647	0.409424	0.824387	0.859835	2.36749
17.55	3.98729	0.283332	0.860382	0.147532	0.631694	0.48681	0.654695	0.95504	2.23891
17.6	3.75923	0.326429	0.850412	0.126319	0.264512	0.68011	0.282214	1.01274	2.17964
17.65	2.89843	0.729594	0.45113	0.374869	-0.42827	0.663304	0.104336	1.09266	2.16567
17.7	2.78477	0.908932	0.157902	0.653765	-0.53439	0.617733	0.152329	1.10348	2.2335
17.75	3.75334	0.943919	0.591901	0.379809	0.474507	0.614522	0.240062	0.948561	2.48421
17.8	4.21536	0.903573	0.949237	-0.19168	0.814803	0.712622	0.435612	0.849715	2.52979
17.85	3.86771	0.571968	0.97865	-0.53215	0.54651	0.874295	0.441067	0.760221	2.34573
17.9	3.69227	0.479853	0.860882	-0.76805	0.279344	1.04415	0.369059	0.718865	2.24527
17.95	3.52633	0.931336	0.47472	-0.73822	-0.32224	0.87577	0.317245	0.712372	2.0493
18	3.4407	1.27206	0.389039	-0.49239	-0.50252	0.623895	0.304577	0.721335	1.99016
18.05	3.35958	1.46704	0.81205	0.321725	-0.03801	0.952134	0.12805	0.786575	2.0126
18.1	3.47729	1.52097	1.18555	1.0937	0.1912	1.38786	-0.32708	0.819284	1.99967
18.15	4.02622	1.30529	0.984102	0.590662	0.481653	1.33003	-0.33889	0.757327	1.92854
18.2	4.27788	1.22683	0.725375	-0.1825	0.355721	1.23347	-0.00835	0.712397	1.81908
18.25	4.00247	1.35309	0.577831	-0.0827	-0.26713	1.41429	0.066757	0.758953	1.63514
18.3	3.82027	1.32272	0.553818	0.133406	-0.49895	1.67081	0.046874	0.778461	1.64441
18.35	3.28405	1.02633	0.84596	0.035285	0.069839	1.4153	0.15178	0.710166	1.82949
18.4	3.30623	0.901155	0.907904	-0.15289	0.265925	1.06417	0.237276	0.599343	1.85781
18.45	4.40491	0.914334	0.627802	-0.28623	-0.04791	1.14133	0.190503	0.357842	1.76144
18.5	4.75737	0.978616	0.537919	-0.42577	-0.39241	1.26481	0.159986	0.200047	1.70407
18.55	4.4838	1.25552	1.04715	-0.24164	-0.89649	1.22306	0.333955	0.184084	1.51656
18.6	3.93348	1.3303	1.41774	0.211134	-1.0335	1.13334	0.666312	0.204726	1.50146
18.65	2.81978	1.06266	1.28609	0.7452	-0.88564	1.08803	0.636267	0.260549	1.61757
18.7	2.43589	1.0828	0.950096	1.26932	-0.58513	1.14328	0.212374	0.282118	1.69183
18.75	2.97436	1.39301	-0.02274	0.547485	0.238269	1.10385	0.110039	0.297349	1.75088
18.8	3.11474	1.60533	-0.51857	-0.54094	0.533358	0.984789	-0.01923	0.278585	1.65527
18.85	2.75649	1.92928	-0.14481	-0.23734	-0.08836	0.865003	0.076607	0.122159	1.42956
18.9	2.67986	2.08529	0.196444	0.380798	-0.57419	0.723953	0.303431	0.047659	1.31703
18.95	2.95312	2.25072	0.56076	0.772272	-1.44797	0.991777	0.329924	0.118329	1.25377
19	3.07483	2.35062	0.793563	1.09519	-1.55632	1.42735	0.251502	0.144794	1.23076
19.05	3.1029	2.45393	0.911662	0.988993	-0.45547	1.13936	0.126592	0.01497	1.27094
19.1	2.98444	2.46141	1.04365	0.848494	-0.03209	0.743634	-0.1602	-0.10546	1.31356
19.15	3.00461	2.10869	0.74848	1.16506	-0.41326	1.096	0.128782	-0.32316	1.37883
19.2	3.02177	2.01904	0.517244	1.57021	-0.86963	1.60308	0.914311	-0.41605	1.33272
19.25	3.18844	2.10534	0.879911	1.13435	-1.7674	1.49139	1.01754	-0.3699	1.20625
19.3	3.1636	2.21553	1.09829	0.525714	-1.97195	1.24999	0.654795	-0.30248	1.16996
19.35	3.22016	2.37554	0.831468	0.199858	-1.027	1.31492	0.804751	-0.2046	1.12902
19.4	3.3188	2.38491	0.651718	-0.0709	-0.59189	1.46249	1.23402	-0.15539	1.12072
19.45	3.27442	2.0498	0.430342	-0.1584	-0.41574	1.44773	1.04408	-0.14551	1.06102
19.5	3.21099	2.04446	0.347339	-0.24854	-0.56445	1.32114	0.36199	-0.15101	1.01311
19.55	3.11167	2.5509	0.636575	-0.02899	-1.26702	0.878483	0.052606	-0.2094	0.895382
19.6	3.15496	2.8495	0.80069	0.366158	-1.50517	0.462098	-0.23588	-0.27614	0.82498
19.65	3.66716	3.13812	0.719827	0.875168	-1.14556	0.551293	-0.30266	-0.43464	0.709035
19.7	3.84952	3.14168	0.726363	1.36542	-0.85056	0.729475	-0.17753	-0.52642	0.71614
19.75	3.67529	2.70023	0.998445	0.907631	-0.36281	0.870178	-0.01764	-0.53794	0.751718
19.8	3.61172	2.43921	1.1367	0.149748	-0.47024	0.990737	0.303907	-0.53947	0.722394
19.85	3.69848	2.16688	1.17578	0.417163	-1.61032	1.26025	0.388987	-0.58378	0.54218
19.9	3.73728	2.08265	1.25883	0.845244	-2.0526	1.57272	0.271602	-0.63313	0.458878
19.95	3.76431	2.1534	1.14961	0.767012	-1.77207	1.29264	-0.003	-0.64505	0.420299
20	3.70874	2.23515	0.936515	0.517905	-1.32475	0.810233	-0.53548	-0.62409	0.496384
20.05	3.99865	2.39161	0.707572	-0.23129	-0.23004	0.681937	-0.70065	-0.55917	0.714772
20.1	4.11707	2.3496	0.536091	-1.09686	-0.01147	0.583681	-0.38588	-0.50494	0.650899
20.15	4.32163	2.22736	0.554256	-0.78715	-0.78192	0.536125	-0.08312	-0.50144	0.442175
20.2	4.34078	2.0865	0.640869	-0.2352	-1.29483	0.599743	0.111476	-0.52412	0.318556
20.25	4.03852	1.97892	0.765852	0.072315	-1.75152	0.6302	0.074443	-0.54599	0.1496
20.3	3.68751	1.99403	0.889412	0.435484	-1.66493	0.631676	0.034111	-0.5395	0.112564
20.35	2.98573	2.33992	0.683642	0.228813	-0.72727	0.889626	0.065474	-0.43979	0.127973
20.4	2.72126	2.38232	0.627998	-0.168	-0.44351	1.18042	-0.07877	-0.39616	0.197712
20.45	2.71314	2.19863	0.835914	0.122539	-0.68201	1.15793	-0.14962	-0.43258	0.400163
20.5	2.81638	2.15494	0.95371	0.611776	-1.03938	1.05823	-0.22561	-0.47225	0.447143
20.55	3.41198	2.25704	0.751689	0.399766	-1.70559	0.894386	-0.29369	-0.5711	0.38194
20.6	3.68185	2.34466	0.532455	-0.0238	-1.86098	0.787099	-0.15658	-0.60631	0.295144
20.65	3.57376	2.73465	0.261832	0.356749	-1.19515	0.782028	-0.08634	-0.45616	0.184344
20.7	3.59676	2.78697	0.236023	0.833143	-0.79458	0.778579	-0.11748	-0.37953	0.111794
20.75	3.69948	2.40692	0.601961	0.574634	-0.37287	0.887429	-0.18123	-0.38344	0.067701
20.8	3.708	2.20715	0.786281	0.093009	-0.49519	1.03098	-0.31545	-0.37545	0.089699
20.85	3.57618	2.10242	0.747588	-0.3	-1.21767	1.2069	-0.4176	-0.38441	0.109854
20.9	3.36256	2.07826	0.787793	-0.71356	-1.38187	1.37304	-0.71729	-0.38713	0.234275
20.95	2.92601	2.13737	0.809585	0.056577	-0.70068	1.37536	-0.53104	-0.40378	0.437185
21	2.92306	2.27964	0.820648	1.22198	-0.28522	1.38982	0.286786	-0.4164	0.372047
21.05	3.72316	2.41129	0.984882	0.759675	0.431189	1.07217	0.464455	-0.3697	0.111121
21.1	4.34185	2.40119	1.03339	-0.07239	0.455627	0.674419	0.385113	-0.35564	0.039262
21.15	4.82946	2.40813	1.07958	-0.10239	-0.36589	0.751134	0.142828	-0.42877	0.024573
21.2	4.94898	2.10164	1.03848	0.048179	-0.73023	0.930809	-0.33913	-0.47705	0.008762
21.25	4.9802	1.42442	0.862495	-0.1135	-0.51853	1.00362	-0.50945	-0.53475	0.003393
21.3	4.79988	1.1695	0.678404	-0.35532	-0.34337	1.05358	-0.2997	-0.49921	-0.03448
21.35	4.19306	1.09179	0.694692	-0.53775	-0.15537	1.18709	-0.17144	-0.26989	-0.084
21.4	4.10707	1.28693	0.815954	-0.7753	-0.20039	1.37449	-0.26671	-0.17581	-0.12951
21.45	4.58831	2.18113	0.730951	-0.44151	-0.52559	1.32648	-0.48315	-0.22702	-0.20678
21.5	4.70544	2.51186	0.479126	0.140127	-0.70186	1.18674	-0.69532	-0.25755	-0.1464
21.55	4.65295	2.40353	0.388752	0.420533	-0.79563	0.736914	-0.69798	-0.30252	-0.00499
21.6	4.68043	2.48936	0.382287	0.521616	-0.66434	0.230263	-0.75875	-0.3285	-0.05673
21.65	5.20966	2.78691	0.130971	-0.15688	0.045666	0.455567	-0.80887	-0.31384	-0.17391
21.7	5.24106	2.96791	0.027857	-1.12943	0.325403	0.830718	-0.96497	-0.30925	-0.23117
21.75	4.62913	2.81877	0.159077	-0.71151	0.279358	0.866022	-0.97464	-0.30351	-0.2202
21.8	4.39767	2.74595	0.220112	-0.01885	0.056298	0.792248	-0.64085	-0.30916	-0.27913
21.85	4.07173	2.45056	0.22903	-0.7697	-0.3191	0.810813	-0.39665	-0.4089	-0.38983
21.9	4.25756	2.38742	0.321489	-2.00094	-0.3076	0.83908	0.028113	-0.41455	-0.37408
21.95	5.58034	2.68985	0.40383	-1.86743	0.693476	0.819564	0.006745	-0.32396	-0.30371
22	5.95567	2.79593	0.388088	-1.45377	0.913593	0.770332	-0.65523	-0.27426	-0.31625
22.05	5.6345	2.54769	0.223327	-1.05046	0.466804	0.804893	-0.82667	-0.30179	-0.40911
22.1	5.57417	2.37967	0.034664	-0.6229	0.132816	0.877835	-0.63837	-0.3314	-0.35988
22.15	5.77665	2.44309	-0.18791	-1.10203	-0.1953	0.617542	-0.58982	-0.33021	-0.24634
22.2	5.70035	2.1066	-0.10006	-1.8674	-0.00747	0.267135	-0.71603	-0.30018	-0.33186
22.25	4.95656	1.28922	0.168166	-1.37569	0.793143	0.385028	-0.65036	-0.18393	-0.564
22.3	4.48827	1.07353	0.118868	-0.49601	1.06189	0.616909	-0.30299	-0.1467	-0.62316
22.35	4.21449	1.60208	-0.13611	-0.38699	1.04988	0.794052	-0.25887	-0.22431	-0.62023
22.4	3.93397	1.81008	-0.17328	-0.47023	0.853158	0.991555	-0.51818	-0.25031	-0.69451
22.45	3.62825	1.97381	0.03911	-0.65142	-0.02119	0.897937	-0.6038	-0.19861	-0.81769
22.5	3.15982	1.93236	0.219146	-0.87775	-0.27869	0.761338	-0.30624	-0.18264	-0.69371
22.55	1.93341	1.71935	0.313409	-0.68048	-0.25994	0.878581	-0.13998	-0.13984	-0.419
22.6	1.34195	1.62543	0.382806	-0.48638	-0.10499	1.00099	-0.5848	-0.08881	-0.30569
22.65	1.06001	1.57126	0.457311	-0.60143	0.46136	0.507743	-0.85297	0.005108	-0.18929
22.7	1.10492	1.57273	0.521675	-0.79377	0.532547	-0.18658	-0.87594	0.058996	-0.15478
22.75	1.61888	1.65184	0.43086	-0.9457	0.172496	-0.16787	-0.66783	0.020767	-0.19517
22.8	1.71757	1.59468	0.342124	-1.16975	-0.05332	0.023212	-0.03408	0.00428	-0.30987
22.85	1.5408	1.32621	0.317665	-0.98557	0.016191	0.14101	-0.04157	0.125293	-0.48472
22.9	1.74284	1.13295	0.197481	-0.52471	0.191236	0.23052	-0.61401	0.134451	-0.50373
22.95	2.44212	0.89607	-0.09461	0.118357	0.821786	0.158332	-0.65275	-0.00237	-0.46554
23	2.54637	0.719254	-0.20225	0.742589	0.872488	0.111146	-0.18883	-0.07652	-0.58428
23.05	2.08708	0.261103	-0.02865	0.456649	0.743773	0.282996	-0.00845	-0.04966	-0.76767
23.1	1.77391	0.063722	0.004862	-0.18555	0.565748	0.48717	-0.11487	0.009579	-0.73726
23.15	1.51319	0.084786	0.105666	-0.41782	0.335678	0.362732	-0.20639	-0.00696	-0.64106
23.2	1.5456	0.14619	0.187796	-0.53468	0.261878	0.186722	-0.23622	-0.04702	-0.60464
23.25	2.12229	0.029338	0.07441	-0.58241	0.66814	0.295418	-0.22319	-0.14914	-0.56992
23.3	2.15961	-0.16047	0.008434	-0.60727	0.812223	0.514059	-0.31438	-0.18743	-0.55814
23.35	1.53543	-0.51533	-0.02148	-0.8385	1.13542	0.650986	-0.45595	-0.13434	-0.54314
23.4	1.23937	-0.71128	-0.06511	-1.12594	0.937025	0.758115	-0.62909	-0.06152	-0.47795
23.45	1.19402	-0.81655	0.200009	-0.89571	0.166729	0.705653	-0.56516	0.055761	-0.34408
23.5	1.12048	-0.84445	0.450585	-0.61099	0.091038	0.594658	-0.2966	0.12904	-0.5419
23.55	0.820708	-0.77757	0.436784	-0.401	0.313912	0.497037	-0.17402	0.074307	-0.94975
23.6	0.596913	-0.76718	0.311501	-0.19242	0.604094	0.470967	-0.21218	0.057885	-0.89441
23.65	0.49203	-0.4725	0.312354	-0.21497	1.36523	0.561671	-0.18522	0.147738	-0.58283
23.7	0.540929	-0.41879	0.343886	-0.30258	1.24913	0.621878	-0.02275	0.216694	-0.49637
23.75	0.852798	-0.62883	0.199189	-0.4241	0.233978	0.599367	-0.08696	0.220848	-0.53301
23.8	0.880066	-0.64937	-0.0062	-0.70966	-0.21589	0.553947	-0.48339	0.191304	-0.52375
23.85	0.629583	-0.44893	0.121617	-0.9599	-0.20497	0.425708	-0.6335	0.031415	-0.56433
23.9	0.571709	-0.41443	0.392393	-1.32797	0.134903	0.285989	-0.61908	-0.04385	-0.63853
23.95	0.658937	-0.38162	0.656887	-1.33675	1.21702	0.16156	-0.50458	0.003266	-0.6896
24	0.869407	-0.18703	0.636826	-1.29939	1.34776	-0.00023	-0.3281	-0.00446	-0.62714

## Sheet: high order capillary
Time	n1	n2	n3	n4	n5	n6	n7	n8	n9	n10
0.5	-0.40718	0.295403	-0.10032	-0.90065	-0.35344	-0.05862	-0.48844	-0.08283	-0.20479	-0.10287
0.55	-0.36811	0.354198	-0.17001	-0.66827	-0.52638	-0.22112	-0.50656	-0.04051	-0.05071	-0.1024
0.6	-0.38972	0.414926	-0.22242	-0.30641	-0.70109	-0.33022	-0.49606	0.001204	0.143425	-0.06749
0.65	-0.55069	0.29444	-0.2528	-0.03808	-0.72643	-0.21669	-0.53949	0.249366	0.3967	-0.13077
0.7	-0.71441	0.11836	-0.30406	0.14764	-0.70582	-0.13278	-0.59535	0.437818	0.613363	-0.16898
0.75	-0.4587	0.133234	-0.47488	0.156594	-0.58331	-0.16863	-0.59823	0.432864	0.500866	0.47111
0.8	-0.14789	0.126919	-0.58622	0.181324	-0.48659	-0.16822	-0.57684	0.440633	0.333616	0.99021
0.85	-0.29584	-0.06374	-0.27614	0.563622	-0.5662	-0.11975	-0.33545	0.325255	0.079184	0.680139
0.9	-0.50325	-0.30839	0.062242	0.824395	-0.62525	-0.04585	-0.13456	0.275444	-0.1309	0.423904
0.95	-0.60307	-0.33197	0.265981	0.472524	-0.46746	-0.03718	-0.31444	0.132335	-0.21781	0.369606
1	-0.66542	-0.29359	0.361324	0.122194	-0.30572	-0.08986	-0.45099	0.006683	-0.3172	0.268495
1.05	-0.47432	-0.3294	-0.00663	-0.03676	-0.36931	-0.01892	-0.35666	0.033566	-0.39087	0.131908
1.1	-0.22309	-0.38481	-0.30347	-0.22456	-0.50301	0.036888	-0.25127	0.046159	-0.38789	0.100095
1.15	-0.17475	-0.26778	0.210746	-0.53266	-0.61377	-0.28375	-0.09224	0.234342	-0.34337	0.035868
1.2	-0.1856	-0.14183	0.659284	-0.73128	-0.66104	-0.52211	0.025299	0.362456	-0.30741	-0.13191
1.25	-0.21894	-0.1026	0.369358	-0.47572	-0.43949	-0.39544	-0.11086	0.403848	-0.22994	-0.10585
1.3	-0.2753	-0.02796	0.0644	-0.21609	-0.20806	-0.27437	-0.2638	0.363682	-0.09801	-0.09603
1.35	-0.41652	-0.02571	0.183976	0.659361	0.016404	-0.07688	-0.29738	0.147238	0.073578	-0.26765
1.4	-0.59267	0.006498	0.338483	1.25273	0.183218	0.119755	-0.2775	0.021665	0.153477	-0.41394
1.45	-0.56466	-0.0028	0.352687	0.783682	0.064465	0.189711	-0.27129	0.028742	0.05399	-0.36803
1.5	-0.46958	0.007028	0.421017	0.278676	-0.06763	0.059786	-0.2113	0.0579	-0.09741	-0.23396
1.55	-0.45209	0.061027	0.594285	-0.08999	-0.02556	-0.30957	-0.17894	-0.04522	-0.28196	0.185048
1.6	-0.41488	0.211752	0.689609	-0.33822	-0.01524	-0.47673	-0.17887	-0.15524	-0.46766	0.383222
1.65	-0.39904	0.02063	0.6233	-0.18223	-0.1697	-0.24286	-0.10577	-0.32667	-0.55588	0.417113
1.7	-0.36056	-0.24082	0.567963	-0.04638	-0.29107	0.131323	-0.05414	-0.3838	-0.58079	0.339667
1.75	-0.01744	-0.1121	0.595021	-0.08934	-0.16936	0.384884	-0.21543	-0.33884	-0.39948	0.054604
1.8	0.351937	0.19314	0.650492	-0.12637	-0.02821	0.429405	-0.36652	-0.26022	-0.1367	-0.04471
1.85	0.357837	0.29881	0.631054	-0.03929	-0.05018	0.196	-0.22582	-0.09927	-0.23803	-0.32235
1.9	0.293987	0.335991	0.593019	0.0242	-0.09589	-0.03694	-0.10557	0.015416	-0.52642	-0.43388
1.95	0.059481	0.310994	0.460164	-0.1525	0.040028	0.015439	-0.25026	0.113016	-0.52808	-0.38976
2	-0.17972	0.243157	0.319175	-0.25778	0.137858	0.333347	-0.32481	0.117951	-0.4742	-0.22115
2.05	0.100285	0.278633	0.286697	-0.26703	0.154051	0.177523	-0.03701	-0.08921	-0.45619	-0.00666
2.1	0.5332	0.450757	0.245834	-0.2311	0.10252	-0.09282	0.148912	-0.11935	-0.45015	0.01901
2.15	0.406077	0.306174	0.106215	-0.13681	-0.11914	0.100666	0.053578	-0.03806	-0.40107	-0.34701
2.2	0.072159	-0.02332	0.014254	-0.09393	-0.28773	0.133042	-0.08157	0.127136	-0.45068	-0.70261
2.25	-0.1706	-0.33505	-0.11552	-0.20653	-0.41532	0.148798	-0.45346	0.587696	-0.60253	-0.71598
2.3	-0.54905	-0.7277	-0.19312	-0.28396	-0.51862	0.077688	-0.65859	0.690733	-0.57077	-0.65136
2.35	-0.28974	-0.48546	0.11337	-0.25345	-0.18913	-0.04994	-0.21369	0.353314	-0.40001	-0.61973
2.4	0.242931	0.125296	0.362476	-0.22799	0.096982	-0.0982	0.165378	0.183309	-0.337	-0.60282
2.45	-0.08893	0.389974	0.296422	0.119948	0.25942	0.054878	0.144522	0.066756	-0.2478	-0.27936
2.5	-0.84873	0.656553	0.187523	0.27317	0.43083	0.307526	0.062105	0.034716	-0.01389	-0.12105
2.55	-0.75936	0.591174	-0.2417	0.613218	0.547412	0.312661	-0.02172	0.0579	0.099105	-0.0641
2.6	-0.36512	0.290329	-0.58004	0.710623	0.640964	0.295359	-0.05057	0.14792	0.170492	-0.15815
2.65	-0.24369	0.020097	-0.09446	0.226668	0.730741	0.407226	0.181086	0.34737	0.175658	-0.26324
2.7	-0.09268	-0.372	0.303169	0.012341	0.788339	0.455546	0.333833	0.365941	-0.03521	-0.12356
2.75	-0.04405	-0.22717	-0.08115	0.271049	0.740393	0.169118	0.237468	0.227234	0.058115	-0.02934
2.8	-0.02232	0.25123	-0.45629	0.357468	0.612642	-0.22292	0.173331	0.149261	0.153761	-0.09006
2.85	0.027777	0.279215	-0.52605	0.208062	0.298908	-0.38386	0.359842	0.074129	-0.20483	-0.32357
2.9	0.143332	0.141183	-0.47341	0.230667	0.011227	-0.12317	0.458002	0.015268	-0.40435	-0.44964
2.95	0.192919	-0.01794	-0.22463	0.304015	-0.22489	0.332132	0.431908	-0.07055	-0.21579	-0.05493
3	0.198621	-0.32093	0.007351	0.313501	-0.37769	0.305698	0.394387	-0.06368	0.04069	0.163025
3.05	0.238659	-0.30344	0.111703	0.366171	-0.18303	0.338879	0.148616	-0.06838	-0.07539	0.270284
3.1	0.248879	0.016059	0.163598	0.301754	-0.08785	0.725689	0.003968	-0.03357	-0.28237	0.342211
3.15	0.344583	0.044324	0.159766	-0.0247	-0.20464	0.745881	0.359966	-0.03256	-0.28344	0.278825
3.2	0.540653	-0.02454	0.161441	-0.11686	-0.31882	0.354991	0.625072	0.04649	-0.18643	0.050903
3.25	0.436874	-0.06132	0.112441	0.136702	-0.3576	0.096423	0.56358	0.178383	-0.08265	-0.08462
3.3	0.113096	-0.07877	0.023551	0.292636	-0.403	-0.12185	0.436015	0.23522	0.057412	-0.03666
3.35	0.124023	0.091152	0.04272	0.444217	-0.66856	-0.20987	0.064482	0.227447	0.30552	0.024232
3.4	0.408837	0.560075	0.029933	0.411615	-0.77062	0.155805	-0.06856	0.063524	0.3533	0.086568
3.45	0.380222	0.813764	-0.17177	0.055385	-0.25305	0.480915	0.62181	-0.28452	0.085409	0.13256
3.5	0.134777	1.12655	-0.27813	-0.11073	0.121513	0.461944	0.99287	-0.33113	-0.10233	-0.02742
3.55	-0.09912	0.949869	-0.12511	-0.14909	0.144456	0.415571	0.445903	-0.2272	-0.00942	-0.32694
3.6	-0.44159	0.307397	0.00527	-0.14755	0.212715	0.262496	0.070469	-0.06432	0.153101	-0.4411
3.65	-0.26551	0.106482	-0.0068	-0.05092	0.527872	0.349767	-0.07598	0.125878	0.150699	-0.44861
3.7	0.379038	0.02163	-0.10572	0.05968	0.72112	0.305277	-0.14701	0.060644	0.124375	-0.34129
3.75	0.379063	0.09896	0.246185	0.393126	0.578503	0.158647	0.05098	-0.11863	0.472002	-0.25506
3.8	-0.08885	0.22727	0.575445	0.488838	0.418303	0.266069	0.246602	-0.10954	0.455579	-0.24743
3.85	-0.33516	0.044426	0.411999	0.382063	0.177058	0.338082	0.393767	0.010946	-0.22442	-0.28866
3.9	-0.43625	-0.46603	0.238917	0.11822	0.030753	0.364878	0.423357	-0.01375	-0.42631	-0.31123
3.95	-0.36194	-0.45199	-0.00101	-0.18849	0.117829	0.322971	0.163642	-0.0988	-0.31306	-0.16362
4	-0.08343	0.088519	-0.16825	-0.16908	0.143475	0.14558	0.081806	-0.10247	-0.21728	-0.09502
4.05	-0.09553	0.223815	-0.30865	0.064064	-0.10176	0.111617	0.521678	-0.03152	-0.16454	-0.19903
4.1	-0.41544	0.148864	-0.38474	0.171986	-0.22527	0.266036	0.75604	0.124589	-0.31589	-0.39905
4.15	-0.49875	0.033648	-0.16112	0.002278	0.042474	0.221227	0.545822	0.346733	-0.3876	-0.54038
4.2	-0.35799	-0.16631	0.065773	-0.08843	0.190303	0.008683	0.386667	0.3101	-0.33124	-0.45792
4.25	-0.1329	-0.40177	0.038009	-0.25887	0.053383	-0.02599	0.396959	0.20488	-0.33895	-0.29295
4.3	0.242295	-0.9409	-0.02083	-0.31653	-0.08628	-0.13165	0.424829	0.261793	-0.34436	0.088893
4.35	0.206573	-1.03316	-0.01329	-0.44356	-0.29533	-0.31353	0.580188	0.374901	-0.43358	0.21844
4.4	-0.14674	-0.62951	-0.03028	-0.2227	-0.38427	-0.51919	0.530089	0.197019	-0.38314	0.294365
4.45	-0.09363	-0.4948	-0.04544	0.654824	-0.18578	-0.54484	0.280875	-0.06844	-0.00965	0.318765
4.5	0.342684	-0.55801	0.041197	0.802027	-0.02895	-0.37967	0.175899	0.060926	0.376961	0.1365
4.55	0.454559	-0.58103	0.373842	0.335951	0.030962	-0.28363	0.031391	0.284943	0.69243	0.084763
4.6	0.226994	-0.53091	0.592648	0.053767	0.038586	-0.17553	-0.1024	0.329226	0.660889	0.127677
4.65	0.079968	-0.34027	0.293391	-0.18966	-0.06211	-0.03484	-0.04385	0.325527	0.394699	0.062016
4.7	0.016982	0.088352	0.069357	0.213287	-0.15616	0.548759	-0.0039	0.308803	0.243317	0.077303
4.75	-0.00165	0.192425	0.027723	1.33323	-0.26899	0.668053	-0.14189	0.310571	0.369181	0.13625
4.8	-0.17886	0.015314	-0.01238	1.42749	-0.36846	0.360341	-0.22169	0.403429	0.487054	0.221611
4.85	-0.30267	-0.10862	-0.01999	0.638627	-0.46731	0.304495	-0.0144	0.542472	0.374258	0.253977
4.9	-0.42844	-0.22496	0.034812	0.207426	-0.51271	0.563217	0.117213	0.38885	0.318821	0.174706
4.95	-0.18224	-0.19135	0.039346	-0.09792	-0.34251	0.599296	0.170561	0.1456	0.192183	0.12975
5	0.559588	0.256529	-0.01076	-0.01203	-0.22126	0.292034	0.145625	-0.00252	0.125887	0.128622
5.05	0.515869	0.237494	-0.00377	0.477492	-0.23636	0.124994	-0.04598	-0.12768	0.155538	0.138265
5.1	-0.14687	-0.28557	-0.01492	0.343116	-0.2629	0.129306	-0.09686	-0.13824	0.126846	0.10541
5.15	-0.24602	-0.15434	-0.20014	-0.30981	-0.36844	0.146166	0.113313	-0.11477	0.193179	0.09964
5.2	0.054114	0.736418	-0.31008	-0.21842	-0.42274	0.209071	0.222958	0.049921	0.316293	0.080474
5.25	0.202181	0.968901	0.131592	0.52279	-0.44033	0.193554	0.524543	0.161098	0.277783	0.051871
5.3	0.203516	0.61593	0.454206	0.6325	-0.3777	0.146238	0.611336	0.107828	0.066654	-0.08446
5.35	0.058012	0.256724	0.279298	0.392345	-0.20085	0.142754	0.161356	0.076559	-0.30857	-0.19948
5.4	-0.36194	-0.6184	0.169085	0.280807	-0.08789	0.244634	-0.0402	-0.01281	-0.38427	-0.38784
5.45	-0.38035	-0.73353	-0.2317	0.004312	-0.14344	0.179959	0.110911	-0.08214	-0.39785	-0.3425
5.5	0.094023	0.180091	-0.5382	0.173556	-0.22055	-0.11609	0.230456	0.010963	-0.22204	0.167514
5.55	0.18885	0.51534	-0.30676	0.592369	-0.24809	-0.22	0.495981	0.073236	0.231682	0.319962
5.6	0.117504	0.222192	-0.14278	0.51003	-0.25063	-0.28207	0.566167	0.017994	0.319457	0.210342
5.65	0.0925	0.0122	0.080888	0.031742	-0.26988	-0.31079	0.255253	-0.00468	0.296619	0.086237
5.7	-0.28073	-0.05181	0.183834	0.041615	-0.28108	-0.35896	0.094709	0.039775	0.34151	-0.14844
5.75	-0.35323	-0.01845	-0.12996	0.298337	-0.35276	-0.34899	0.369399	0.028414	0.286741	-0.28332
5.8	0.041329	0.276968	-0.44036	0.242855	-0.35882	-0.17318	0.41426	-0.31775	0.120737	-0.23708
5.85	0.137967	0.427994	-0.84361	-0.03161	-0.23293	-0.06325	-0.05336	-0.56036	-0.09007	-0.25319
5.9	-0.02068	0.270834	-1.00074	-0.15113	-0.15108	-0.09035	-0.36381	-0.45344	-0.11333	-0.36336
5.95	-0.09043	0.115733	-0.66952	-0.31175	-0.04013	-0.16879	-0.45128	-0.32895	0.020191	-0.32315
6	-0.19551	0.15041	-0.37051	0.037268	-0.00144	-0.27912	-0.36846	-0.05923	0.104201	-0.11873
6.05	-0.18003	0.094882	-0.20558	0.601865	-0.25182	-0.2663	0.121249	0.119351	0.186557	-0.09199
6.1	0.17303	0.321989	-0.08671	0.66821	-0.38601	-0.15307	0.362917	0.011474	0.202929	-0.1439
6.15	0.299367	0.443362	0.142348	0.518959	-0.41672	-0.11791	0.412538	-0.05155	0.120968	-0.14631
6.2	0.157455	0.450361	0.28681	0.114159	-0.4002	-0.25172	0.424474	0.025332	0.182223	-0.17159
6.25	0.095999	0.450172	0.128305	-0.45338	-0.39551	-0.39324	0.310334	0.059187	0.442164	-0.10378
6.3	0.102402	0.625291	-0.03016	-0.41859	-0.25888	-0.62723	0.339064	0.093461	0.485655	-0.03327
6.35	0.066846	0.547195	-0.06641	-0.06673	0.552592	-0.59086	0.523482	0.147928	0.244514	-0.02339
6.4	-0.04751	0.080032	-0.06052	0.082901	0.895607	-0.27066	0.581034	0.199618	0.172051	-0.01578
6.45	-0.00074	-0.16202	0.119104	0.194665	0.601495	-0.06561	0.551269	0.200944	0.20011	0.05641
6.5	0.313687	-0.33792	0.182613	0.260029	0.454629	0.188346	0.455876	-0.06869	0.158575	0.213833
6.55	0.44358	-0.37501	0.287609	0.289659	0.555098	0.343167	0.085048	-0.2805	-0.03213	0.338092
6.6	0.284447	0.0761	0.36499	-0.0093	0.559793	0.501476	0.024578	-0.45461	-0.11759	0.470238
6.65	0.226814	0.368833	0.337522	-0.57129	0.329709	0.317238	0.667009	-0.55329	-0.06529	0.339344
6.7	0.084667	0.602238	0.243023	-0.69912	0.111107	-0.02711	0.81502	-0.48687	0.004095	0.191145
6.75	0.021729	0.551873	0.096998	-0.78384	-0.26927	-0.11277	0.448126	-0.46486	0.135238	0.342818
6.8	0.062629	-0.21865	0.041143	-0.86603	-0.41472	-0.06068	0.283418	-0.53379	0.227937	0.570385
6.85	0.021949	-0.64084	-0.00375	-1.01056	0.140162	0.042466	0.265494	-0.47933	0.344379	0.51094
6.9	0.147896	-0.74904	-0.10987	-0.66438	0.356191	0.081669	0.387778	-0.2109	0.434605	0.398111
6.95	0.25392	-0.74204	-0.06702	0.132301	0.195163	0.139248	0.67777	-0.1604	0.576322	0.312132
7	-0.00951	-0.19701	-0.11685	0.476966	0.264035	0.173621	0.759967	-0.213	0.537314	0.332495
7.05	-0.2333	0.095358	-0.21219	0.845264	0.754119	0.101212	0.493917	-0.18361	0.127069	0.491372
7.1	0.182556	0.030909	-0.21681	0.948438	0.956047	0.018868	0.27554	0.157588	-0.11289	0.577502
7.15	0.51084	-0.05163	-0.19081	0.947778	1.1214	-0.06529	-0.03289	0.212609	-0.24881	0.556308
7.2	0.461106	-0.25484	-0.21212	0.623134	1.23115	-0.1395	-0.11256	-0.07735	-0.22674	0.427528
7.25	0.436389	-0.29205	-0.45159	0.061439	1.17562	-0.13345	0.124224	-0.22823	-0.20093	0.402212
7.3	0.068616	0.234992	-0.53388	-0.24109	1.06812	-0.0326	0.149021	-0.28474	-0.06248	0.4344
7.35	-0.20759	0.645927	-0.24889	-0.45754	0.726545	-0.10654	-0.2842	-0.26226	0.313986	0.47469
7.4	0.005476	0.914115	-0.15457	-0.38713	0.537855	-0.42813	-0.50491	-0.11972	0.323298	0.595207
7.45	0.130647	0.96137	-0.14655	-0.20211	0.326577	-0.62442	-0.37733	-0.0359	0.223142	0.518781
7.5	0.11204	0.674043	-0.16925	-0.14229	0.079018	-0.59415	-0.14782	0.047015	0.292985	0.344926
7.55	0.115585	0.43612	-0.18158	-0.18191	-0.39569	-0.38016	0.285358	0.110368	0.246087	-0.02961
7.6	0.099003	0.542201	-0.16596	-0.52105	-0.55953	-0.24071	0.379715	0.234468	0.202273	-0.30284
7.65	0.15316	0.585596	-0.14514	-0.97431	-0.3156	-0.0895	-0.09859	0.11612	0.158212	-0.00536
7.7	0.45819	0.178932	-0.12552	-0.6859	-0.0859	0.052473	-0.23016	-0.29482	0.028988	0.284941
7.75	0.619983	0.023802	-0.07325	-0.07084	0.648948	0.075221	0.100187	-0.29967	0.037993	0.398372
7.8	0.36264	-0.11752	-0.01861	-0.00083	0.860733	-0.08672	0.305585	0.036703	0.115323	0.44622
7.85	0.185444	-0.28244	0.040692	-0.04555	0.592748	-0.28896	0.476044	0.134005	0.214871	0.111381
7.9	0.475803	-0.31355	-0.03891	-0.21956	0.408397	-0.15605	0.393921	0.234709	0.147247	-0.18074
7.95	0.69786	-0.37289	-0.31677	-0.35014	0.232348	0.054539	-0.03018	0.279237	-0.01276	-0.14178
8	0.391035	-0.53583	-0.35583	-0.31584	0.189469	-0.00134	-0.1625	0.222332	0.056044	-0.02894
8.05	0.080614	-0.56785	-0.21211	-0.21813	0.265902	-0.0861	0.056061	0.16712	0.302057	0.009738
8.1	0.174836	-0.72344	-0.14227	-0.21826	0.180245	-0.20065	0.047736	0.04759	0.322365	-0.02236
8.15	0.321267	-0.86599	-0.18519	-0.20258	-0.12542	-0.46508	-0.35377	-0.07744	0.014637	-0.06256
8.2	0.439773	-0.84686	-0.21169	-0.24098	-0.18301	-0.41203	-0.55795	-0.24474	-0.26668	0.026725
8.25	0.463989	-0.8244	-0.12268	-0.29147	0.031507	-0.23968	-0.58994	-0.19288	-0.2646	-0.41091
8.3	-0.07759	-0.36574	-0.14084	0.001256	0.141203	-0.2918	-0.56278	-0.00642	0.011777	-0.65745
8.35	-0.53129	0.17489	-0.16086	0.32877	0.150475	-0.3713	-0.38209	0.039218	0.552997	-0.27823
8.4	-0.44069	0.237321	-0.17786	0.138954	0.13497	-0.35766	-0.27744	0.014296	0.526752	-0.17394
8.45	-0.32153	0.084621	-0.26823	-0.21853	0.084247	-0.32208	-0.20472	-0.14054	0.057263	-0.05211
8.5	-0.10285	-0.09114	-0.2348	-0.55498	0.121797	-0.36369	-0.21469	-0.41767	-0.2798	0.04428
8.55	0.196121	-0.25384	-0.00403	-0.78261	0.324573	-0.4201	-0.39965	-0.33321	-0.5658	0.168253
8.6	0.233741	-0.22222	0.262063	-0.22567	0.467085	-0.26803	-0.52832	-0.06635	-0.57903	0.153223
8.65	0.163407	-0.12393	0.108644	0.41177	0.558163	-0.16841	-0.52428	-0.06301	-0.53305	-0.16113
8.7	0.280997	-0.17725	-0.17272	0.034372	0.501148	-0.37652	-0.54948	-0.11951	-0.39315	-0.29045
8.75	0.256455	-0.28511	-0.14203	-0.51573	0.236129	-0.49724	-0.71551	0.030847	0.053749	-0.15198
8.8	-0.03632	-0.32889	0.040932	-0.43064	0.019395	-0.19865	-0.75439	0.307181	0.380509	0.015498
8.85	-0.2313	-0.32144	0.134221	-0.28961	-0.24466	0.449527	-0.74723	0.17643	0.380684	0.28162
8.9	-0.1907	-0.15853	0.003365	-0.69294	-0.26994	0.418695	-0.57207	-0.1179	0.224897	0.425354
8.95	-0.06683	0.047418	-0.32055	-1.01216	-0.00422	-0.16087	-0.15036	-0.15819	-0.18492	0.601549
9	0.399362	0.147117	-0.40962	-0.5697	0.033178	-0.31717	-0.01356	-0.11995	-0.38452	0.471914
9.05	0.825382	0.135342	-0.17913	-0.0641	-0.06489	-0.31444	0.055506	-0.06817	-0.33196	0.149655
9.1	0.300862	-0.0803	-0.08575	0.020112	-0.13943	-0.21182	-0.03822	0.047369	-0.38437	0.0649
9.15	-0.21819	-0.3023	-0.11507	0.035501	-0.16307	-0.16846	-0.41853	-0.05618	-0.3789	-0.04535
9.2	0.038676	-0.22818	-0.06454	-0.12115	-0.16236	-0.14068	-0.41003	-0.21798	-0.30525	-0.14271
9.25	0.34407	-0.16934	0.324004	-0.29089	-0.0026	-0.01764	-0.20174	-0.12824	-0.06739	-0.44663
9.3	0.375995	0.047421	0.477651	-0.33908	0.012766	0.114912	-0.2287	0.016695	0.046066	-0.37763
9.35	0.475936	0.513394	0.392171	-0.44367	-0.01432	0.209517	-0.35006	0.016507	0.131583	0.026453
9.4	0.262019	0.261977	0.224408	-0.63534	-0.05048	0.15223	-0.38596	-0.03491	0.497799	0.080321
9.45	-0.12087	-0.06278	0.04392	-0.79037	-0.07644	0.048326	-0.44277	-0.14887	0.961168	0.071268
9.5	0.033434	0.160791	-0.07624	-0.51806	-0.21283	0.049148	-0.52246	-0.33194	0.655195	0.106083
9.55	0.224555	0.456846	-0.20256	-0.23255	-0.43689	0.067801	-0.51847	-0.38889	0.072138	0.077482
9.6	-0.06708	0.425574	-0.14619	-0.26699	-0.4094	0.003068	-0.49459	-0.41509	-0.0633	-0.0178
9.65	-0.2846	0.137383	0.104954	-0.18962	-0.03277	-0.09092	-0.58895	-0.4059	0.088469	-0.23277
9.7	-0.2314	-0.29859	0.194127	0.340567	0.194499	0.049981	-0.61809	-0.34503	0.033654	-0.37239
9.75	-0.1453	-0.64908	0.268345	0.714028	0.347817	0.35982	-0.58465	-0.25566	-0.19116	-0.62798
9.8	-0.03426	-0.5126	0.219792	0.337289	0.407902	0.444805	-0.42842	-0.17957	-0.11073	-0.42913
9.85	0.09701	-0.37585	-0.1202	-0.16858	0.346335	0.572023	-0.2614	-0.31383	-0.06556	0.035318
9.9	-0.05561	-0.47092	-0.20322	-0.61238	0.252952	0.570743	-0.27962	-0.44065	-0.20857	0.124037
9.95	-0.308	-0.57747	0.289199	-0.83388	0.036562	0.531876	-0.44164	-0.2658	-0.13591	0.168
10	-0.15138	-0.4768	0.412691	-0.68853	-0.00822	0.503401	-0.49984	-0.08316	0.082664	-0.04285
10.05	0.078546	-0.31983	0.080465	-0.51685	0.074311	0.445696	-0.63661	-0.20229	0.137992	-0.47615
10.1	-0.28971	-0.43054	-0.01076	-0.41157	0.10057	0.217477	-0.69783	-0.34825	0.104833	-0.37196
10.15	-0.8963	-0.52797	0.063086	-0.26016	0.085366	-0.15422	-0.6065	-0.23255	0.029854	-0.18377
10.2	-0.75335	-0.44759	0.146609	0.0676	0.119798	-0.19088	-0.58111	-0.09355	-0.1574	-0.22065
10.25	-0.4949	-0.44266	0.220894	0.321393	0.286204	-0.1721	-0.74362	-0.02381	-0.39399	-0.24677
10.3	-0.25876	-0.23295	0.114194	0.743794	0.259139	-0.22059	-0.72581	0.027148	-0.36652	-0.15163
10.35	0.155024	0.137364	-0.31523	0.97123	0.129526	-0.27919	-0.52551	0.036014	-0.2361	-0.06094
10.4	-0.07223	0.019243	-0.37697	0.323919	0.082755	-0.29025	-0.30021	0.060511	-0.20887	0.147313
10.45	-0.47376	-0.17339	0.041545	-0.22382	0.21399	-0.29212	0.023243	0.064376	-0.11767	0.346487
10.5	-0.42581	-0.11396	0.271549	-0.08271	0.215206	-0.46294	-0.02851	0.056522	-0.02461	0.187977
10.55	-0.27306	0.044357	0.199641	-0.0066	0.172033	-0.80114	-0.26886	-0.03774	-0.18616	0.053832
10.6	-0.00974	-0.21479	0.187843	-0.34302	0.305836	-0.6432	-0.24005	-0.13508	-0.45896	0.103962
10.65	0.325275	-0.65589	0.335789	-0.56923	0.679791	-0.28051	-0.28106	-0.34134	-0.61551	0.15209
10.7	0.201345	-0.72231	0.172133	-0.44161	0.786869	-0.29175	-0.24845	-0.45841	-0.25542	0.078865
10.75	-0.15116	-0.6825	0.015477	-0.3137	0.684564	-0.39009	-0.18476	-0.15135	0.126397	0.019051
10.8	0.130875	-0.47431	0.06644	-0.09672	0.705105	-0.32138	-0.2637	0.085928	0.253309	0.017301
10.85	0.699689	-0.21632	-0.00952	0.089749	0.91759	-0.18152	-0.34332	0.187251	0.380571	0.04607
10.9	0.645772	-0.25271	0.033046	0.39278	0.99133	-0.01247	-0.49929	0.199981	0.232313	0.245513
10.95	0.437336	-0.35801	0.441698	0.529802	0.999468	0.230856	-0.77557	-0.08632	-0.03502	0.447478
11	0.311371	-0.42244	0.678412	0.350793	0.887038	0.140517	-0.81666	-0.22984	-0.00974	0.862331
11.05	0.228255	-0.35929	0.624274	0.228937	0.781477	-0.2802	-0.69395	-0.09424	0.066555	1.15832
11.1	0.419499	-0.44839	0.586109	-0.22821	0.70545	-0.23206	-0.42553	0.040377	0.116238	1.11604
11.15	0.776079	-0.50115	0.657517	-0.55413	0.680888	0.164292	-0.07826	0.455914	0.209395	1.10455
11.2	0.828769	-0.38565	0.66246	-0.19777	0.691901	0.210669	0.060496	0.638591	0.334185	1.07952
11.25	0.831853	-0.24223	0.266882	0.149918	0.733268	0.146577	0.085137	0.393019	0.320078	1.06421
11.3	0.962994	-0.26515	0.166558	0.601859	0.662785	0.176458	-0.0241	0.238877	0.369877	1.09042
11.35	1.14783	-0.23077	0.513926	0.750143	0.500909	0.430511	-0.16079	0.253914	0.531642	1.17663
11.4	0.947328	0.084597	0.650372	0.311847	0.645879	0.384088	-0.05114	0.264702	0.447574	0.962522
11.45	0.479045	0.769025	0.795815	0.130327	0.91106	0.084155	0.06441	0.276159	0.284019	0.957456
11.5	0.270085	0.730037	0.948393	0.317447	0.772637	0.10358	0.089689	0.275237	0.020929	1.47892
11.55	0.335602	0.36073	1.14966	0.363307	0.062297	0.211636	0.038042	0.118867	-0.23427	1.69466
11.6	0.601468	0.109562	1.14225	0.323152	-0.03609	0.368488	0.01557	0.03636	-0.10992	1.18538
11.65	1.12065	-0.01135	0.750272	0.181161	0.236934	0.505179	-0.13373	0.021216	0.091015	0.910712
11.7	1.20142	-0.02555	0.349929	-0.6649	0.286942	0.511294	-0.32652	0.006229	0.262217	0.764961
11.75	0.638777	-0.06686	-0.04196	-0.99984	0.125528	0.265218	-0.38798	0.156316	0.413587	0.657577
11.8	0.630075	-0.02437	-0.15099	-0.49572	0.12853	0.004923	-0.02763	0.272394	0.302425	0.736398
11.85	1.13265	0.179575	-0.03571	-0.18477	0.306301	-0.28518	0.544178	0.60576	0.156588	0.95635
11.9	1.61245	0.315658	-0.1199	0.170469	0.515234	-0.32524	0.439156	0.637678	0.196338	1.31925
11.95	2.36854	0.276817	0.116542	0.238202	1.01827	-0.18256	-0.18251	0.383969	0.271886	1.40509
12	2.28997	0.224898	0.548808	-0.08951	0.99768	-0.08824	-0.33647	0.31047	0.190692	1.31927
12.05	1.4556	0.331294	0.795695	-0.208	0.652627	0.030545	-0.10142	0.481962	0.082768	1.22031
12.1	1.24316	0.44632	0.896971	-0.07558	0.579107	0.214421	0.239726	0.585741	0.168209	1.19682
12.15	1.46145	0.566819	0.942734	-0.01791	0.417879	0.122375	0.589503	0.633944	0.301231	1.38897
12.2	1.43539	0.84821	0.82211	-0.04266	0.587638	-0.05253	0.438597	0.671628	0.511919	1.67235
12.25	0.976857	1.1904	0.310394	-0.0087	1.16228	-0.05796	-0.09527	0.674653	0.74724	1.66598
12.3	0.804158	1.10113	0.078414	0.265393	1.31423	-0.1387	0.110195	0.667444	0.706689	1.66318
12.35	0.856895	0.652211	0.515206	0.48676	1.37123	-0.14058	0.698516	0.646755	0.660742	1.65136
12.4	1.42426	0.499313	0.760199	0.507016	1.35556	0.084183	0.74585	0.624076	0.698802	1.33141
12.45	2.25309	0.637209	0.626111	0.558332	1.28762	0.389456	0.702959	0.566365	0.784419	1.31099
12.5	2.021	0.862648	0.578375	0.672668	1.33109	0.316479	0.421318	0.598095	0.820329	1.84675
12.55	1.95313	1.23359	0.667542	0.623733	1.49763	-0.04153	0.083974	0.831954	0.838042	2.04446
12.6	1.99175	1.186	0.760866	0.266755	1.47836	-0.08118	0.145025	0.905595	0.653087	2.49529
12.65	1.96769	0.565921	0.997802	0.059957	1.30827	0.232725	0.437983	0.902286	0.431283	2.96145
12.7	1.9971	0.550828	1.06909	-0.32649	1.0881	0.50156	0.467196	0.881693	0.619612	3.32743
12.75	1.89344	1.46561	1.02352	-0.36906	0.810815	0.526026	0.236601	0.845183	0.958279	3.17284
12.8	1.85203	1.99029	0.980155	0.217739	0.699662	0.415769	0.104547	0.856022	0.805915	2.69995
12.85	2.04639	2.23333	0.584052	0.515002	0.657243	0.314717	0.087792	0.923449	0.456721	2.46664
12.9	2.21923	2.13253	0.446147	0.708352	0.951798	0.204571	0.142091	0.934548	0.453249	2.31052
12.95	2.14489	1.4104	0.874561	0.676529	1.61691	0.082434	0.248382	0.957849	0.521613	2.29401
13	2.18583	1.08016	1.10818	0.667472	1.5638	-0.01421	0.426108	0.927522	0.774505	2.31912
13.05	2.46168	1.34641	1.07206	0.669019	1.14314	-0.06188	0.648127	0.800387	1.13092	2.42746
13.1	2.32772	1.5131	1.10824	0.873685	1.02899	0.047915	0.662132	0.755979	1.10729	2.56888
13.15	2.11291	1.49818	1.11943	0.772319	1.16002	0.245787	0.666704	0.654164	1.07643	2.72423
13.2	2.23319	1.47144	1.05839	0.475558	1.25816	0.333916	0.868215	0.612712	1.0547	2.79887
13.25	2.31284	1.03909	1.25653	0.383825	1.28535	0.44831	1.11713	0.53318	1.03324	2.53349
13.3	2.31698	0.923224	1.29895	0.536995	1.36431	0.610483	0.886818	0.630176	1.10127	2.43571
13.35	2.31097	1.29358	1.01759	0.498778	1.61686	0.57255	0.219001	0.873108	1.15753	2.34623
13.4	2.45006	1.54313	0.968223	0.355151	1.77202	0.576435	-0.07425	0.987561	1.13622	1.96257
13.45	2.91228	1.9502	1.1078	0.154126	1.87068	0.520776	-0.14441	1.08562	1.13054	2.095
13.5	3.02776	2.13451	1.24398	-0.30964	1.92696	0.370033	0.0918	1.16503	1.11868	2.49161
13.55	3.04726	1.82439	1.23429	-0.17816	1.89062	0.277997	0.515986	1.20896	1.1124	2.5802
13.6	2.86306	1.7777	1.14592	0.893341	1.97259	0.269728	0.549988	1.03499	1.20883	2.75571
13.65	2.52563	2.18236	1.27992	1.11818	2.02989	0.455172	0.424029	0.711068	1.41948	2.90149
13.7	2.49364	2.24243	1.4032	0.851124	1.96951	0.481051	0.384494	0.619836	1.5465	2.8093
13.75	2.93946	2.30986	1.35675	0.952957	1.81629	0.600163	0.441869	0.670701	1.51331	3.04109
13.8	3.081	2.43033	1.34322	1.66116	1.75265	0.667936	0.575345	0.792251	1.64988	3.44918
13.85	2.78253	2.12005	1.44613	1.65802	1.60712	0.54728	0.792399	0.955712	1.8691	3.03471
13.9	2.76027	1.98819	1.57966	1.07453	1.66222	0.571584	0.77312	0.897491	1.59771	2.40266
13.95	2.90528	2.20876	1.61055	0.796676	1.75011	0.784235	0.561983	0.733085	1.21225	2.75408
14	2.98032	2.4074	1.52473	0.393083	1.53567	1.04702	0.496514	0.71502	1.32402	3.02528
14.05	2.95545	2.45427	1.25236	0.227083	1.01846	1.23317	0.390695	0.742701	1.57529	2.49666
14.1	2.84167	2.64252	1.15974	0.035188	1.01088	1.20015	0.676366	0.73242	1.50854	2.2826
14.15	2.7742	2.67447	1.21477	0.139768	1.14211	0.978267	1.04145	0.718637	1.36515	2.22774
14.2	2.93139	2.49528	1.31512	0.421503	1.21603	0.799561	0.838473	0.840929	1.34583	2.08517
14.25	3.01836	2.44403	1.5355	0.345335	1.25376	0.719539	0.408496	1.04905	1.4336	2.39852
14.3	2.88091	2.64897	1.7632	-0.00196	1.36747	0.684958	0.58678	1.15659	1.4754	2.68043
14.35	3.11932	3.26475	1.7025	-0.02598	1.5719	0.478004	0.957852	1.30478	1.69698	2.37793
14.4	3.54694	3.30188	1.36733	0.100476	1.64357	0.271931	0.999489	1.29475	1.78555	2.2109
14.45	3.91822	3.05925	1.19734	0.260771	1.78466	0.421033	1.02758	1.17546	1.52673	2.57054
14.5	4.07436	2.87736	1.34724	0.589506	1.9062	0.598099	0.756697	0.974854	1.26987	2.91304
14.55	3.78424	2.44109	1.37462	0.667243	2.05446	0.779687	0.223142	0.790126	1.31412	3.21468
14.6	3.3184	2.28874	1.64221	0.642578	1.9562	0.915447	0.206531	0.973754	1.43498	3.50726
14.65	3.16354	2.60874	1.94265	0.704615	1.67226	0.596585	0.570119	1.2575	1.20271	3.60676
14.7	3.25887	2.84656	1.67234	0.876659	1.61743	0.350639	1.03911	1.04202	0.925211	3.55301
14.75	3.64542	3.03619	1.22294	0.791459	1.69413	0.280235	1.36319	0.754067	0.80402	3.58232
14.8	3.91052	2.95799	1.08167	0.742771	1.5376	0.234698	1.02364	0.882624	0.790966	3.63612
14.85	3.92289	2.67945	1.02843	0.736181	1.27116	0.341506	0.577879	1.04496	0.889111	3.43405
14.9	3.83189	2.78982	1.03645	0.885277	1.4231	0.445318	0.654503	1.16952	1.20849	3.42865
14.95	3.45826	3.2786	1.30865	0.998256	1.77087	0.453284	0.732764	1.30534	1.42831	4.06092
15	3.42642	3.41396	1.5274	1.12152	1.74552	0.502217	0.75633	1.55094	1.29393	4.27133
15.05	3.82244	3.04691	1.61135	1.13876	1.63688	0.901514	0.744824	1.80469	1.05029	3.76554
15.1	3.89952	2.85716	1.60431	1.08307	1.58933	1.17241	0.565301	1.82272	1.04736	3.37044
15.15	3.54612	2.949	1.53619	0.936703	1.44033	1.03998	0.479996	1.81692	1.14104	2.99252
15.2	3.39741	3.17745	1.2935	0.675609	1.48314	0.865968	0.61667	1.81015	1.09508	2.93731
15.25	3.20616	3.26205	0.796064	0.934255	1.52859	0.62468	0.697111	1.82198	0.887105	3.54857
15.3	2.98394	3.23876	0.732723	1.75227	1.57897	0.502957	0.982429	1.85706	0.586458	3.58681
15.35	3.28045	2.97521	1.01376	1.92455	1.63212	1.01056	1.35045	1.89463	0.648824	3.54176
15.4	3.60842	2.74048	1.25816	1.81502	1.67449	1.3675	1.21504	1.85193	1.04666	3.60847
15.45	3.27591	2.75042	1.52607	1.72014	1.71903	1.44516	0.983401	1.76261	1.36707	3.83614
15.5	3.1096	3.22511	1.73942	1.63042	1.7251	1.38475	1.1015	1.56685	1.41973	3.91903
15.55	3.23295	3.40262	1.87516	1.57798	1.69695	1.15687	1.32519	1.43488	1.20531	3.92763
15.6	3.56909	3.48218	1.66563	1.57028	1.77394	1.10131	1.14075	1.37198	1.36644	3.92365
15.65	4.07666	3.46904	1.38489	1.15326	1.89628	1.07185	0.651941	1.30884	1.79941	3.64058
15.7	4.10767	3.22465	1.1683	0.343588	1.98236	0.969133	0.523508	1.23886	2.01687	3.54888
15.75	4.01072	3.35796	0.886466	0.424004	2.08419	1.09166	0.630189	1.15353	2.10119	3.29706
15.8	4.1085	3.72233	0.809962	0.961094	2.14631	1.26097	0.954011	1.11414	2.16865	3.17747
15.85	4.47793	3.84797	0.645463	1.04556	2.22807	1.38951	1.23776	1.11835	2.12676	2.9657
15.9	4.96031	3.97632	0.599276	1.02824	2.22451	1.27781	1.31181	1.21517	2.22139	3.04318
15.95	4.78463	4.32834	1.02684	1.11587	2.12618	0.693042	1.39069	1.33652	2.1085	3.51211
16	4.1449	4.42756	1.40203	1.32609	2.00865	0.457254	1.16622	1.58213	1.51748	3.57129
16.05	3.84285	3.95671	1.62849	1.5372	1.88777	0.963767	0.85786	1.74938	1.25798	3.27013
16.1	3.92977	3.65271	1.73381	1.91396	1.72905	1.3085	0.998259	1.89359	1.34743	3.19552
16.15	4.13	3.7748	1.69223	1.72023	1.55016	1.25137	1.29865	2.00252	1.59201	3.39895
16.2	4.20736	4.05362	1.54463	1.22474	1.68659	1.04409	1.16636	2.00882	1.81191	3.46561
16.25	4.28109	3.9345	1.24573	0.90712	1.9153	0.632035	0.82176	1.95064	1.84681	3.47686
16.3	4.29647	3.81243	1.2813	0.600113	2.04894	0.529613	0.618855	1.66062	1.75561	3.3845
16.35	4.30171	3.914	1.57047	0.676555	2.12583	0.905194	0.443435	1.48584	1.71742	3.17612
16.4	4.31101	3.86248	1.64821	0.980223	2.11385	1.11963	0.759901	1.5121	1.83848	3.07551
16.45	4.02106	3.95699	1.74186	0.948984	2.06217	0.956634	1.19525	1.60421	1.90446	2.96505
16.5	3.45546	3.85667	1.79417	0.82537	1.87053	0.821846	1.01969	1.71051	1.86069	3.02668
16.55	3.85973	3.42928	1.43786	0.672118	1.62924	0.744819	0.672089	1.7115	1.67312	3.21148
16.6	4.88322	3.2257	1.44079	0.481335	1.39583	0.695689	0.579683	1.46981	1.46963	3.56486
16.65	5.20423	3.43308	1.77147	0.932859	1.24405	0.528875	0.630389	1.35761	1.42058	4.27289
16.7	4.87839	3.67331	1.72471	1.5703	1.64842	0.374966	0.862611	1.45483	1.45515	4.53937
16.75	4.41595	4.55114	1.69723	1.1227	2.31674	0.620033	1.06545	1.50017	1.33226	4.70439
16.8	4.03168	4.9037	1.69728	0.392005	2.2737	0.970586	0.957507	1.50089	0.930585	4.39873
16.85	3.86905	4.76547	1.89621	0.951586	2.15715	0.832246	0.822447	1.44486	0.801076	3.58439
16.9	4.041	4.74295	1.79262	1.8572	2.12447	0.809074	0.778371	1.28884	0.939201	3.33166
16.95	4.55907	4.30735	1.25723	1.46485	2.07757	0.969809	0.990851	1.15332	0.976889	3.39716
17	4.83568	3.93607	1.25303	0.67207	2.0692	0.932398	1.13765	0.855932	1.12062	3.55036
17.05	4.46139	3.99938	1.5426	0.598778	2.08242	0.862222	0.97842	0.698367	1.18938	3.66762
17.1	4.06256	4.02651	1.66442	0.591575	1.93442	0.705809	0.613543	0.676431	1.11228	3.42689
17.15	3.82868	3.79228	1.62063	0.866525	1.75825	0.441182	0.558882	0.72422	0.988228	3.10764
17.2	3.65853	3.62631	1.48472	1.14614	1.85209	0.272028	0.64828	0.841195	1.00141	3.17221
17.25	3.7126	4.06596	1.51074	0.881453	1.99332	0.538383	0.732046	0.95923	1.03552	3.49735
17.3	3.7392	4.58221	1.43751	0.491489	2.02394	0.917501	1.10854	1.28973	0.869865	3.66672
17.35	3.55706	4.66014	1.21701	0.349793	1.99456	0.781056	1.2766	1.51041	0.861173	3.8359
17.4	3.66014	4.20992	1.08657	0.302145	1.74873	0.414677	0.966839	1.72363	1.126	3.82073
17.45	4.48327	3.96996	1.11155	0.358669	1.42669	0.318166	0.683035	1.63808	1.2542	3.94656
17.5	4.86379	3.72227	1.26769	0.499152	1.21656	0.253086	0.700518	1.11635	1.19667	3.999
17.55	4.34825	4.03881	1.48138	0.737414	1.04004	0.16857	0.846306	0.977426	1.24632	3.89296
17.6	3.89497	4.49034	1.33097	0.8916	0.922538	0.134626	0.878104	0.990034	1.44843	3.53077
17.65	3.79975	4.43333	0.894136	0.789866	0.808102	0.101795	0.560109	1.0361	1.52449	3.13078
17.7	3.63099	4.20034	0.783093	0.731629	0.912512	0.09337	0.183553	1.20164	1.44826	3.01206
17.75	3.84522	3.8484	0.852164	0.467244	1.03066	0.219935	0.184532	1.17754	1.36275	2.83439
17.8	4.21619	3.42849	0.812653	0.139507	0.918044	0.552389	0.494729	0.911729	1.15169	2.86177
17.85	4.20335	3.37708	0.905905	0.054565	0.731715	1.02403	0.794125	0.833209	1.03095	2.92471
17.9	3.96836	3.87126	1.11478	0.015962	0.663166	1.4683	0.87368	0.84703	0.795557	2.73674
17.95	3.79632	4.40267	1.38674	0.216888	0.536505	1.30873	0.852699	0.791636	0.752188	2.88703
18	3.60128	4.67639	1.47324	0.494336	0.418615	0.964829	0.546882	0.612952	0.950203	3.45388
18.05	3.33551	4.73887	1.31974	0.819926	0.294694	0.788631	0.456194	0.557962	1.04281	3.60728
18.1	3.19927	4.30539	0.904969	1.05017	0.084153	0.746024	0.716658	0.549369	0.924427	3.47634
18.15	3.3838	3.96051	0.349174	0.582902	-0.0911	0.913556	0.997797	0.636433	0.814498	3.43357
18.2	3.74409	4.01566	0.329203	0.172047	0.119744	1.40147	0.947877	0.827655	0.506354	3.03544
18.25	3.78886	4.13471	0.610598	0.652657	0.438354	1.55586	0.692533	0.831704	0.395677	2.7321
18.3	3.67666	4.302	0.712754	1.15292	0.538385	1.22458	0.321678	0.745327	0.77098	2.84764
18.35	3.22824	3.93141	0.745157	0.792908	0.539229	1.06583	0.099624	0.753324	0.958159	2.97546
18.4	2.85848	3.37058	0.876396	0.319674	0.38373	0.864215	0.361615	0.881345	0.980184	3.03113
18.45	3.14201	3.68547	1.19005	0.710741	0.221915	0.684299	0.583049	0.819201	0.819856	2.98323
18.5	3.49102	3.87368	1.30342	1.16714	0.229011	0.53783	0.664005	0.679752	0.518408	2.83864
18.55	3.47951	4.00981	1.27757	1.25774	0.247427	0.558622	0.841054	0.669945	0.567601	2.77039
18.6	3.25085	4.42778	1.17395	1.23029	0.295426	0.72077	0.401716	0.699068	0.54155	2.60827
18.65	2.94035	4.48073	1.04395	0.646048	0.362908	0.822569	0.128344	0.78675	0.476415	2.53926
18.7	2.51619	4.73853	1.12638	0.04423	0.371834	0.85252	0.215806	0.957799	0.491364	2.60619
18.75	2.66899	4.9086	1.37901	-0.35753	0.32578	0.818731	0.403895	0.931019	0.514174	2.6765
18.8	2.85161	4.60602	1.35098	-0.56994	0.112046	0.857601	0.496053	0.797717	0.746928	2.77824
18.85	2.82284	4.22695	1.28329	0.482826	-0.06873	0.961871	0.437715	0.749951	0.84104	2.91813
18.9	2.97554	4.02736	1.15512	1.39566	0.020159	1.10239	0.35946	0.672273	0.489654	3.04608
18.95	2.95022	4.02511	1.07482	0.67056	0.182495	1.05117	0.40932	0.461621	0.287954	3.11565
19	2.70469	4.0118	0.955608	0.030408	0.303255	0.721487	0.606525	0.184627	0.440976	3.10606
19.05	2.80615	3.85569	0.756731	0.026545	0.350613	0.489677	0.77099	0.335396	0.495364	2.92201
19.1	3.16256	3.19332	0.769559	0.008659	0.19824	0.132937	0.750139	0.672273	0.476551	2.61714
19.15	3.06263	2.8462	0.662249	-0.01363	0.053624	0.073153	0.478315	0.995954	0.479176	2.48245
19.2	2.74343	2.80332	0.689281	0.0687	-0.09632	0.138032	0.188287	1.28538	0.696118	2.53307
19.25	2.72283	3.1428	0.779468	0.406448	-0.23341	0.311263	0.351692	1.00033	1.00864	2.67269
19.3	2.81849	3.7548	0.580531	0.663897	-0.03507	0.825976	0.913116	0.528422	1.20999	2.79324
19.35	2.72329	4.03524	0.526672	0.752037	0.23073	0.8539	1.1612	0.542448	1.1859	2.70663
19.4	2.64964	3.90359	0.868693	0.820496	0.38068	0.682125	0.701525	0.655688	0.946108	2.52819
19.45	2.56685	3.46271	0.899302	0.625447	0.489562	0.677129	0.157992	0.706225	0.704302	2.46667
19.5	2.42534	2.90902	0.652477	0.395796	0.386711	0.721714	0.11772	0.758733	0.3971	2.0993
19.55	2.47507	2.7881	0.356655	0.28444	0.204138	0.672739	0.22438	0.709178	0.197688	1.93382
19.6	2.51721	2.68584	0.255117	0.21352	0.087528	0.361651	0.38581	0.627328	0.221157	1.88639
19.65	2.36048	2.50396	0.344102	0.11373	-0.0127	0.177049	0.298317	0.481198	0.472231	2.018
19.7	2.03864	2.43165	0.677678	0.09356	-0.068	-0.09434	-0.09834	0.336259	0.819544	2.31882
19.75	2.06522	2.36611	0.967957	0.423399	-0.09763	-0.09526	-0.35137	0.518975	1.0057	2.169
19.8	2.5389	2.57237	0.883149	0.598081	-0.07955	0.207936	-0.25848	0.720404	1.11473	1.72223
19.85	2.82059	2.59824	0.80003	-0.10557	-0.06769	0.255245	-0.08284	0.672684	1.19758	1.59109
19.9	2.80997	2.54267	0.636069	-0.46214	-0.11979	0.199936	-0.06944	0.586704	1.06587	1.55797
19.95	2.39441	2.57932	0.313293	0.076171	-0.17052	0.084787	-0.2343	0.403916	0.976783	1.8217
20	1.76847	2.38448	0.383489	0.413987	-0.13512	-0.21625	-0.50643	0.251128	0.98892	2.48602
20.05	1.87805		0.5729	0.010334	-0.12149	-0.28246	-0.57367	0.298485	0.944152
20.1	2.1332		0.664068	-0.29398	-0.43276	-0.1841	-0.38956	0.36329	0.627802
20.15	2.03082		0.685789	-0.49205	-0.76276	-0.12596	0.059997	0.497249	0.3617
20.2	1.79217		0.691155	-0.59728	-0.89152	0.032843	0.358457	0.652984	0.35368
20.25	1.77231		0.549067	-0.66785	-0.93712	0.130702	0.281382	0.645922	0.375407
20.3	1.88743		0.510205	-0.66153	-0.7956	0.097624	-0.25445	0.669157	0.572717
20.35	2.15706		0.530328	-0.40203	-0.67422	0.011883	-0.56727	0.671055	0.682433
20.4	2.3944		0.716073	-0.18755	-0.60159	-0.06891	-0.16313	0.64127	0.538605
20.45	2.38867		1.13772	-0.13128	-0.51022	0.082085	0.136671	0.826901	0.523339
20.5	2.40286		1.20747	-0.17683	-0.44598	0.429353	-0.03399	0.934463	0.474355
20.55	2.61166		1.03438	-0.33499	-0.41171	0.426735	-0.3783	0.738284	0.501594
20.6	2.7826		0.759072	-0.34783	-0.56192	0.192803	-0.46607	0.569341	0.469485
20.65	2.72806		0.367595	0.144673	-0.67968	0.167104	-0.19173	0.294873	0.315142
20.7	2.7253		0.293814	0.683235	-0.58396	0.413183	0.085953	0.096149	0.362917
20.75	2.65969		0.371792	1.30383	-0.49452	0.33259	0.088786	0.201615	0.35318
20.8	2.09145		0.44787	1.42373	-0.43237	0.025591	0.045967	0.289445	0.398725
20.85	1.88243		0.641269	0.625217	-0.37956	0.079965	-0.22359	0.357734	0.62136
20.9	1.96574		0.839697	0.169341	-0.32567	0.279096	-0.52452	0.391992	0.660362
20.95	1.90882		0.760391	-0.0771	-0.28328	0.20482	-0.43997	0.366137	0.299547
21	1.57903		0.610062	-0.20262	-0.10666	0.139738	-0.08991	0.365882	0.025552
21.05	1.29502		0.589836	-0.26528	0.044918	0.144385	0.089315	0.47481	0.062091
21.1	1.37852		0.40629	-0.33336	-0.25602	0.353218	-0.08804	0.525557	0.265648
21.15	1.43712		0.020044	-0.4862	-0.5468	0.45385	-0.52671	0.428404	0.418295
21.2	1.07486		0.058733	-0.4742	-0.43863	0.503442	-0.72424	0.33343	0.442563
21.25	0.881094		0.395045	-0.41431	-0.34922	0.491186	-0.43862	0.070577	0.410071
21.3	0.630182		0.5534	-0.40808	-0.419	0.149214	0.187798	-0.02086	0.234841
21.35	0.543008		0.299058	-0.46665	-0.46231	-0.16956	0.346402	0.304052	0.021505
21.4	1.06944		0.201072	-0.39161	-0.46558	-0.19547	0.192111	0.450465	0.115033
21.45	1.29022		0.067539	-0.03862	-0.454	0.023581	-0.0713	0.384063	0.159632
21.5	1.02223		-0.07127	0.32357	-0.48429	0.156248	-0.26641	0.324072	-0.0126
21.55	1.01224		0.062128	1.14065	-0.45562	0.315166	-0.24909	0.047886	0.131473
21.6	1.32		0.134121	1.24418	-0.02009	0.42117	-0.15622	-0.0346	0.213075
21.65	1.57322		0.090168	0.288913	0.380177	0.237184	-0.12033	0.258742	0.062693
21.7	1.82003		0.259772	-0.05487	0.45214	0.118805	-0.25167	0.415903	0.020723
21.75	1.69088		0.467996	0.444251	0.48925	0.038783	-0.30702	0.483979	0.148077
21.8	1.2433		0.379284	0.5356	0.705742	-0.01054	-0.0818	0.503091	0.252337
21.85	1.40096		0.388712	-0.07146	0.828058	-0.00751	0.200963	0.469924	0.16039
21.9	1.6501		0.509634	-0.20808	0.578639	0.000253	0.038081	0.453499	0.076496
21.95	1.53718		0.527817	0.212939	0.322311	-0.01918	-0.27817	0.435766	-0.1292
22	1.20399		0.307178	0.376111	0.200115	0.018344	-0.38296	0.364894	-0.45311
22.05	0.912262		0.088576	0.516261	0.109806	0.032905	-0.38199	0.104318	-0.30252
22.1	0.752409		0.096157	0.500542	-0.2062	0.009301	-0.29174	0.058162	-0.0675
22.15	0.866089		0.082405	0.132526	-0.4282	-0.13316	-0.09333	0.28356	0.009806
22.2	1.48165		0.095374	-0.1025	-0.27563	-0.18764	0.571907	0.272535	0.103334
22.25	1.9573		0.11598	-0.3076	-0.1482	-0.19784	0.780394	-0.04046	0.130952
22.3	1.81089		0.268385	-0.49136	-0.103	-0.17489	0.305199	-0.04591	0.261402
22.35	1.73488		0.446327	-0.76057	-0.03352	0.010718	-0.01057	0.326722	0.143762
22.4	1.50874		0.337965	-0.73634	0.109483	-0.18763	0.065363	0.503674	-0.25058
22.45	1.24401		0.106899	-0.26081	0.233233	-0.30676	0.312679	0.66009	-0.32071
22.5	1.11905		0.011359	-0.02886	0.364415	-0.07342	0.489812	0.694893	-0.18493
22.55	0.873915		0.229815	0.220895	0.43437	0.0409	0.286604	0.631284	-0.05528
22.6	0.807751		0.326615	0.173881	0.228976	0.012674	-0.25493	0.608091	0.087874
22.65	1.02836		0.277818	-0.09621	0.080838	0.097736	-0.33539	0.550696	0.109079
22.7	1.212		0.291177	-0.40329	0.277481	0.152805	0.110472	0.469331	0.121553
22.75	1.03179		0.201151	-0.84141	0.388429	-0.15854	0.302768	0.336446	0.169983
22.8	0.77067		0.141145	-0.78123	0.176494	-0.41872	0.223956	0.306221	0.210056
22.85	0.887283		0.308086	-0.30908	0.022082	-0.19737	-0.21626	0.270732	0.346508
22.9	0.88193		0.485198	-0.32808	0.045086	0.121786	-0.83106	0.299909	0.463351
22.95	0.835104		0.432637	-0.80075	0.062203	0.360432	-0.85004	0.343797	0.251169
23	1.01149		0.06219	-0.82653	0.160244	0.262163	-0.36963	0.41536	-0.10337
23.05	1.02716		-0.40997	-0.51205	0.253567	0.055193	-0.04072	0.552389	-0.16383
23.1	0.825669		-0.36583	-0.60067	0.117753	-0.06687	0.012075	0.525985	-0.14249
23.15	0.989349		0.088989	-1.07992	0.065	-0.14931	-0.27996	0.373421	-0.13428
23.2	1.54862		0.646151	-1.08915	0.333607	-0.07935	-0.61653	0.244285	-0.13796
23.25	1.73655		1.02935	-0.71773	0.49743	0.023053	-0.33988	0.138195	-0.01666
23.3	1.50158		0.83626	-0.56885	0.508403	-0.22586	0.342354	0.273779	0.156918
23.35	1.34362		0.464086	-0.46322	0.481723	-0.60508	0.612976	0.604642	0.048214
23.4	0.943184		0.247286	-0.49988	0.264369	-0.4839	0.310315	0.641824	-0.15974
23.45	0.727619		0.142596	-0.77796	0.092757	-0.15188	-0.02437	0.580358	-0.32081
23.5	1.33292		0.275898	-0.74434	-0.10864	0.032733	-0.126	0.49192	-0.54298
23.55	1.68168		0.199335	-0.4956	-0.26143	0.134889	-0.06778	0.381643	-0.44248
23.6	1.58728		-0.06477	-0.51011	-0.16509	0.234026	0.3178	0.278138	-0.20509
23.65	1.4941		-0.18346	-0.69463	-0.09501	0.197603	0.64192	0.155021	0.223464
23.7	1.37654		-0.00588	-0.80839	-0.11116	0.070487	0.402509	0.064743	0.973983
23.75	1.34958		0.267275	-1.07522	-0.15317	-0.07701	0.06547	-0.01533	0.763339
23.8	1.51445		0.087342	-0.9794	-0.23599	-0.06588	-0.13108	0.057967	0.247836
23.85	1.84838		-0.20656	-0.55644	-0.24061	-0.03871	-0.06128	0.2278	0.523927
23.9	1.8503		0.152069	-0.36432	0.251857	0.086732	0.343354	0.289634	0.883039
23.95	1.71243		0.49453	-0.08716	0.533053	0.380623	0.418501	0.345645	0.813245
24	1.67318		0.259661	0.305284	0.153399	0.330995	0.007855	0.307994	0.544509
