# Supplementary material for: Diversity of neurovascular coupling dynamics along vascular arbors in layer II/III somatosensory cortex
Source: Commun Biol. 2021 Jul 9;4:855. doi: 10.1038/s42003-021-02382-w (PMC8270975; doi:10.1038/s42003-021-02382-w)
Supplement: Supplementary file 10 — Supplementary Data 8 [file 42003_2021_2382_MOESM10_ESM.xlsx]

## Sheet: 10%
		Pia	pen. Arteriole	1st order	2nd order	3rd order
mouse 1	whisker 2	0.46831	0.65441	0.56543	1.86947
mouse 1	whisker 1	0.84998	1.05399	0.86295	0.42548
mouse 2	whisker 1	1.36758	1.80491	1.62591	1.21755
mouse 2	whisker 2	1.79613	0.40536	0.89416	1.26301
mouse 3	whisker 1	2.84924	0.96195	2.14164	1.1057	-1.07025
mouse 4	whisker 1	1.84428	0.62935	0.81811	2.06838	2.14678
mouse 5	whisker 1	1.93887	0.92067	0.48011	-1.595
mouse 5	whisker 2	-0.6213	0.1296	0.72426	2.99083	2.53555
mouse 6	whisker 1	2.51497	1.37371	1.18949	2.99361
mouse 6	whisker 2	-0.08959	2.11004	3.1277	2.74227

## Sheet: 25%
		Pia	pen. Arteriole	1st order	2nd order	3rd order
mouse 1	whisker 2	1.3	1.05	0.95	2.66
mouse 1	whisker 1	1.81	2.01	1.36	1.2
mouse 2	whisker 1	2.05	2.36	2.06	1.94
mouse 2	whisker 2	2.48	1.05	1.37	1.65
mouse 3	whisker 1	3.25	1.48	2.43	1.32	0.66
mouse 4	whisker 1	2.76	1.59	1.74	2.15	2.52
mouse 5	whisker 1	2.64	1.96	1.53	-0.16
mouse 5	whisker 2	0.3	1.48	2.27	4.41	3.49
mouse 6	whisker 1	3.06	1.96	1.48	3.77
mouse 6	whisker 2	1.42	2.58	3.99	3.65

## Sheet: 50%
		Pia	pen. Arteriole	1st order	2nd order	3rd order
mouse 1	whisker 2	2.2	1.45	1.33	3.46
mouse 1	whisker 1	2.77	2.97	1.86	1.97
mouse 2	whisker 1	2.73	2.92	2.5	2.67
mouse 2	whisker 2	3.16	1.7	1.84	2.04
mouse 3	whisker 1	3.65	2	2.72	1.53	2.39
mouse 4	whisker 1	3.69	2.55	2.66	2.22	2.89
mouse 5	whisker 1	3.35	3	2.58	1.28
mouse 5	whisker 2	1.22	2.84	3.82	5.84	4.44
mouse 6	whisker 1	3.6	2.54	1.77	4.54
mouse 6	whisker 2	2.94	3.05	4.86	4.56
