# Supplementary material for: Diversity of neurovascular coupling dynamics along vascular arbors in layer II/III somatosensory cortex
Source: Commun Biol. 2021 Jul 9;4:855. doi: 10.1038/s42003-021-02382-w (PMC8270975; doi:10.1038/s42003-021-02382-w)
Supplement: Supplementary file 11 — Supplementary Data 9 [file 42003_2021_2382_MOESM11_ESM.xlsx]

## Sheet: 10%
		Pia	Arteriole	1st order	2nd order	3rd order
Mouse 1	vascular path 1	1.65266	1.20165		2.43573
Mouse 2	vascular path 1	2.34483	1.34871	1.13455	1.6367
Mouse 3	vascular path 1	1.69911	0.60402	1.4995
Mouse 4	vascular path 1	1.90847	1.07337	1.31081	1.69985	2.1598
Mouse 5	vascular path 1	1.66164	1.45046
Mouse 5	vascular path 2	1.02567	1.02738
Mouse 6	vascular path 1		0.90584	1.41054	1.53813	1.56571
Mouse 7	vascular path 1		0.84837	1.21675	1.4574	1.19623
Mouse 7	vascular path 2		0.94703	0.9214	1.20277	1.91533
Mouse 8	vascular path 1	1.35908	0.83573
Mouse 8	vascular path 2	1.54658	1.17201
Mouse 9	vascular path 1	1.84044	1.479
Mouse 5	vascular path 3	1.67346	1.45216
Mouse 8	vascular path 3	1.68658	1.31342
Mouse 10	vascular path 1		0.88798	1.75879	1.3766	1.63373
Mouse 11	vascular path 1		0.96476	1.17475		1.50551
Mouse 12	vascular path 1		1.33798	0.94011
Mouse 13	vascular path 1		1.37506		1.21419	1.55204
Mouse 14	vascular path 1		1.26635	1.34051

## Sheet: 25%_x0009__x0009_
		Pia	Arteriole	1st order	2nd order	3rd order
Mouse 1	vascular path 1	2.39	1.73		3.05
Mouse 2	vascular path 1	2.87	1.73	1.62	2.71
Mouse 3	vascular path 1	2.16	1.26	2.13
Mouse 4	vascular path 1	2.35	1.63	1.73	2.38	3.02
Mouse 5	vascular path 1	2.3	2.03
Mouse 5	vascular path 2	1.68	1.75
Mouse 6	vascular path 1		1.69	1.79	2.19	2.69
Mouse 7	vascular path 1		1.36	1.61	1.99	2.06
Mouse 7	vascular path 2		1.27	1.28	1.75	2.63
Mouse 8	vascular path 1	1.93	1.51
Mouse 8	vascular path 2	2.14	1.6
Mouse 9	vascular path 1	2.48	1.77
Mouse 5	vascular path 3	2.29	2.03
Mouse 8	vascular path 3	2.42	1.73
Mouse 10	vascular path 1		1.09	2.33	1.7	2.29
Mouse 11	vascular path 1		1.37	1.56		2.32
Mouse 12	vascular path 1		1.74	1.91
Mouse 13	vascular path 1		1.74		1.85	2.1
Mouse 14	vascular path 1		1.8	1.98

## Sheet: 50%
		Pia	Arteriole	1st order	2nd order	3rd order
Mouse 1	vascular path 1	3.01	2.14		3.54
Mouse 2	vascular path 1	3.28	1.99	2	3.67
Mouse 3	vascular path 1	2.51	1.79	2.68
Mouse 4	vascular path 1	2.68	2.06	2.02	2.95	3.75
Mouse 5	vascular path 1	2.81	2.5
Mouse 5	vascular path 2	2.22	2.35
Mouse 6	vascular path 1		2.35	2.05	2.73	3.7
Mouse 7	vascular path 1		1.76	1.89	2.4	2.81
Mouse 7	vascular path 2		1.48	1.51	2.18	3.23
Mouse 8	vascular path 1	2.38	2.06
Mouse 8	vascular path 2	2.61	1.91
Mouse 9	vascular path 1	3	1.93
Mouse 5	vascular path 3	2.8	2.49
Mouse 8	vascular path 3	3.03	2.03
Mouse 10	vascular path 1		1.18	2.79	1.9	2.83
Mouse 11	vascular path 1		1.66	1.82		3.01
Mouse 12	vascular path 1		2.03	2.76
Mouse 13	vascular path 1		1.99		2.37	2.52
Mouse 14	vascular path 1		2.21	2.5
