# Supplementary material for: Diversity of neurovascular coupling dynamics along vascular arbors in layer II/III somatosensory cortex
Source: Commun Biol. 2021 Jul 9;4:855. doi: 10.1038/s42003-021-02382-w (PMC8270975; doi:10.1038/s42003-021-02382-w)
Supplement: Supplementary file 12 — Supplementary Data 10 [file 42003_2021_2382_MOESM12_ESM.xlsx]

## Sheet: Pial arteriole
time (seconds)	aw1	aw2	aw3	aw6
0.2	-0.17003	0.684677	0.291889	0.2165
0.25	-0.20858	0.665331	0.232447	0.228406
0.3	-0.23505	0.637642	0.080694	0.232035
0.35	-0.22622	0.604242	0.135964	0.154717
0.4	-0.17981	0.568831	0.111709	0.143365
0.45	-0.11243	0.55203	-0.12117	0.124306
0.5	-0.06105	0.553216	-0.33252	0.178815
0.55	-0.04135	0.549923	-0.34609	0.122243
0.6	-0.04542	0.543351	-0.17215	0.278731
0.65	-0.05991	0.536014	-0.05336	0.278559
0.7	-0.05936	0.531097	0.067387	0.357357
0.75	-0.03116	0.539838	0.136818	0.349099
0.8	0.022904	0.545512	0.367271	0.395644
0.85	0.09267	0.457972	0.422752	0.410678
0.9	0.136644	0.302969	0.530225	0.291625
0.95	0.125729	0.193369	0.470182	0.211515
1	0.093213	0.133125	0.28773	0.064442
1.05	0.068778	0.133817	0.037118	-0.05776
1.1	0.048942	0.168515	-0.16928	-0.09662
1.15	0.042836	0.148802	-0.08364	-0.03235
1.2	0.035464	0.085005	-0.16305	-0.25633
1.25	0.011486	0.021369	-0.21964	-0.41274
1.3	-0.00786	-0.045	-0.02384	-0.4165
1.35	-0.01578	-0.13972	-0.10381	-0.63153
1.4	-0.03784	-0.23419	0.148948	-0.46195
1.45	-0.07555	-0.2694	0.289344	-0.42094
1.5	-0.1017	-0.2637	0.183718	-0.62397
1.55	-0.10698	-0.22617	0.305368	-0.62069
1.6	-0.09111	-0.18875	0.162467	-0.75984
1.65	-0.08033	-0.21753	0.046664	-0.78115
1.7	-0.09829	-0.2821	0.16835	-0.68425
1.75	-0.14201	-0.30951	0.115891	-0.62474
1.8	-0.18364	-0.29422	0.34111	-0.45579
1.85	-0.19162	-0.22403	0.290427	-0.33118
1.9	-0.18269	-0.12421	0.406353	-0.28503
1.95	-0.19175	-0.04544	0.362418	-0.20033
2	-0.21123	-0.01223	0.463683	-0.12004
2.05	-0.21279	-0.0808	0.468386	-0.09013
2.1	-0.19636	-0.17596	0.442108	-0.02702
2.15	-0.14767	-0.19214	0.386199	0.017602
2.2	-0.07217	-0.16602	-0.18397	0.31198
2.25	-0.02793	-0.13323	-0.25081	0.337179
2.3	-0.01961	-0.10102	-0.19728	0.526351
2.35	-0.0189	-0.10015	-0.2891	0.520142
2.4	-0.0198	-0.11224	-0.27263	0.305232
2.45	-0.01146	-0.1023	-0.63556	0.297629
2.5	0.007133	-0.10278	-1.03851	0.462168
2.55	0.025374	-0.15911	-0.79792	0.566325
2.6	0.036492	-0.22282	-0.63086	0.57812
2.65	0.046954	-0.24128	-0.3761	0.400069
2.7	0.055058	-0.23456	-0.04888	0.3412
2.75	0.049143	-0.23507	0.041778	0.302636
2.8	0.026138	-0.23156	0.377358	0.432361
2.85	-0.00894	-0.20413	0.707863	0.504159
2.9	-0.04519	-0.1706	0.637142	0.495451
2.95	-0.07482	-0.12427	0.329481	0.484049
3	-0.09089	-0.08291	-0.15582	0.396929
3.05	-0.08407	-0.0611	-0.1087	0.322399
3.1	-0.05458	-0.05061	-0.25009	0.35178
3.15	-0.01977	-0.05746	-0.32006	0.256008
3.2	0.010879	-0.06881	-0.35711	0.158162
3.25	0.053841	-0.0879	-0.52482	0.181511
3.3	0.110507	-0.10592	-0.02983	0.315168
3.35	0.159464	-0.10069	-0.09693	0.337303
3.4	0.197063	-0.08183	-0.1358	0.192733
3.45	0.221277	-0.04647	-0.05164	0.141314
3.5	0.221839	-0.01877	-0.05989	-0.01818
3.55	0.212717	-0.03487	-0.07721	-0.17141
3.6	0.205023	-0.08884	0.050824	-0.17712
3.65	0.195649	-0.1894	-0.13782	-0.4294
3.7	0.184711	-0.27275	-0.26015	-0.46396
3.75	0.192023	-0.28668	-0.25415	-0.55949
3.8	0.222887	-0.26685	-0.45705	-0.7194
3.85	0.263646	-0.22464	-0.02718	-0.64867
3.9	0.324711	-0.19295	0.04021	-0.89332
3.95	0.38247	-0.18631	0.168024	-0.88567
4	0.414114	-0.19415	0.175989	-0.94403
4.05	0.43898	-0.21376	0.089618	-1.05512
4.1	0.476739	-0.23248	0.220578	-1.14634
4.15	0.550313	-0.25129	0.049486	-1.21975
4.2	0.65489	-0.23353	-0.05756	-1.44998
4.25	0.728012	-0.16101	-0.246	-1.39576
4.3	0.704215	-0.08828	-0.46211	-1.31339
4.35	0.581077	-0.02789	-0.62623	-1.22011
4.4	0.439971	-0.0027	-0.68703	-1.08132
4.45	0.359194	-0.02183	-0.85931	-1.18942
4.5	0.397166	-0.06102	-0.84928	-1.15833
4.55	0.540518	-0.11369	-0.50112	-1.44018
4.6	0.708885	-0.15983	-0.3967	-1.26005
4.65	0.866911	-0.19036	-0.44701	-1.14479
4.7	0.990325	-0.17179	-0.31722	-0.9103
4.75	1.10034	-0.0945	-0.25761	-0.83117
4.8	1.205	-0.03858	-0.13737	-0.83548
4.85	1.29799	-0.0395	-0.10694	-0.75218
4.9	1.41202	-0.06831	-0.10391	-0.4766
4.95	1.54785	-0.1006	-0.07434	-0.32357
5	1.71231	-0.08622	0.157775	-0.16313
5.05	1.8982	0.001432	0.119362	-0.07136
5.1	2.04107	0.152709	0.308255	-0.02604
5.15	2.13403	0.332535	0.569847	0.074761
5.2	2.19074	0.502453	0.390269	0.008336
5.25	2.22886	0.663909	0.580658	0.029356
5.3	2.2812	0.793072	0.922268	0.026406
5.35	2.34783	0.889587	1.04271	0.346277
5.4	2.44487	0.974714	1.47781	0.013471
5.45	2.55956	1.05528	1.49551	0.256863
5.5	2.67831	1.19934	1.57085	0.668926
5.55	2.7995	1.40979	1.58469	1.09447
5.6	2.90196	1.58736	1.49132	1.43585
5.65	2.98533	1.70407	1.68349	1.67876
5.7	3.04253	1.73052	1.88288	2.10841
5.75	3.06171	1.67681	2.09869	2.3266
5.8	3.0364	1.69201	2.42175	2.28714
5.85	2.98483	1.79167	2.58263	2.42027
5.9	2.96138	1.83198	2.73714	2.5302
5.95	2.99515	1.7936	2.9829	2.49999
6	3.10557	1.71554	2.96946	2.6067
6.05	3.26944	1.62278	3.11046	2.68373
6.1	3.42826	1.61231	3.2965	2.59747
6.15	3.56677	1.68176	3.35093	2.71095
6.2	3.66572	1.75742	3.55636	2.64642
6.25	3.7329	1.81941	3.99877	2.89412
6.3	3.79425	1.88937	4.09929	3.1579
6.35	3.84504	1.96984	4.42196	3.64065
6.4	3.88267	2.04109	4.75914	3.96926
6.45	3.90648	2.09277	4.93411	4.10317
6.5	3.92275	2.07928	5.21272	4.14008
6.55	3.93284	2.02489	5.29176	4.11086
6.6	3.93021	2.03216	5.32275	3.93101
6.65	3.91003	2.08922	5.30471	4.04825
6.7	3.87706	2.1183	5.57463	3.98721
6.75	3.82932	2.11361	5.6499	4.19697
6.8	3.78911	2.04378	5.87454	4.30407
6.85	3.77001	1.93357	5.96629	4.20623
6.9	3.76829	1.88326	6.20246	4.23563
6.95	3.78347	1.8747	6.13925	4.10169
7	3.79649	1.7921	6.33374	4.11979
7.05	3.78984	1.67004	6.51272	4.07915
7.1	3.75295	1.62257	6.67097	4.04314
7.15	3.67388	1.59741	6.84762	3.9938
7.2	3.58316	1.52864	6.82522	3.96095
7.25	3.50402	1.47283	6.76379	3.8929
7.3	3.4601	1.4466	6.63938	3.87093
7.35	3.48946	1.44551	6.61979	3.83895
7.4	3.54103	1.51775	6.72846	3.75279
7.45	3.57726	1.58438	6.97114	3.7709
7.5	3.59114	1.5125	7.04057	3.75224
7.55	3.57377	1.38318	7.17511	3.67379
7.6	3.55084	1.29048	7.38682	3.43425
7.65	3.54597	1.2167	7.42365	3.4466
7.7	3.54103	1.15662	7.4098	3.4557
7.75	3.50719	1.11403	7.40339	3.49011
7.8	3.44583	1.12616	7.28172	3.49671
7.85	3.36475	1.15615	7.3832	3.42241
7.9	3.2787	1.15462	7.30443	3.30424
7.95	3.18346	1.11468	7.3957	3.24299
8	3.10019	0.986425	7.35959	3.1976
8.05	3.0541	0.833663	7.12003	3.17927
8.1	3.03106	0.720988	7.25075	3.03175
8.15	3.03148	0.627642	7.31738	2.82573
8.2	3.03512	0.584732	7.42247	2.73722
8.25	3.01817	0.580903	7.35469	2.55137
8.3	2.99781	0.604506	7.4161	2.45215
8.35	3.00026	0.635132	7.65081	2.23373
8.4	3.01843	0.616879	7.47323	2.18421
8.45	3.04725	0.583161	7.47678	2.07576
8.5	3.07323	0.56864	7.67274	2.10479
8.55	3.07659	0.579627	7.56338	2.06909
8.6	3.05952	0.630611	7.50672	1.77494
8.65	3.01612	0.656783	7.51787	1.51862
8.7	2.97091	0.59014	7.79188	1.42445
8.75	2.97616	0.494684	7.70282	1.27768
8.8	3.02983	0.417848	8.04357	1.32846
8.85	3.11532	0.364917	8.07025	1.32505
8.9	3.20189	0.364475	7.86595	0.849168
8.95	3.22822	0.388702	7.71429	0.837919
9	3.1952	0.423094	7.45471	0.850942
9.05	3.13043	0.438737	7.6191	0.73243
9.1	3.04993	0.4101	7.66877	0.421783
9.15	2.98297	0.35209	7.7385	0.256006
9.2	2.93209	0.257355	7.75056	0.1756
9.25	2.90548	0.17569	7.67622	0.030503
9.3	2.90685	0.140095	7.58652	-0.01263
9.35	2.90756	0.111121	7.79962	-0.02728
9.4	2.90031	0.074764	7.65781	-0.02255
9.45	2.89826	0.009637	7.707	-0.15686
9.5	2.89234	-0.10025	7.47009	0.007306
9.55	2.87474	-0.24152	7.46036	-0.01652
9.6	2.84377	-0.40877	7.37666	0.116345
9.65	2.77762	-0.53002	7.25397	-0.05087
9.7	2.68644	-0.57282	7.06077	-0.22696
9.75	2.61793	-0.55546	6.94331	-0.34382
9.8	2.58696	-0.47578	6.83225	-0.41263
9.85	2.56613	-0.43158	6.47562	-0.33972
9.9	2.53982	-0.45929	6.45351	-0.33035
9.95	2.50688	-0.48672	6.08157	-0.3266
10	2.48728	-0.50012	5.5766	-0.57262
10.05	2.49767	-0.48601	5.33914	-0.61636
10.1	2.54836	-0.4304	4.78543	-0.99521
10.15	2.62608	-0.40205	4.56532	-1.36721
10.2	2.68573	-0.41418	4.30341	-1.56096
10.25	2.70497	-0.43566	4.0021	-1.58371
10.3	2.67707	-0.46815	3.98674	-1.64443
10.35	2.617	-0.50939	3.91217	-1.19423
10.4	2.53899	-0.55355	3.90699	-1.05808
10.45	2.46963	-0.57612	4.09242	-0.54589
10.5	2.43663	-0.55659	4.19166	-0.69206
10.55	2.44449	-0.50945	3.95661	-0.57852
10.6	2.49308	-0.45132	3.84926	-0.50554
10.65	2.57427	-0.43234	3.59898	-0.62686
10.7	2.65777	-0.46586	3.20411	-0.54924
10.75	2.71252	-0.47634	2.87088	-0.55486
10.8	2.76132	-0.43602	2.69026	-0.61335
10.85	2.81473	-0.38357	2.814	-0.63779
10.9	2.87307	-0.32673	2.8542	-0.47859
10.95	2.93688	-0.29026	2.88429	-0.47538
11	2.97945	-0.28945	2.82623	-0.53452
11.05	3.00099	-0.28065	2.58756	-0.77706
11.1	3.012	-0.26387	2.73408	-0.76595
11.15	3.02609	-0.25045	2.66816	-0.8776
11.2	3.06169	-0.23935	2.76955	-0.86402
11.25	3.09839	-0.25443	2.63762	-0.74666
11.3	3.11165	-0.28859	2.59452	-0.88822
11.35	3.11063	-0.29171	2.48596	-0.86947
11.4	3.08413	-0.25663	2.32837	-0.93485
11.45	3.05209	-0.16107	2.24644	-1.05383
11.5	3.06298	-0.03386	1.87347	-1.00877
11.55	3.13105	0.003328	1.79825	-1.0799
11.6	3.26253	-0.05123	1.59768	-1.08301
11.65	3.36526	-0.16837	1.6203	-0.96139
11.7	3.38453	-0.30484	1.79694	-1.11587
11.75	3.37938	-0.3627	1.48661	-1.07085
11.8	3.35095	-0.35245	1.58362	-1.02705

## Sheet: pen. arteriole
time (seconds)	aw1	aw2	aw3	aw5	aw6
0.2	0.415002	0.397702	0.222125	-0.73215	0.717846
0.25	0.289223	0.374005	0.078345	-0.4471	0.85092
0.3	0.188031	0.355126	0.145543	-0.35452	0.583086
0.35	0.134536	0.375258	-0.02695	-0.14151	0.413565
0.4	0.138666	0.435066	0.002474	-0.05403	-0.07101
0.45	0.142706	0.385378	0.006415	0.064823	-0.12964
0.5	0.096742	0.300791	-0.18609	0.229324	-0.15519
0.55	0.03345	0.239546	-0.16273	0.424869	-0.23525
0.6	-0.00914	0.189396	-0.1586	0.594678	0.166055
0.65	-0.02894	0.212408	-0.26384	0.514323	0.157993
0.7	-0.0222	0.229026	-0.25532	0.523565	0.462435
0.75	-0.0073	0.188659	-0.3182	0.470225	0.282032
0.8	-0.00378	0.10085	-0.43998	0.672919	-0.53158
0.85	-0.01456	0.138797	-0.28024	0.804583	-0.568
0.9	-0.05468	0.280322	-0.26153	0.911927	-0.47167
0.95	-0.09867	0.226108	-0.31416	0.669564	-0.32536
1	-0.10517	0.03565	-0.37795	0.561995	-0.07545
1.05	-0.11089	0.020777	-0.42278	0.410618	0.049209
1.1	-0.1223	-0.03528	-0.48492	0.42298	0.064231
1.15	-0.13817	-0.08098	-0.39239	0.547668	-0.06248
1.2	-0.17379	-0.11414	-0.39614	0.497705	-0.17641
1.25	-0.15144	-0.16288	-0.30011	0.504778	-0.24794
1.3	-0.04988	-0.15202	-0.33615	0.38491	-0.25333
1.35	0.031517	-0.11442	-0.35573	0.44667	-0.24197
1.4	0.05748	-0.0735	-0.4263	0.511817	-0.07324
1.45	0.01855	-0.01164	-0.1902	0.301848	-0.17538
1.5	-0.06303	0.061675	-0.12715	0.334692	-0.06467
1.55	-0.09054	-0.02312	-0.09497	0.222756	0.181274
1.6	-0.06642	-0.23184	0.055327	0.217369	0.235067
1.65	-0.04528	-0.23624	-0.0792	0.131193	0.325397
1.7	-0.03495	-0.13523	0.044883	0.170324	0.244875
1.75	-0.0377	-0.06291	0.130523	0.298179	0.160634
1.8	-0.0412	0.073642	0.060321	0.309599	-0.17978
1.85	-0.00566	0.014316	0.103058	0.450958	-0.15737
1.9	0.050962	-0.10116	0.130791	0.41283	-0.24278
1.95	0.071141	-0.12103	0.119914	0.1475	-0.15288
2	0.062291	-0.09142	0.126226	0.080975	-0.28048
2.05	0.037098	-0.1086	0.123928	0.077583	-0.05577
2.1	-0.00229	-0.19335	0.269113	0.068255	0.402792
2.15	-0.01356	-0.19203	0.402194	0.045273	0.379825
2.2	-0.0058	-0.07771	0.359062	-0.08545	0.324728
2.25	0.005177	-0.06332	0.326229	-0.13567	0.314835
2.3	-0.00635	-0.10726	0.243939	-0.151	0.350523
2.35	-0.04869	-0.08319	0.125782	-0.15316	0.008986
2.4	-0.08355	-0.07926	0.214028	-0.26122	0.03258
2.45	-0.09989	-0.05547	0.148382	-0.31344	0.163775
2.5	-0.06404	-0.05083	0.207083	-0.2367	0.003327
2.55	0.005716	-0.0975	0.16419	-0.29268	0.024214
2.6	0.063928	-0.15291	0.099403	-0.25163	0.391592
2.65	0.07833	-0.1849	0.270044	-0.34613	0.026994
2.7	0.052319	-0.24545	0.305611	-0.45439	0.007909
2.75	0.036174	-0.28132	0.303482	-0.3501	0.046335
2.8	0.006811	-0.2495	0.065014	-0.37588	-0.07491
2.85	-0.0528	-0.22655	-0.03403	-0.28181	0.390728
2.9	-0.11063	-0.21258	-0.08821	-0.28062	0.33156
2.95	-0.14771	-0.15097	-0.2396	-0.20179	0.203761
3	-0.15434	-0.14094	-0.30045	-0.46902	0.170395
3.05	-0.12119	-0.1232	-0.31299	-0.2527	0.413293
3.1	-0.08648	-0.0317	-0.26306	-0.33126	0.418552
3.15	-0.09733	0.052741	-0.1475	-0.25141	0.099177
3.2	-0.1102	-0.00669	0.026365	-0.31654	0.03387
3.25	-0.09044	-0.02241	-0.0092	-0.22724	-0.04976
3.3	-0.05635	0.046565	0.007788	-0.30983	-0.12445
3.35	-0.02585	0.060323	0.110678	-0.26073	-0.16045
3.4	-0.01307	0.017826	0.233324	-0.25775	-0.1457
3.45	-0.01551	0.015247	0.269842	-0.37622	-0.47965
3.5	0.0047	-0.00187	0.353929	-0.4718	-0.46017
3.55	0.063657	-0.02732	0.268064	-0.60186	0.115337
3.6	0.116267	-0.11207	0.10594	-0.70149	0.001047
3.65	0.146627	-0.1006	0.043813	-0.61807	-0.00871
3.7	0.153974	-0.03094	0.042176	-0.73847	-0.13611
3.75	0.142752	0.04976	0.29737	-0.59702	-0.47197
3.8	0.142059	0.071572	0.42376	-0.48256	-0.42022
3.85	0.15924	0.114054	0.412806	-0.36185	-0.48958
3.9	0.174252	0.25865	0.451439	-0.4022	-0.32829
3.95	0.177378	0.234714	0.368049	-0.24241	-0.55533
4	0.20856	0.202966	0.425629	-0.24209	-0.20592
4.05	0.277503	0.216744	0.264098	-0.40014	-0.17504
4.1	0.347988	0.236614	0.316687	-0.58144	-0.51519
4.15	0.404805	0.276197	0.334869	-0.61396	-0.46097
4.2	0.422314	0.311806	0.335008	-0.47276	-0.65321
4.25	0.376885	0.270164	0.317169	-0.3169	-0.68159
4.3	0.338785	0.284765	0.403099	-0.22753	-0.35079
4.35	0.340009	0.304791	0.515959	-0.18946	-0.30039
4.4	0.367139	0.292652	0.608461	-0.25066	-0.28786
4.45	0.425246	0.32095	0.619247	-0.3296	-0.02834
4.5	0.498913	0.41587	0.774298	-0.26937	-0.04003
4.55	0.585874	0.411983	0.968316	-0.03157	-0.23329
4.6	0.665335	0.428934	1.03143	0.100165	-0.28122
4.65	0.763587	0.532269	1.29693	0.062373	-0.55947
4.7	0.885609	0.583847	1.49218	0.320331	-0.43608
4.75	1.00227	0.676886	1.8137	0.244325	-0.94462
4.8	1.14267	0.857756	1.86715	0.165578	-0.41237
4.85	1.29505	0.931644	1.95828	0.493559	-0.6495
4.9	1.4084	0.919506	2.04267	0.530029	-0.62581
4.95	1.50644	0.918148	2.09558	0.672694	-0.56918
5	1.60781	0.998814	2.07021	0.664995	-0.3217
5.05	1.71395	1.0382	2.04808	0.701263	0.174461
5.1	1.86258	1.15871	2.20691	0.748148	-0.06385
5.15	2.05113	1.2572	2.14183	0.889789	0.120404
5.2	2.22963	1.47142	2.20918	1.13966	0.602234
5.25	2.38364	1.6045	2.10437	1.04586	0.941267
5.3	2.51809	1.70667	2.01074	1.23296	1.46191
5.35	2.64865	1.7698	2.08165	1.20916	1.86028
5.4	2.79374	1.70225	2.10404	1.39681	2.38595
5.45	2.93645	1.69644	2.1938	1.56741	2.4992
5.5	3.05109	1.90363	2.18423	1.59172	3.34136
5.55	3.11422	2.04983	2.02702	1.64454	3.41803
5.6	3.13644	2.09603	2.0871	1.79429	4.02006
5.65	3.13154	2.07175	2.20653	2.12852	3.92396
5.7	3.13519	2.06506	2.12705	2.14817	4.28071
5.75	3.17319	2.05756	2.12564	2.19442	4.65357
5.8	3.21448	2.10757	2.06102	2.09738	4.74798
5.85	3.22661	2.14036	2.23065	2.06531	5.09556
5.9	3.20984	2.10811	2.19035	2.30342	4.40827
5.95	3.1842	2.10529	2.11954	2.35939	4.30219
6	3.17605	2.18713	2.16385	2.48603	4.1445
6.05	3.21271	2.23389	2.36326	2.57389	4.11465
6.1	3.28336	2.24216	2.63274	2.71635	3.86512
6.15	3.34461	2.30603	2.87705	2.63989	3.9862
6.2	3.35009	2.45458	2.93936	2.63626	3.74609
6.25	3.31005	2.55796	2.93186	2.67562	3.73476
6.3	3.22994	2.49231	3.18123	2.49067	3.1659
6.35	3.09896	2.39345	3.14913	2.06632	3.49083
6.4	2.97293	2.39159	3.29992	2.19146	3.43078
6.45	2.86691	2.42893	3.38987	2.20109	3.31334
6.5	2.74338	2.35109	3.34506	2.44666	3.28504
6.55	2.6044	2.2255	3.44373	2.55168	3.39604
6.6	2.50232	2.15714	3.33798	2.58477	3.53846
6.65	2.43643	2.24751	3.47929	2.4913	3.65686
6.7	2.38195	2.2195	3.4383	2.4209	4.30738
6.75	2.33924	2.16772	3.55262	2.6534	4.50738
6.8	2.29786	2.26137	3.60672	2.57958	4.98641
6.85	2.24292	2.39305	3.52792	2.71117	4.36665
6.9	2.18265	2.49172	3.61912	2.83171	3.70701
6.95	2.14152	2.30189	3.61912	2.81928	3.81503
7	2.10537	2.06193	3.55493	2.82787	3.67445
7.05	2.05818	2.09078	3.50798	2.65909	4.06657
7.1	2.03362	2.22661	3.49442	2.5142	4.07642
7.15	2.0334	2.26656	3.51465	2.51751	3.77415
7.2	1.99861	2.19106	3.42633	2.3384	3.6337
7.25	1.91405	2.06882	3.49643	2.30984	3.84525
7.3	1.79451	2.04923	3.52843	2.34124	3.95319
7.35	1.6546	2.10416	3.58063	2.0693	3.88894
7.4	1.54518	2.1722	3.73083	2.23378	3.75945
7.45	1.47993	2.09893	3.58383	2.16325	3.66929
7.5	1.45785	2.04102	3.63208	2.08425	3.61069
7.55	1.45304	1.93074	3.64504	1.9986	3.46167
7.6	1.40682	1.81134	3.67866	1.87415	3.51249
7.65	1.34572	1.73231	3.65144	1.73449	3.12044
7.7	1.28987	1.72507	3.63258	1.99804	3.24958
7.75	1.24306	1.77724	3.31152	1.83775	3.46956
7.8	1.22115	1.81495	3.15414	1.89498	2.96316
7.85	1.19849	1.75099	3.09962	1.72312	2.73068
7.9	1.14897	1.66618	3.04995	1.57083	3.09323
7.95	1.11162	1.71527	2.92795	1.40553	2.68442
8	1.13292	1.81008	2.70896	1.29434	2.61928
8.05	1.19633	1.82373	2.44149	1.2158	2.7916
8.1	1.23396	1.83072	2.33628	1.13465	2.92604
8.15	1.20406	1.82604	2.22097	1.11526	2.70506
8.2	1.124	1.6634	2.19619	1.11884	2.98335
8.25	1.02773	1.56945	1.92533	1.14688	2.78343
8.3	0.969057	1.55072	1.80486	1.09962	2.29762
8.35	0.952113	1.5494	1.65454	0.982322	1.82365
8.4	0.932859	1.65064	1.47899	0.908606	1.76137
8.45	0.90283	1.70022	1.28592	0.743151	1.71479
8.5	0.855247	1.66485	1.09092	0.602705	1.74503
8.55	0.780641	1.56298	0.961007	0.543578	1.69458
8.6	0.691798	1.50921	0.71552	0.389583	1.72236
8.65	0.599197	1.50534	0.475346	0.446895	1.66205
8.7	0.523602	1.29308	0.597974	0.305824	1.5383
8.75	0.469959	1.21871	0.505018	0.239284	1.65059
8.8	0.425666	1.40036	0.315061	0.140866	1.33191
8.85	0.373173	1.5643	0.358118	0.10292	1.40768
8.9	0.283666	1.48515	0.38016	-0.00531	0.69877
8.95	0.161405	1.33421	0.378533	-0.18779	0.00994
9	0.041594	1.19767	0.509976	-0.27834	-0.09994
9.05	-0.06076	1.04143	0.612898	-0.35022	-0.24626
9.1	-0.11128	0.889655	0.571076	-0.23863	-0.16426
9.15	-0.10426	0.771203	0.631526	-0.48796	-0.1278
9.2	-0.07697	0.832634	0.45209	-0.40611	-0.62382
9.25	-0.04314	0.99134	0.334912	-0.35091	-0.31371
9.3	-0.02506	1.06341	0.223918	-0.33323	-0.32084
9.35	-0.02445	1.09587	0.105648	-0.35223	-1.14065
9.4	-0.00719	1.14593	-0.12832	-0.33637	-0.71762
9.45	0.037365	1.15729	-0.34738	-0.48531	-0.53689
9.5	0.063787	1.10921	-0.18525	-0.86246	-0.84327
9.55	0.062078	0.96235	-0.18512	-1.03017	-1.13903
9.6	0.043017	0.873071	-0.22803	-1.09584	-1.37553
9.65	0.002089	0.759914	-0.10713	-0.87651	-1.53322
9.7	-0.02133	0.76594	-0.18508	-1.01506	-1.36905
9.75	-0.02176	0.832637	-0.18861	-1.11305	-1.29532
9.8	-0.02225	0.900544	-0.24989	-1.24769	-1.48493
9.85	-0.00781	1.00137	-0.46136	-1.32445	-1.63897
9.9	0.024586	1.0658	-0.55984	-1.34342	-1.47588
9.95	0.054669	1.03571	-0.55639	-1.32375	-1.52282
10	0.088362	0.994164	-0.50856	-1.21804	-1.74546
10.05	0.121065	0.975405	-0.48941	-1.04137	-1.66871
10.1	0.127318	0.916097	-0.49727	-1.11572	-1.94084
10.15	0.128559	0.808673	-0.58735	-1.09222	-2.12809
10.2	0.138028	0.764612	-0.43283	-0.94725	-2.27598
10.25	0.140977	0.78979	-0.46509	-1.00796	-2.35818
10.3	0.148807	0.747071	-0.78337	-0.88726	-2.59822
10.35	0.159141	0.802047	-0.87968	-0.98401	-2.59875
10.4	0.160753	0.87534	-0.97891	-0.9996	-2.54033
10.45	0.148792	0.785843	-0.99094	-0.88059	-2.76849
10.5	0.118136	0.687323	-0.97979	-0.79072	-2.51755
10.55	0.082038	0.702441	-0.9221	-0.91147	-2.6106
10.6	0.050964	0.777078	-0.85456	-1.10362	-2.43248
10.65	0.042513	0.656067	-0.78012	-0.91548	-2.60565
10.7	0.06541	0.470264	-0.85337	-0.92812	-2.24721
10.75	0.071737	0.424538	-0.92784	-0.92811	-1.96989
10.8	0.049752	0.348504	-0.89142	-0.93266	-2.77772
10.85	0.045121	0.290814	-0.80447	-0.77855	-2.78306
10.9	0.059423	0.266581	-0.87016	-0.85132	-2.67912
10.95	0.111015	0.226616	-1.05226	-0.75064	-2.2501
11	0.187688	0.297495	-1.12375	-0.7927	-2.42842
11.05	0.248859	0.389947	-1.39515	-0.57991	-2.52119
11.1	0.31897	0.524679	-1.32848	-0.27918	-2.7255
11.15	0.399926	0.590837	-1.2858	-0.1954	-2.92936
11.2	0.469053	0.613067	-1.24267	-0.02664	-2.96221
11.25	0.510055	0.690805	-1.27958	-0.19231	-2.9987
11.3	0.519432	0.695784	-1.30941	-0.41934	-2.89895
11.35	0.519963	0.657126	-1.34438	-0.36445	-2.92834
11.4	0.522991	0.651355	-1.3238	-0.48824	-2.73627
11.45	0.552455	0.633333	-1.07637	0.475383	-2.91373
11.5	0.610094	0.649915	-1.19429	0.51222	-2.90193
11.55	0.637954	0.758977	-1.02203	0.537515	-2.51465
11.6	0.613485	0.703232	-0.78366	0.640463	-2.37229
11.65	0.57833	0.579423	-0.66732	0.324816	-2.22537
11.7	0.57207	0.549663	-0.71197	0.685787	-2.11323
11.75	0.606891	0.578552	-0.77211	0.738407	-2.26716
11.8	0.679935	0.619503	-0.71825	0.790419	-2.0661

## Sheet: 1st order
Time	aw1	aw2	aw3	aw5	aw6
0.2	-0.18998	0.261429	0.515091	0.023865	1.07653
0.25	-0.13319	0.167235	0.716267	0.433683	0.908087
0.3	-0.10521	0.068026	0.772169	0.300177	0.845768
0.35	-0.10621	-0.02253	0.85207	0.253776	0.666874
0.4	-0.17575	-0.11533	0.756351	0.636928	0.632946
0.45	-0.24238	-0.18272	0.374236	0.558576	0.833856
0.5	-0.28778	-0.19192	0.314171	0.479481	0.576143
0.55	-0.34594	-0.15077	0.038611	0.52268	0.679583
0.6	-0.38521	-0.06541	0.304438	0.293881	0.801812
0.65	-0.35373	0.027245	-0.22638	0.505176	0.592317
0.7	-0.26223	0.093904	-0.22382	0.635859	0.432073
0.75	-0.14794	0.147837	-0.17378	0.750326	0.306666
0.8	-0.04966	0.221228	-0.1628	0.939698	0.398049
0.85	0.009832	0.311805	-0.32033	1.03396	0.730945
0.9	0.009453	0.373834	-0.2623	0.929502	0.562519
0.95	-0.01915	0.388784	-0.4468	0.851415	0.450845
1	-0.02678	0.363639	-0.22463	0.682976	0.156642
1.05	-0.01903	0.316697	0.227388	0.551458	0.019015
1.1	-0.00995	0.264307	0.090774	0.396461	0.074605
1.15	-0.02072	0.21617	0.077177	0.472509	0.273708
1.2	-0.04306	0.190463	-0.37652	0.157532	0.299487
1.25	-0.05794	0.183845	-0.37143	0.264898	0.258537
1.3	-0.06447	0.191096	-0.20319	0.318021	-0.16869
1.35	-0.04074	0.196591	0.067225	0.106261	-0.36481
1.4	-0.01401	0.19265	0.184214	0.193014	-0.6053
1.45	-0.0464	0.18744	0.406396	0.101317	-0.57693
1.5	-0.12938	0.200498	-0.26451	0.093847	-0.73885
1.55	-0.24949	0.232614	-0.41359	0.098013	-0.62646
1.6	-0.37939	0.243934	-0.38173	0.138331	-0.03941
1.65	-0.46025	0.243687	-0.39456	0.15692	-0.01796
1.7	-0.46038	0.276169	0.317782	0.069359	-0.08027
1.75	-0.39791	0.335818	0.404278	0.124234	-0.10569
1.8	-0.32092	0.397573	0.676034	0.07599	-0.30275
1.85	-0.24021	0.441788	0.581852	0.115712	-0.14696
1.9	-0.15384	0.442921	0.534474	0.156069	-0.08213
1.95	-0.08214	0.412049	0.124327	-0.47264	-0.07374
2	-0.0249	0.345925	0.185772	-0.35886	-0.05113
2.05	0.04644	0.269419	0.181631	-0.13493	-0.09172
2.1	0.104915	0.185008	0.087963	-0.14409	-0.19783
2.15	0.158578	0.086444	0.06632	-0.19294	-0.77289
2.2	0.219079	0.026682	-0.20242	-0.27506	-0.58385
2.25	0.22628	-0.0143	-0.23313	-0.39297	-0.7383
2.3	0.194348	-0.0416	-0.47343	-0.4363	-0.53154
2.35	0.151146	-0.0496	-0.18219	-0.46968	-0.22324
2.4	0.099587	-0.04099	-0.09834	-0.58139	-0.09668
2.45	0.074543	-0.01685	0.049715	-0.65462	-0.05193
2.5	0.06103	-0.03987	0.131217	-0.35045	0.213845
2.55	0.050411	-0.10246	-0.28582	-0.16111	0.138173
2.6	0.053742	-0.15882	-0.28098	-0.22392	-0.04174
2.65	0.051569	-0.19632	-0.44291	-0.23293	-0.27628
2.7	0.049532	-0.17491	-0.67403	-0.36262	-0.38159
2.75	0.054275	-0.11616	-0.39662	-0.52281	-0.45027
2.8	0.058354	-0.09681	-0.19273	-0.57375	-0.30194
2.85	0.043478	-0.13204	-0.12684	-0.35387	0.026557
2.9	0.015168	-0.18783	-0.14081	-0.34864	0.170353
2.95	-0.00208	-0.23925	-0.18524	-0.29596	0.51619
3	-0.00841	-0.24463	0.023898	-0.37581	0.522284
3.05	-0.00535	-0.2016	0.108994	-0.49113	0.26172
3.1	-0.0026	-0.16612	0.022272	-0.5958	-0.01007
3.15	-0.0153	-0.15647	0.080864	-0.39074	-0.25976
3.2	-0.04778	-0.15758	-0.03172	-0.4188	0.041126
3.25	-0.05639	-0.16319	-0.05858	-0.54654	-0.09283
3.3	0.023284	-0.19472	0.349076	-0.53084	-0.00239
3.35	0.133933	-0.2606	0.12527	-0.43548	-0.06724
3.4	0.223666	-0.34219	-0.00287	-0.51573	-0.31794
3.45	0.292528	-0.42188	-0.31133	-0.44646	-0.41934
3.5	0.303581	-0.45166	-0.18596	-0.41988	-0.56554
3.55	0.275564	-0.44146	0.170022	-0.47658	-0.50505
3.6	0.256651	-0.42576	0.09959	-0.5168	-0.2472
3.65	0.261948	-0.39741	0.416725	-0.30189	-0.33321
3.7	0.283403	-0.37692	-0.13043	-0.22979	-0.37752
3.75	0.341026	-0.35049	-0.06535	-0.14139	-0.33825
3.8	0.419141	-0.31046	-0.2006	-0.11626	-0.15313
3.85	0.467282	-0.28163	-0.37576	0.183648	-0.11884
3.9	0.484594	-0.27195	-0.08941	0.484407	0.186398
3.95	0.495835	-0.29013	-0.1057	0.423357	-0.04793
4	0.500993	-0.30604	-0.24613	0.511392	0.291567
4.05	0.523545	-0.30848	-0.42695	0.090974	0.465093
4.1	0.591577	-0.2872	-0.25989	0.014468	0.721386
4.15	0.6123	-0.23583	-0.39872	0.159636	1.11839
4.2	0.532033	-0.20507	-0.33823	-0.01535	0.861843
4.25	0.391107	-0.19303	-0.33799	0.215849	0.206379
4.3	0.176112	-0.19757	-0.54319	0.224694	0.304647
4.35	-0.02119	-0.19304	-0.23453	0.286262	0.111084
4.4	-0.1031	-0.15931	-0.16705	0.430228	0.053006
4.45	-0.07116	-0.13025	-0.06697	0.338169	0.210707
4.5	0.052029	-0.10483	0.022961	0.276197	0.069325
4.55	0.204532	-0.08254	0.455261	0.423493	0.269785
4.6	0.356269	-0.03798	0.312686	0.394001	0.612556
4.65	0.465377	0.066073	0.178309	0.497775	0.598716
4.7	0.570692	0.223472	0.122062	0.419435	0.879316
4.75	0.673913	0.427667	0.150004	0.359422	0.540016
4.8	0.737224	0.622738	0.106601	0.438883	0.280698
4.85	0.808773	0.787092	0.163142	0.744279	0.179349
4.9	0.897055	0.963351	0.28501	0.751644	0.027496
4.95	0.981022	1.15088	0.389306	0.777619	0.215403
5	1.05695	1.31093	0.473245	0.937862	0.320081
5.05	1.07672	1.39947	0.308571	0.891908	0.671806
5.1	1.01076	1.40137	0.035769	1.05807	0.828699
5.15	0.928962	1.32378	-0.17974	0.973188	1.1927
5.2	0.889677	1.24067	-0.10187	0.81777	1.17704
5.25	0.905183	1.2444	0.220223	0.98614	1.22217
5.3	0.939729	1.30813	0.573761	1.12296	1.23154
5.35	0.978757	1.42965	0.875736	1.41575	1.01132
5.4	1.00144	1.59105	1.07403	1.27494	0.777974
5.45	0.978208	1.73146	1.4678	1.57975	0.444213
5.5	0.910234	1.86499	1.46485	1.64372	0.456495
5.55	0.813032	1.9897	1.55028	1.6024	0.665771
5.6	0.739786	2.09331	1.32416	1.51597	0.672958
5.65	0.702193	2.18927	1.33676	2.43627	1.18829
5.7	0.717404	2.26676	1.31108	3.097	1.27733
5.75	0.771616	2.30536	1.60314	2.5473	0.931468
5.8	0.78628	2.32778	1.68506	2.36466	0.912618
5.85	0.76147	2.32945	1.1073	2.36216	0.682533
5.9	0.711515	2.3207	1.21676	2.20548	0.607398
5.95	0.643333	2.31108	1.12548	2.32858	0.261291
6	0.589755	2.27696	1.09371	2.61164	0.378124
6.05	0.544972	2.21193	1.4637	2.54691	0.555809
6.1	0.544542	2.14612	1.57032	2.48914	0.378644
6.15	0.595597	2.08224	2.1036	2.46569	0.994936
6.2	0.650684	2.02598	2.23763	2.46984	0.668343
6.25	0.708422	2.00025	2.4219	2.5039	1.3496
6.3	0.739489	1.97877	2.53214	2.63045	1.16419
6.35	0.718794	1.96087	2.54714	2.52597	1.06908
6.4	0.695819	1.96357	2.57972	2.79298	1.35747
6.45	0.693996	1.95445	2.71304	2.91342	1.49769
6.5	0.697978	1.91579	2.63036	2.89776	1.52984
6.55	0.726767	1.88583	2.56436	2.61105	1.76546
6.6	0.744924	1.87193	2.40587	2.64437	1.65742
6.65	0.712182	1.87231	2.4878	2.46318	1.95422
6.7	0.654864	1.89657	2.73926	2.46884	2.04157
6.75	0.572813	1.89645	2.97564	2.32817	2.0961
6.8	0.493337	1.86156	2.85812	2.25218	1.80951
6.85	0.46132	1.83769	2.70368	2.38078	1.83909
6.9	0.450166	1.83601	2.37498	2.23466	1.75126
6.95	0.409707	1.84335	2.3325	2.41921	1.59884
7	0.350781	1.84441	2.1444	2.46027	1.71762
7.05	0.271852	1.83608	2.28916	2.37947	1.45219
7.1	0.160971	1.82909	2.019	2.28838	1.52602
7.15	0.035839	1.83169	2.10336	2.14666	1.57226
7.2	-0.06434	1.84904	1.98642	1.93391	1.62747
7.25	-0.11776	1.87993	1.91304	1.97558	1.81293
7.3	-0.10712	1.90086	1.87151	1.87287	1.60306
7.35	-0.02716	1.88182	2.18338	1.94383	1.74371
7.4	0.052681	1.85807	2.4837	1.89132	1.56792
7.45	0.095438	1.84697	2.58441	1.90837	1.57557
7.5	0.096175	1.83723	2.48923	1.96436	1.76297
7.55	0.053676	1.86909	2.28737	1.82037	1.52216
7.6	0.005173	1.92356	2.19387	1.87222	1.73785
7.65	-0.03286	1.98183	2.33151	1.89443	1.8501
7.7	-0.05172	2.04363	2.53222	1.5387	1.83085
7.75	0.003119	2.04718	2.45609	1.64908	2.21122
7.8	0.094432	1.9837	2.53455	1.28415	2.41457
7.85	0.159817	1.88357	2.23435	1.26916	2.36036
7.9	0.195688	1.7671	1.64169	1.19306	2.42165
7.95	0.203371	1.69544	1.75317	1.0845	2.14117
8	0.18022	1.67775	1.78224	1.29804	1.93535
8.05	0.11249	1.67922	2.22747	1.04661	2.11055
8.1	0.024657	1.68876	2.2568	0.974106	2.14556
8.15	-0.05315	1.67739	2.43818	0.819113	2.09286
8.2	-0.09231	1.63457	2.50129	0.822103	1.87136
8.25	-0.07486	1.54023	2.25194	0.738875	1.97862
8.3	-0.0193	1.42075	2.15578	0.936595	1.95469
8.35	0.057162	1.36612	2.14057	0.839841	1.9193
8.4	0.143156	1.36788	1.97921	0.761749	1.86471
8.45	0.235727	1.38933	1.99854	0.592513	1.60954
8.5	0.316226	1.40546	1.88409	0.50216	1.46752
8.55	0.331737	1.36147	1.55507	0.494175	1.49715
8.6	0.293954	1.28337	1.74505	0.538984	1.40587
8.65	0.244064	1.23597	1.4513	0.377081	1.57878
8.7	0.173689	1.22059	1.76969	0.315003	1.59585
8.75	0.131802	1.22219	1.36413	0.095995	1.75054
8.8	0.150236	1.20927	1.10683	0.07471	1.67869
8.85	0.218756	1.17798	1.13914	0.009894	1.3295
8.9	0.340923	1.14074	1.05079	-0.05545	1.67873
8.95	0.430713	1.07212	0.732597	-0.20613	1.55407
9	0.438361	0.993268	0.940414	-0.0746	1.19115
9.05	0.400669	0.956478	0.623105	-0.22333	0.774584
9.1	0.323118	0.950557	0.598085	-0.28598	0.961371
9.15	0.259956	0.965715	0.876448	-0.48616	1.01785
9.2	0.234154	0.983657	0.854537	-0.57281	1.08886
9.25	0.221236	0.91667	0.833931	-0.49606	1.03167
9.3	0.214175	0.800779	1.04205	-0.52688	0.995051
9.35	0.203691	0.719615	0.761216	-0.20506	1.03216
9.4	0.196781	0.684005	0.612199	-0.404	0.967834
9.45	0.197838	0.727653	0.338767	-0.47692	0.420124
9.5	0.220289	0.80617	0.114016	-0.30279	0.520362
9.55	0.281794	0.839035	-0.22079	-0.20641	0.671472
9.6	0.376984	0.842852	-0.20607	-0.37639	0.670425
9.65	0.465163	0.839296	-0.02993	-0.50191	0.582249
9.7	0.522974	0.824609	-0.26713	-0.77861	0.307042
9.75	0.553154	0.812601	-0.58961	-0.76326	0.035999
9.8	0.535465	0.775928	-0.36445	-1.0462	0.262517
9.85	0.499644	0.681782	-0.11277	-1.14248	0.103202
9.9	0.497427	0.558789	0.317008	-0.85243	0.219445
9.95	0.533711	0.484941	0.44624	-0.67498	-0.00885
10	0.601558	0.476543	0.393354	-0.97373	0.163962
10.05	0.67361	0.474864	0.264084	-1.09914	0.219221
10.1	0.700546	0.479114	0.46626	-1.04953	0.182832
10.15	0.686849	0.482579	0.515439	-0.9538	-0.02162
10.2	0.688267	0.466725	0.427651	-0.74393	0.066077
10.25	0.705023	0.48267	0.058045	-0.70334	-0.35876
10.3	0.716496	0.511323	-0.23642	-0.75659	-0.51512
10.35	0.713219	0.497968	-0.33832	-0.49745	-0.70977
10.4	0.683569	0.473384	-0.3406	-0.62503	-0.87373
10.45	0.652384	0.434516	-0.07011	-0.49318	-0.19219
10.5	0.647112	0.37678	0.107454	-0.22052	-0.12047
10.55	0.657584	0.324291	0.191205	-0.35951	-0.21128
10.6	0.685899	0.274384	0.518491	-0.22353	0.338007
10.65	0.722243	0.241346	0.664416	-0.40848	-0.06515
10.7	0.825125	0.212234	0.639763	-0.40512	-0.26202
10.75	0.969866	0.194356	0.321031	-0.22969	-0.39125
10.8	1.00176	0.174779	0.524374	-0.17241	-0.48886
10.85	0.973194	0.145268	0.952088	-0.38785	-0.1635
10.9	0.881443	0.147574	0.883992	-0.47702	-0.28809
10.95	0.781514	0.14879	1.22267	-0.45922	-0.22437
11	0.842845	0.165602	1.0237	-0.26831	-0.04508
11.05		0.213537	0.885913	0.18918	-0.15806
11.1		0.247177	0.895002	0.531432	-0.18359
11.15		0.259028	0.841587	0.790749	-0.40488
11.2		0.251759	0.834497	0.640555	-0.59341
11.25		0.195205	0.760078	0.299265	-0.49589
11.3		0.114967	1.14394	-0.34171	-0.47038
11.35		0.090647	1.2215	-0.33955	-0.35037
11.4		0.1152	1.28409	-0.20591	-0.06996
11.45		0.131253	1.33105	0.120219	0.030297
11.5		0.131707	1.31784	-0.04328	-0.02623
11.55		0.166289	0.974259	-0.06478	-0.4363
11.6		0.252261	0.837268	0.002417	-0.57808
11.65		0.396115	0.807663	0.264735	-0.82597
11.7		0.593363	0.779251	0.449285	-0.59745
11.75		0.744215	0.865754	0.533026	-0.33188
11.8		0.822674	0.868615	0.489179	-0.29568

## Sheet: 2nd order
Time	aw1	aw2	aw5	aw6
0.2	0.160588	-0.03008	0.03044	0.347092
0.25	0.090268	-0.01276	0.256485	0.116444
0.3	0.008999	0.038855	0.499497	0.093586
0.35	0.021828	0.016567	0.754224	0.0998423
0.4	0.101051	-0.07735	0.792094	0.236122
0.45	0.161467	-0.04869	0.917602	0.215023
0.5	0.197958	-0.00175	0.917502	-0.218021
0.55	0.174707	0.033554	0.942717	-0.229071
0.6	0.10374	0.130837	0.88902	-0.20904
0.65	0.056427	0.122088	0.859652	0.0109754
0.7	0.042597	0.015196	0.882634	0.0521174
0.75	0.052205	-0.09727	0.877152	0.000641807
0.8	0.079491	-0.18806	0.740049	0.0941076
0.85	0.089468	-0.21457	0.750675	0.17558
0.9	0.051753	-0.28036	0.741914	0.274878
0.95	-0.01538	-0.3348	0.737158	0.192841
1	-0.10334	-0.02555	0.716122	0.091995
1.05	-0.16704	0.341244	0.635288	-0.139606
1.1	-0.15521	0.081595	0.473278	-0.158357
1.15	-0.12019	-0.40888	0.495791	-0.0752616
1.2	-0.08414	-0.41116	0.419326	-0.0898091
1.25	-0.05136	-0.16086	0.39808	-0.0739448
1.3	-0.02744	-0.0641	0.247794	0.203819
1.35	-0.00845	0.052524	0.151956	0.219544
1.4	-0.0198	0.085724	0.087408	0.0262497
1.45	-0.06966	0.001365	-0.02231	-0.32655
1.5	-0.18731	-0.05756	0.000741	-0.281228
1.55	-0.31203	-0.14435	-0.1331	-0.436145
1.6	-0.3519	-0.10616	0.003654	-0.239827
1.65	-0.3274	0.044356	0.02287	-0.0286105
1.7	-0.25964	0.134992	0.056799	-0.044788
1.75	-0.18384	0.262132	-0.00518	0.155878
1.8	-0.17538	0.268537	-0.09296	0.147993
1.85	-0.20994	-0.00879	-0.20726	0.246961
1.9	-0.22842	-0.22809	-0.12376	-0.051144
1.95	-0.23166	-0.23934	-0.34104	-0.39718
2	-0.2083	-0.22895	-0.44932	-0.592355
2.05	-0.18157	-0.16661	-0.31971	-0.381504
2.1	-0.19799	-0.08568	-0.24589	-0.0601602
2.15	-0.24854	-0.10261	-0.08162	0.104111
2.2	-0.27157	-0.09757	-0.10523	0.215793
2.25	-0.24358	-0.15474	-0.25287	0.171468
2.3	-0.1843	-0.37074	-0.17663	0.131646
2.35	-0.10383	-0.24673	-0.3913	-0.124051
2.4	-0.04166	0.147347	-0.32288	-0.303398
2.45	-0.01776	0.206446	-0.30235	-0.541472
2.5	-0.01549	-0.08425	-0.19863	-0.318275
2.55	-0.04193	-0.17066	-0.19067	-0.128845
2.6	-0.08796	0.14561	-0.31136	-0.145109
2.65	-0.15011	0.27356	-0.29832	-0.28404
2.7	-0.19372	0.174671	-0.35922	-0.478382
2.75	-0.16262	0.137885	-0.49753	-0.635447
2.8	-0.11305	0.169634	-0.51953	-0.505158
2.85	-0.07186	0.188023	-0.48656	-0.659237
2.9	-0.04021	0.116748	-0.61157	-0.48934
2.95	-0.05654	0.006938	-0.68438	-0.234513
3	-0.05463	-0.14822	-0.69962	-0.57147
3.05	0.041607	-0.27203	-0.61247	-0.688224
3.1	0.181976	-0.06256	-0.5792	-0.750215
3.15	0.344241	0.269953	-0.60733	-0.14497
3.2	0.469371	0.197136	-0.66651	-0.0980506
3.25	0.442955	-0.08476	-0.60223	-0.00204163
3.3	0.330756	-0.08597	-0.44998	0.190932
3.35	0.210634	0.119788	-0.47265	0.372505
3.4	0.114115	0.103774	-0.33508	0.619913
3.45	0.088605	-0.06069	-0.34865	0.79966
3.5	0.104122	-0.05522	-0.2214	0.569729
3.55	0.133212	0.412604	-0.23216	0.532907
3.6	0.17367	0.627223	-0.26656	0.54245
3.65	0.200987	0.343806	-0.3114	0.354699
3.7	0.216087	0.10102	-0.24925	0.63587
3.75	0.23505	0.076249	-0.26743	0.71587
3.8	0.276357	0.105712	-0.21772	0.697785
3.85	0.33939	0.042353	-0.16587	0.645926
3.9	0.400199	-0.00518	-0.12136	0.555278
3.95	0.441454	-0.00242	-0.10944	0.6237
4	0.454499	-0.00265	-0.03332	-0.00160118
4.05	0.487191	0.247756	-0.01357	-0.77503
4.1	0.576449	0.581585	0.151731	-1.0781
4.15	0.639865	0.509008	0.110474	-1.67458
4.2	0.62968	0.299098	0.098565	-1.08136
4.25	0.614666	0.160841	0.194768	-0.43675
4.3	0.661511	0.02545	0.332893	-0.124707
4.35	0.7591	-0.00828	0.358647	-0.153811
4.4	0.926027	0.083986	0.300015	-0.0928215
4.45	1.09569	0.180821	0.344282	0.0622277
4.5	1.21423	0.336708	0.399571	-0.0453826
4.55	1.32715	0.334077	0.437655	-0.115882
4.6	1.43452	0.063186	0.471282	-0.14163
4.65	1.54037	-0.04525	0.545478	-0.520554
4.7	1.61621	0.242225	0.553467	-0.518046
4.75	1.68765	0.467875	0.674398	-0.508786
4.8	1.78337	0.344072	0.701941	-0.144131
4.85	1.89194	0.19842	0.938623	0.0276297
4.9	2.00574	0.539054	1.10737	0.059182
4.95	2.10295	1.04246	1.23166	0.0527807
5	2.1609	0.764248	1.26952	0.138268
5.05	2.18526	0.149245	1.12316	0.150424
5.1	2.19881	0.461583	1.14211	-0.1219
5.15	2.21601	1.1887	1.12411	-0.630924
5.2	2.24247	1.23006	1.18633	-0.240431
5.25	2.26167	1.0853	1.27746	-0.0219972
5.3	2.26876	1.02802	1.3697	0.213648
5.35	2.27405	0.95331	1.55421	0.194424
5.4	2.27621	0.929038	1.7078	0.136604
5.45	2.28204	1.00055	1.83809	0.0520773
5.5	2.29066	1.03013	1.8881	-0.572688
5.55	2.30301	1.06195	1.96406	-0.522436
5.6	2.31	1.11671	1.93061	-0.645168
5.65	2.29893	1.36664	2.00275	-0.304396
5.7	2.27967	1.51588	1.95939	-0.311791
5.75	2.25419	1.34913	2.13544	-0.229752
5.8	2.19701	1.14313	2.24364	0.0759523
5.85	2.08833	0.93855	2.04808	0.188562
5.9	1.96365	0.753051	2.03282	0.416513
5.95	1.85954	0.812821	1.76706	0.158812
6	1.834	1.00399	1.99087	0.176868
6.05	1.94772	1.02689	2.00072	0.412013
6.1	2.09342	0.934091	2.10905	0.194534
6.15	2.15842	1.02647	2.21814	0.127232
6.2	2.1603	1.19312	2.2384	0.0391729
6.25	2.12685	1.21273	2.2431	0.183028
6.3	2.09893	1.18429	2.01963	0.23518
6.35	2.10361	1.24716	1.72547	0.115482
6.4	2.12595	1.42768	1.75714	0.103884
6.45	2.15062	1.4883	2.05508	-0.026406
6.5	2.1733	1.28514	2.24273	0.191437
6.55	2.18477	1.18001	2.15265	0.470496
6.6	2.16942	1.29454	2.14161	0.645647
6.65	2.10965	1.34943	2.02877	0.630179
6.7	2.02098	1.16498	1.77439	0.30966
6.75	1.9326	1.07381	1.67335	0.23404
6.8	1.84107	1.3242	1.69334	-0.0611275
6.85	1.75361	1.52876	1.68644	-0.053603
6.9	1.68215	1.29001	1.72628	-0.134331
6.95	1.61468	0.985899	1.61494	0.0541684
7	1.55108	1.09101	1.69983	0.169935
7.05	1.49868	1.35067	1.74039	0.332575
7.1	1.45073	1.38334	1.46689	0.804336
7.15	1.42087	1.36166	1.35526	1.0519
7.2	1.39917	1.4216	1.15641	0.93183
7.25	1.33516	1.58482	1.20124	0.920773
7.3	1.21053	1.56798	1.15473	0.485789
7.35	1.07977	1.24601	1.01223	0.294373
7.4	0.972354	1.15583	1.03184	0.276537
7.45	0.889869	1.29026	0.924663	0.403669
7.5	0.816655	1.28862	0.888619	0.374543
7.55	0.728108	1.21062	0.820426	0.225062
7.6	0.598142	1.12316	0.949644	0.47308
7.65	0.447399	0.865558	0.848479	0.419068
7.7	0.287555	0.703846	0.818933	0.28937
7.75	0.137586	0.900659	0.713658	0.368416
7.8	0.053873	1.17501	0.697405	0.405586
7.85	0.024881	1.43231	0.742507	0.443409
7.9	0.061965	1.69257	0.61531	0.147709
7.95	0.123394	1.73036	0.574897	-0.0152056
8	0.136796	1.7225	0.591276	0.140825
8.05	0.105786	1.58073	0.415914	0.0177463
8.1	0.032577	1.26205	0.275573	0.398179
8.15	-0.06421	1.39098	0.289982	0.442917
8.2	-0.14583	1.80295	0.28826	0.109146
8.25	-0.22541	1.78044	0.140439	0.065456
8.3	-0.33607	1.19904	0.08614	0.0946094
8.35	-0.47771	1.12916	0.145401	0.108538
8.4	-0.52931	1.7722	-0.00044	0.347886
8.45	-0.4447	2.0243	-0.07244	0.468112
8.5	-0.32796	1.66736	-0.21276	0.583336
8.55	-0.22859	1.44196	-0.29982	0.800633
8.6	-0.21011	1.35732	-0.42492	1.30912
8.65	-0.27828	1.27634	-0.25635	1.34664
8.7	-0.31134	1.43539	-0.14279	0.957652
8.75	-0.27293	1.62548	-0.09813	0.832065
8.8	-0.21119	1.83851	-0.26735	0.555901
8.85	-0.12946	2.13372	-0.35673	0.378218
8.9	-0.04536	1.97171	-0.46733	0.413262
8.95	0.023447	1.59264	-0.58303	0.296167
9	0.060589	1.65166	-0.54912	0.318101
9.05	0.034291	1.87392	-0.49043	0.195376
9.1	-0.0091	1.70671	-0.58509	0.167218
9.15	-0.03245	1.3278	-0.51264	0.518606
9.2	-0.05156	1.24874	-0.52922	0.600525
9.25	-0.0572	1.25781	-0.48473	0.735113
9.3	-0.07158	1.28041	-0.41888	0.774308
9.35	-0.15987	1.36442	-0.39251	0.183476
9.4	-0.27838	1.42762	-0.34256	-0.297955
9.45	-0.37597	1.46986	-0.38318	-0.737925
9.5	-0.44557	1.4956	-0.50988	-0.779024
9.55	-0.44329	1.39457	-0.69363	-0.224063
9.6	-0.39948	1.2759	-0.53584	-0.273338
9.65	-0.36539	1.05391	-0.55363	-0.0469797
9.7	-0.33437	0.896191	-0.38071	-0.00784082
9.75	-0.29317	1.18508	-0.45681	0.0688458
9.8	-0.24577	1.54892	-0.56893	-0.0566145
9.85	-0.203	1.11646	-0.56414	-0.284698
9.9	-0.16596	0.330147	-0.50458	-0.379388
9.95	-0.12384	0.616407	-0.55386	-0.485601
10	-0.06526	1.31006	-0.48778	-0.560184
10.05	-0.00944	1.14156	-0.44418	-0.377933
10.1	0.029782	0.797062	-0.34245	-0.809624
10.15	0.003498	0.722034	-0.36312	-0.641008
10.2	-0.115	0.732544	-0.21077	-0.201252
10.25	-0.2348	0.758579	-0.17274	-0.148381
10.3	-0.30801	0.797933	-0.14389	-0.00998184
10.35	-0.35858	0.852515	-0.02071	-0.346639
10.4	-0.39028	0.834496	0.019144	-0.353029
10.45	-0.42943	0.83759	-0.09048	-0.423047
10.5	-0.498	1.08025	-0.0535	-0.417546
10.55	-0.53919	1.1879	-0.08911	-0.279421
10.6	-0.54847	0.927807	-0.10682	-0.531297
10.65	-0.56073	0.745855	-0.0069	-0.496313
10.7	-0.6144	0.801293	0.089609	-0.149134
10.75	-0.69984	0.85151	-0.08057	-0.21258
10.8	-0.79177	0.693948	-0.0756	-0.491994
10.85	-0.88326	0.448118	-0.00337	-0.348404
10.9	-0.92554	0.54373	0.085187	-0.706422
10.95	-0.94063	0.784854	-0.04302	-0.586193
11	-0.97652	0.792183	-0.06689	-0.383541
11.05	-1.02864	0.780927	0.041843	-0.25518
11.1	-1.08783	0.878732	0.099391	-0.039797
11.15	-1.13195	1.05302	0.155451	-0.127683
11.2	-1.09457	1.05095	0.309429	-0.17968
11.25	-0.98571	0.908805	0.139324	-0.556919
11.3	-0.88035	0.805133	0.169475	-0.719262
11.35	-0.81678	0.746388	0.35556	-0.507653
11.4	-0.82575	0.741945	0.195726	-0.734433
11.45	-0.91345	0.68399	0.123996	-0.730457
11.5	-1.07378	0.547023	0.174619	-0.533887
11.55	-1.28037	0.326412	0.054146	-0.418514
11.6	-1.40707	0.195189	0.120577	-0.515803
11.65	-1.40568	0.196432	0.018717	-0.100056
11.7	-1.34826	0.209298	0.096274	-0.183203
11.75	-1.28632	-0.00859	0.210286	-0.359461
11.8	-1.28318	-0.32607	0.522429	-0.317507
