# Supplementary material for: Diversity of neurovascular coupling dynamics along vascular arbors in layer II/III somatosensory cortex
Source: Commun Biol. 2021 Jul 9;4:855. doi: 10.1038/s42003-021-02382-w (PMC8270975; doi:10.1038/s42003-021-02382-w)
Supplement: Supplementary file 13 — Supplementary Data 11 [file 42003_2021_2382_MOESM13_ESM.xlsx]

## Sheet: pial arteriole
time	aw1	aw2	aw3	aw4	aw6
0.2	-0.47301	-0.09439	-3.32492	-4.25681	-2.12151
0.25	-0.72324	-1.17735	-2.15149	-4.40694	-2.5587
0.3	-0.86986	-2.20984	-0.49169	-3.43914	-2.83226
0.35	-0.20689	-1.52971	-0.84785	-2.63779	-2.41181
0.4	0.431131	-0.89155	-1.24061	-0.57072	-1.9695
0.45	0.001207	-1.80656	-0.89581	0.011303	-0.90788
0.5	-0.51781	-2.71427	-0.88506	-0.60079	0.38361
0.55	-0.85415	-2.95847	-0.69757	-0.42731	2.41143
0.6	-0.94808	-2.81865	-0.46342	0.197073	3.93352
0.65	-0.57441	-2.1304	-1.0617	0.139264	1.76797
0.7	-0.1133	-1.48197	-1.44455	-0.91818	-0.58667
0.75	-0.03546	-1.7149	0.117181	-2.15989	-0.60869
0.8	-0.02092	-1.4739	1.47567	-4.58203	-0.50081
0.85	-0.47335	0.417266	-0.31037	-5.5916	-0.92809
0.9	-0.8771	2.43251	-2.21362	-3.94116	-1.19729
0.95	-0.52161	2.82303	-1.43303	-3.52462	-1.34043
1	-0.09273	2.90328	-0.37293	-3.11844	-1.39369
1.05	-0.0846	1.54779	-0.94046	-2.28666	-1.76517
1.1	0.012711	0.472733	-1.30064	0.92863	-2.10411
1.15	0.585371	0.224476	0.439149	2.60093	-1.86946
1.2	1.00714	0.125353	2.04406	2.25061	-1.53233
1.25	0.169517	0.811761	1.01956	0.088592	-1.45683
1.3	-0.78924	1.40559	-0.32316	-6.27626	-1.53589
1.35	-1.16675	1.01553	-0.02924	-9.17265	-1.44742
1.4	-1.2697	1.03581	0.21162	-8.30234	-0.99435
1.45	-0.56728	1.93349	-0.53925	-7.77101	0.638318
1.5	0.241096	2.67126	-1.36428	-8.13127	2.07995
1.55	0.912166	1.73489	-1.33192	-6.69511	1.66605
1.6	1.43318	0.744497	-1.15491	0.161024	1.04549
1.65	0.681191	-0.49717	-0.94783	1.61597	1.39888
1.7	-0.04027	-1.0513	-0.57202	-1.23872	1.70348
1.75	-0.32755	-0.35633	-0.25696	-2.30048	1.37022
1.8	-0.47756	0.465908	-0.24359	-2.97043	1.21645
1.85	-0.03739	1.57449	-0.69086	-3.21591	2.13872
1.9	0.48059	2.40632	-1.04596	-2.63037	2.95883
1.95	0.791671	1.34775	0.683956	-2.09093	2.07946
2	0.775908	0.462205	2.52836	0.041914	1.15786
2.05	-0.06993	1.18312	1.5714	0.017209	1.07676
2.1	-0.87497	1.83977	0.353017	-2.84767	0.944248
2.15	-1.04854	0.491489	0.065264	-3.5766	1.54199
2.2	-1.0974	-0.82224	-0.17263	-3.25706	2.17366
2.25	-1.19128	-0.90999	-0.08754	-2.30285	1.56331
2.3	-1.11861	-0.47753	0.209133	-0.99277	0.926527
2.35	-1.30903	-0.035	1.06234	-0.51264	-0.3298
2.4	-1.28004	0.43632	1.86519	-0.51449	-1.61717
2.45	-0.12128	2.46358	0.784232	-0.48748	-1.04815
2.5	0.98335	4.2311	-0.29273	-0.14732	-0.34048
2.55	1.36041	1.43843	0.078989	0.079379	-0.74442
2.6	1.72386	-1.37145	0.536422	1.06738	-1.08325
2.65	2.15887	-1.88237	1.6831	2.45016	-0.37499
2.7	2.49068	-1.65446	2.68732	3.82992	0.15789
2.75	2.4883	-1.2156	2.32608	4.76775	0.786698
2.8	2.24	-0.8682	1.83674	5.91279	1.46503
2.85	0.585048	-0.50814	1.34756	5.82005	0.393037
2.9	-0.90329	-0.2008	1.01005	2.46676	-0.68292
2.95	-0.84178	-0.45306	-0.08961	2.07443	-0.56741
3	-0.53189	-0.78067	-1.17678	3.73961	-0.3519
3.05	-0.63566	-1.20514	-1.4258	4.9232	-0.72806
3.1	-0.75554	-1.3595	-1.41538	4.87135	-1.16129
3.15	-1.05135	-1.39272	-0.959	4.71919	-0.61337
3.2	-1.25431	-1.53566	-0.48679	4.41556	-0.08305
3.25	-0.94362	-2.42257	-0.85328	4.20217	-0.55554
3.3	-0.51656	-2.69502	-1.51177	3.56771	-1.06761
3.35	0.127996	-1.50349	-2.04182	3.17402	-0.76409
3.4	0.73068	0.169622	-2.37419	2.99597	-0.16435
3.45	0.804238	1.94792	-0.43758	3.91842	0.536186
3.5	0.718715	2.97111	1.78908	5.2046	0.976315
3.55	0.597349	2.27982	1.91006	6.07231	-0.12693
3.6	0.466123	1.54581	1.6295	5.08133	-1.17348
3.65	0.51922	0.024017	1.43287	4.25642	-0.01656
3.7	0.561867	-1.20435	0.892989	3.38267	1.13903
3.75	0.666232	-0.77959	-0.12258	2.42486	1.14103
3.8	0.803572	0.060482	-1.1066	1.67214	0.98437
3.85	0.246916	0.211617	0.5593	1.82971	-0.00795
3.9	-0.27467	0.267612	2.71961	3.1773	-0.80876
3.95	-0.38731	-0.02785	2.93506	3.48994	0.596622
4	-0.2982	-0.12583	3.03158	2.62091	2.22889
4.05	0.187683	0.772983	1.89933	1.68409	2.97851
4.1	0.455194	1.55307	0.715998	0.533337	3.43991
4.15	-0.06529	0.662027	0.77685	-0.44976	3.01873
4.2	-0.43075	-0.18313	0.812203	-2.15959	2.25743
4.25	0.081631	-0.91487	0.918691	-3.05844	1.71211
4.3	0.533016	-1.41684	0.912265	-1.68302	1.4471
4.35	1.15004	-0.49073	-0.55596	-0.55545	2.18819
4.4	1.47053	0.286305	-1.89998	1.8564	3.09453
4.45	0.545908	0.772245	0.363764	4.23447	3.06633
4.5	-0.10527	1.36982	2.63089	6.69317	2.51008
4.55	-0.30394	-0.47021	1.22784	7.5922	0.835442
4.6	-0.07285	-1.83427	-0.44791	6.73207	-0.38199
4.65	0.444429	-0.44197	-0.91259	5.17865	1.30028
4.7	0.771714	0.92628	-1.36725	2.24428	3.09733
4.75	0.622403	1.03281	-1.09224	1.33777	3.73237
4.8	0.386376	1.14623	-0.65993	3.00614	4.01401
4.85	0.808465	1.03063	-1.52124	5.47816	4.08873
4.9	1.148	1.00537	-2.48874	9.45735	4.01661
4.95	1.04215	1.58408	-2.01959	9.96739	2.71946
5	0.868964	1.93834	-1.3216	5.71646	1.18838
5.05	0.812549	2.65314	-1.64285	4.98421	1.17393
5.1	0.868213	3.81933	-2.08797	7.32663	1.55394
5.15	0.862249	4.10762	-3.60777	7.45415	2.37832
5.2	0.708751	4.38198	-4.98349	3.59992	3.60355
5.25	0.175097	2.9962	-3.81265	2.43292	5.47336
5.3	-0.04457	1.68476	-2.37601	3.59794	7.00441
5.35	0.640616	1.7677	-2.17548	3.46415	6.10535
5.4	1.22392	1.72941	-2.03678	3.26311	4.94861
5.45	0.588774	0.345802	-1.00069	3.16632	4.65362
5.5	0.148806	-0.49649	0.225216	3.21496	4.68326
5.55	0.086164	-0.42455	0.543148	2.84634	6.10512
5.6	-0.14607	-0.1016	0.706863	1.21281	7.30287
5.65	-1.14786	0.508841	2.46755	1.48548	7.11024
5.7	-1.65514	1.29495	3.71893	2.62557	6.95313
5.75	0.009952	1.86391	1.26912	3.18873	7.70176
5.8	1.48045	2.28022	-1.26431	3.46028	7.93238
5.85	1.05709	0.96447	-0.75863	3.81806	6.23883
5.9	0.399589	-0.74738	0.017352	4.90287	5.16464
5.95	-1.24089	-2.01546	0.229516	5.90823	6.56041
6	-2.40881	-2.24199	0.304806	7.5223	7.80741
6.05	-1.3319	-1.41629	-0.88253	7.71297	7.82978
6.1	-0.35947	-0.36427	-2.1231	4.85677	8.04068
6.15	-0.43377	0.526755	-1.51525	3.51055	8.40644
6.2	-0.67726	1.22172	-0.51575	2.41324	8.60338
6.25	-0.78646	2.31731	1.51264	2.58262	9.09779
6.3	-0.72782	3.5359	3.40363	5.43766	9.05678
6.35	-1.22903	2.62425	2.65666	6.44337	7.98158
6.4	-1.34622	1.91427	1.21381	4.5015	7.158
6.45	-0.76459	2.12399	-1.06943	4.80491	5.0407
6.5	-0.62744	2.1784	-2.93223	7.8503	3.35758
6.55	-1.02677	0.629269	-1.39989	8.84981	4.25939
6.6	-1.19803	-0.87853	0.809489	7.63385	5.51044
6.65	-1.34053	0.059864	0.050196	6.48546	6.37998
6.7	-1.27304	1.62647	-0.96119	5.3434	6.80341
6.75	-0.38149	1.59561	-1.16602	4.46435	6.28722
6.8	0.233509	1.11621	-1.48615	2.63038	6.08978
6.85	0.136595	0.600354	-1.2853	1.15482	8.164
6.9	0.110446	0.499029	-0.87567	-0.08117	9.4192
6.95	0.99282	0.54046	1.71173	-0.11705	7.11667
7	1.81264	0.640649	4.24864	1.35269	4.73475
7.05	0.91257	0.952653	2.98159	2.5561	3.64452
7.1	0.204157	1.23078	1.31008	3.12835	3.07221
7.15	0.047429	2.41886	0.571364	2.46772	3.55848
7.2	-0.23077	3.28371	-0.06235	-0.77604	4.32305
7.25	-0.73625	1.25029	0.532234	-1.65429	6.21665
7.3	-1.17107	-0.44731	1.48885	-0.42501	7.64104
7.35	-0.70653	-0.72571	-0.02936	0.265995	7.28907
7.4	-0.19559	-0.3338	-1.63936	1.56329	6.69846
7.45	-1.18362	0.851574	-1.08708	2.41354	5.35793
7.5	-1.69946	1.6644	-0.42674	3.33813	4.30863
7.55	-0.82142	1.8127	0.650508	3.81863	3.44364
7.6	-0.42964	1.65969	1.22616	4.14254	2.4901
7.65	-1.43564	-1.27408	-2.04371	3.87517	2.4101
7.7	-2.05657	-3.50542	-5.48269	2.46105	2.39248
7.75	-2.03169	-3.17635	-3.87999	1.55272	1.58098
7.8	-1.73874	-2.4623	-0.98971	1.77984	1.31134
7.85	-0.5549	-1.04889	2.61004	2.07677	3.07912
7.9	0.461455	0.473697	5.61142	2.15226	4.87079
7.95	1.12529	0.042316	4.49587	1.93687	5.76959
8	1.21612	-0.38019	2.95418	0.711953	6.15533
8.05	0.552464	-0.44335	2.97828	1.36469	3.4786
8.1	0.289367	-0.80303	3.07493	4.42225	1.24528
8.15	0.356426	-1.18027	2.14411	5.39642	2.03359
8.2	0.465662	-1.30367	1.0081	2.78315	3.16313
8.25	0.54809	-0.29071	0.020522	2.01601	4.07069
8.3	0.319331	0.578151	-0.91655	2.27751	4.60599
8.35	-0.20823	-0.11897	-0.25539	2.88245	4.57176
8.4	-0.31595	-0.43794	1.0228	4.66444	4.03052
8.45	-0.5635	0.330741	2.47833	5.15001	3.17763
8.5	-0.45328	1.1381	3.66055	3.5719	2.77373
8.55	0.334966	0.431987	2.10133	3.32482	3.074
8.6	0.501293	0.121978	0.19671	4.35278	3.43105
8.65	-0.09149	0.205393	-0.25586	4.73295	3.10339
8.7	-0.35595	0.098362	-0.0432	5.07174	2.66333
8.75	-0.38345	0.262665	1.78843	4.34422	2.64319
8.8	-0.4802	0.774411	3.62179	2.17246	2.51841
8.85	-0.90748	0.410425	3.38012	1.30186	2.2749
8.9	-1.0749	-0.32801	2.63699	1.95001	2.34829
8.95	-1.00069	-0.69414	1.58995	3.19853	2.80465
9	-0.9857	-0.09095	0.75917	5.02561	3.16177
9.05	-0.10432	0.260054	1.0212	7.26141	3.28262
9.1	0.414125	-0.14273	1.59694	11.8852	3.30953
9.15	-0.32724	-0.84044	2.92909	12.8951	2.65258
9.2	-0.98621	-1.30594	4.05784	8.96429	1.78505
9.25	-1.46081	-2.8593	2.7039	6.51475	1.06351
9.3	-1.62284	-3.65349	0.801006	5.09412	0.514836
9.35	-1.66089	-2.91674	0.07769	4.55891	1.11853
9.4	-1.57638	-2.2053	-0.77283	4.20447	1.73493
9.45	-0.68921	-2.24246	-0.80948	4.58981	2.71227
9.5	0.186404	-2.15229	-0.40916	5.91209	3.71659
9.55	0.524696	-1.21136	1.22802	6.50134	3.20697
9.6	0.396856	-0.71745	2.8036	7.66034	2.28335
9.65	-1.66331	-1.17125	0.64445	6.92984	1.83822
9.7	-2.94598	-0.70265	-2.00238	3.37463	1.44189
9.75	-3.01678	0.915253	-2.0728	2.48907	2.31829
9.8	-2.68842	2.47137	-1.41654	5.36511	3.32593
9.85	-0.74435	2.31575	0.454202	6.24365	2.53368
9.9	0.437515	1.65702	2.03092	5.43654	1.78453
9.95	-0.63467	0.417284	1.0555	4.85074	3.26432
10	-1.25295	-0.72118	0.096247	3.73237	4.1684
10.05	-0.80846	0.221118	-0.31355	3.10872	3.26651
10.1	-0.57249	1.46091	-0.7899	1.46482	2.44692
10.15	-0.93767	0.909745	-0.16347	-1.03403	2.22268
10.2	-1.50021	0.131497	0.714889	-4.0048	2.09693
10.25	-1.69255	-0.9854	1.5793	-3.84356	1.32299
10.3	-1.63394	-1.91367	2.09853	-0.88732	0.843657
10.35	-1.11988	-1.66162	0.339623	1.34561	1.42542
10.4	-0.60748	-0.91992	-1.33441	4.0692	2.01954
10.45	-0.7453	-1.17256	-2.07792	4.98011	2.696
10.5	-1.13874	-1.6097	-2.73381	3.96933	2.99613
10.55	-1.00901	-1.15127	-2.03267	3.58978	1.92761
10.6	-0.39016	-0.30483	-0.89272	4.46598	1.075
10.65	0.284165	-0.83665	-0.20601	3.6718	0.594399
10.7	0.375738	-1.22488	0.376883	0.257574	0.21786
10.75	-0.38098	-1.01802	0.792977	-1.59697	0.231904
10.8	-0.76621	-1.06365	1.19038	-1.76888	0.159263
10.85	-0.67405	-0.90564	1.58935	-1.43767	1.47318
10.9	-0.71263	-0.51791	1.95247	0.957833	3.51631
10.95	-1.18681	-0.76536	1.91552	1.92334	3.61498
11	-1.50375	-0.92963	1.68792	0.89812	3.31635
11.05	-1.38263	-1.40795	1.2427	0.08768	2.31771
11.1	-1.27452	-1.71857	0.824933	-2.62204	1.30288
11.15	-1.16319	-1.72306	1.40776	-2.12689	1.22317
11.2	-0.91463	-1.10914	2.15564	3.35813	1.75108
11.25	-0.95564	-1.21161	1.53715	4.89926	2.96088
11.3	-0.84277	-1.72347	0.77853	2.90043	3.89882
11.35	-0.68317	-1.16655	1.8244	0.774924	3.81165
11.4	-0.7741	-0.04113	3.39818	-1.86899	3.38279
11.45	-0.64046	0.534734	4.76858	-2.22694	2.79945
11.5	-0.59456	0.996984	5.76217	-0.05327	2.21892
11.55	-0.31095	1.60649	3.51578	-0.46188	2.18162
11.6	0.02816	2.23538	0.980358	-4.89865	2.29181
11.65	-0.68538	1.25008	2.16196	-4.84684	3.42573
11.7	-0.99324	0.395159	3.97233	1.24717	4.1113
11.75	0.283897	0.160686	3.88964	3.89574	2.64603
11.8	1.12317	-0.01691	3.37505	3.87967	1.17395

## Sheet: pen. arteriole
time	aw1	aw3	aw4	aw5
0.2	-0.68025	-1.47917	0.165906	1.41029
0.25	0.074015	0.583163	0.597042	1.0994
0.3	0.675319	2.85532	1.04774	0.649961
0.35	-0.67309	2.40448	1.02209	-1.07227
0.4	-2.30596	1.62997	0.793037	-2.61129
0.45	-2.97979	0.066519	0.747739	0.087041
0.5	-3.65736	-1.48814	0.666765	2.81399
0.55	-2.41132	-1.87984	0.403062	1.31468
0.6	-1.2795	-1.94884	0.254999	-0.55369
0.65	-2.02656	-0.30492	0.03304	-1.29107
0.7	-2.41972	1.11055	-0.27611	-2.03694
0.75	-2.56254	-0.18622	0.199901	-2.97433
0.8	-2.59281	-1.5386	0.760655	-3.68688
0.85	-2.00254	-2.18215	1.43282	-5.12767
0.9	-1.55182	-2.61292	1.85621	-6.47442
0.95	-0.99751	-3.51478	0.398901	-3.46005
1	-0.7318	-3.93703	-0.96841	-0.34231
1.05	-1.61809	-1.0093	-1.16581	-0.15537
1.1	-2.52169	1.55074	-0.95574	-0.27944
1.15	-4.72429	1.438	-0.00383	-0.60307
1.2	-5.9552	1.02637	0.519952	-0.6182
1.25	-5.13209	0.550625	-0.29923	-1.03239
1.3	-3.90113	0.250664	-0.77518	-1.23228
1.35	-2.38045	0.529966	-0.11357	-0.02878
1.4	-1.07985	0.762222	0.404856	1.18245
1.45	-0.04157	-1.15136	1.40093	1.83486
1.5	0.489315	-3.09301	2.39407	2.47006
1.55	-0.89854	-4.19672	1.46279	2.30711
1.6	-1.9978	-4.71249	0.33853	1.77374
1.65	-1.04373	-1.81261	0.48289	1.90501
1.7	-0.17216	0.978601	0.667986	1.90471
1.75	0.33251	2.09526	0.604234	1.30963
1.8	1.09056	2.97134	0.71091	0.846909
1.85	1.35343	2.99369	0.588788	1.49339
1.9	0.975611	2.77858	0.426183	1.91739
1.95	-0.18251	2.64064	-0.21659	0.09936
2	-1.0853	2.07738	-0.95171	-2.03333
2.05	-0.86792	-0.54212	-1.18274	-2.03721
2.1	-0.08573	-2.70621	-1.32491	-1.34194
2.15	0.519233	-2.58272	-1.51609	-0.79096
2.2	0.820433	-2.19231	-1.66139	-0.35679
2.25	1.34718	-0.32287	-1.07943	-0.04054
2.3	1.04933	1.27251	-0.09006	0.486848
2.35	-0.93995	0.242152	1.37643	2.5659
2.4	-2.49939	-0.42541	2.7573	4.38736
2.45	-1.37846	1.6244	3.09594	2.14265
2.5	0.614911	3.46323	2.93935	-0.46296
2.55	1.67	3.5037	1.93503	0.267187
2.6	2.9076	2.97367	0.843427	1.31226
2.65	3.64608	0.5596	0.306311	1.08783
2.7	3.66519	-1.21119	-0.00601	0.957823
2.75	4.27113	-0.16288	0.099869	1.59202
2.8	4.03063	0.707274	0.284497	2.22115
2.85	2.71157	-1.81851	-0.15015	1.08669
2.9	1.62476	-3.83725	-0.96955	-0.07826
2.95	0.781323	-1.86036	-2.07181	1.10706
3	1.3475	0.102974	-2.62056	2.30829
3.05	2.94341	0.367935	-1.78367	1.34202
3.1	4.23672	0.246549	-0.77623	-0.00563
3.15	4.92489	-0.13472	-0.43264	0.212596
3.2	4.28157	-0.33359	-0.32919	0.625799
3.25	2.75163	-0.56794	-1.13995	0.20801
3.3	1.23383	-0.78776	-1.85028	-0.1639
3.35	0.275862	-0.74607	-2.12439	-1.00605
3.4	0.35768	-0.71012	-2.18549	-2.09665
3.45	-0.0791	-0.16155	-1.71286	-2.5529
3.5	-0.28782	0.39194	-1.43978	-2.8614
3.55	0.122978	1.63782	-1.30583	-1.02221
3.6	0.686893	2.6882	-0.85871	1.21585
3.65	1.76303	2.51737	0.181753	1.53587
3.7	2.36297	2.25582	0.690762	1.32932
3.75	1.04514	1.92937	-0.16575	-0.3618
3.8	-0.1858	1.68151	-0.82042	-1.9651
3.85	-0.03787	-0.30115	-0.28564	-1.1586
3.9	0.979943	-1.85678	0.35616	-0.09527
3.95	3.32455	-0.62967	0.526747	1.00971
4	4.77982	0.642388	0.581199	2.21535
4.05	3.17775	1.49278	0.801893	2.14808
4.1	1.34122	1.98956	0.713475	1.97219
4.15	0.294367	1.02436	-0.12129	1.40847
4.2	-0.10744	-0.37631	-0.788	0.52311
4.25	-0.51599	-3.25221	-1.42527	0.71079
4.3	-0.55729	-5.14574	-2.15312	0.929845
4.35	-0.70597	-1.90215	-2.59325	0.129061
4.4	-1.30032	0.486554	-2.70745	-0.87214
4.45	-2.28384	-0.3098	-2.81732	-1.4229
4.5	-3.23994	-0.83999	-2.79029	-1.86012
4.55	-2.6553	-0.03011	-0.53774	-1.83807
4.6	-1.16971	0.894695	1.40066	-1.48682
4.65	0.880324	1.13065	0.284906	-0.83688
4.7	1.894	1.00907	-0.75439	-0.3044
4.75	0.492917	-0.23929	-0.48283	-1.68409
4.8	-1.0843	-1.283	-0.0818	-3.55059
4.85	-1.70026	-1.08378	0.180445	-2.09954
4.9	-1.79624	-0.75476	0.494257	0.001658
4.95	-1.55459	-0.3701	0.807985	-0.94904
5	-1.44465	0.069931	0.861921	-2.19409
5.05	-1.93	-0.24988	0.054665	-0.05032
5.1	-2.22152	-0.67007	-0.50479	2.584
5.15	-1.99864	-0.49467	0.283172	1.77175
5.2	-2.13816	-0.03337	1.2734	0.176254
5.25	-2.32178	1.00898	1.87249	-1.11061
5.3	-2.38944	2.17957	2.29364	-2.40404
5.35	-3.58613	3.32901	1.17654	-2.13173
5.4	-5.01518	3.77504	0.232104	-0.99324
5.45	-5.04354	0.395627	1.33482	1.25467
5.5	-4.65958	-2.54887	2.23614	3.55015
5.55	-4.45663	-3.76646	1.61146	2.49066
5.6	-3.1227	-3.89035	0.983192	0.490107
5.65	-1.94691	-1.85391	0.445885	-0.8349
5.7	-1.68623	-0.24255	-0.04898	-1.8516
5.75	-1.02976	0.149759	0.352107	-0.65215
5.8	-0.66511	0.255117	0.929825	1.28337
5.85	-0.75693	-1.58751	1.44863	0.891507
5.9	-1.31812	-2.65441	1.41877	-0.25186
5.95	-2.79519	-0.5063	0.525938	-0.52216
6	-3.94582	1.08748	-0.22567	-0.56162
6.05	-4.19967	-0.22626	0.519715	-0.69519
6.1	-4.11058	-1.49474	1.04055	-0.99462
6.15	-4.03694	-2.32213	0.499842	-1.51004
6.2	-4.44586	-2.92827	0.126	-2.32079
6.25	-5.81968	-2.74924	-1.19168	-3.51365
6.3	-7.17257	-2.18801	-2.16921	-4.80512
6.35	-8.26383	0.016468	-0.12379	-2.93121
6.4	-8.2986	1.40884	1.83876	-0.36667
6.45	-6.62397	-1.76094	1.69193	-0.04263
6.5	-4.89989	-4.03727	1.45354	0.237976
6.55	-4.99098	-2.36662	1.04247	1.24331
6.6	-4.74847	-0.18216	0.697947	2.32724
6.65	-4.54627	3.76891	2.37005	2.21166
6.7	-4.66843	5.72748	3.71367	2.12502
6.75	-3.27863	3.60837	2.25297	2.70191
6.8	-2.96825	1.6817	0.763814	3.37783
6.85	-3.81628	1.12264	-0.05019	1.22788
6.9	-4.35643	0.751742	-0.30493	-1.70374
6.95	-5.054	-0.04564	-0.06754	-1.07026
7	-5.05777	-0.58284	-0.01701	0.16631
7.05	-4.59548	-0.71657	0.174596	0.117079
7.1	-4.67233	-0.93707	0.567497	-0.16722
7.15	-5.48702	-2.80658	1.45877	0.364716
7.2	-5.67696	-4.03965	2.19	1.56902
7.25	-4.3448	-3.20719	1.33917	1.98091
7.3	-3.26466	-1.80928	0.616842	2.42158
7.35	-2.451	0.917655	0.439894	1.43523
7.4	-1.95486	2.07464	0.272738	-0.73383
7.45	-2.04126	0.10967	0.829317	-1.45144
7.5	-2.10911	-1.00866	1.06306	-1.72126
7.55	-2.27017	0.302867	0.590373	-0.84243
7.6	-2.53942	1.31039	0.398099	0.218318
7.65	-2.93477	2.39743	-0.23449	0.876544
7.7	-3.24448	2.83292	-0.85848	1.95222
7.75	-3.2345	0.135219	-1.12426	2.37037
7.8	-2.98826	-1.75399	-1.173	2.72038
7.85	-3.15677	-2.02831	-0.13899	2.83933
7.9	-2.96271	-1.84916	0.919983	3.01194
7.95	-2.4375	0.02567	2.09686	1.82455
8	-2.44756	1.03573	2.54395	0.409889
8.05	-2.94243	-0.93109	1.97732	0.59846
8.1	-3.08136	-2.47982	1.4771	1.05493
8.15	-2.22509	-3.43287	1.80951	1.71469
8.2	-1.32879	-3.55394	2.51932	2.8184
8.25	-0.90106	-0.97915	2.6087	1.87389
8.3	-0.74859	0.93465	3.034	0.422315
8.35	-0.96164	0.731965	3.65106	0.911816
8.4	-0.92598	0.05289	3.86823	1.61086
8.45	-0.34517	-0.57469	4.04516	2.13139
8.5	0.250564	-0.49212	4.16932	2.7413
8.55	0.187344	1.03336	4.43363	3.81383
8.6	-0.38196	1.92441	4.82075	5.34084
8.65	-1.1607	0.778406	3.7899	4.68885
8.7	-1.65057	0.084829	2.62973	3.28764
8.75	-1.11721	0.593269	1.93849	2.36308
8.8	-0.28478	0.917273	1.25729	1.4032
8.85	-0.61524	0.395638	2.27565	0.42196
8.9	-0.576	0.033886	3.36216	-0.81445
8.95	-0.17241	1.13926	2.58127	0.463307
9	-0.41922	1.58686	1.81225	3.2401
9.05	-1.21503	-0.6489	2.64143	4.16802
9.1	-1.43643	-1.62385	3.43028	4.48927
9.15	-1.32409	0.21238	2.19957	4.2742
9.2	-0.93268	1.20091	1.41186	4.41067
9.25	0.322714	0.339838	1.55858	3.9546
9.3	1.32317	-0.22379	1.44173	3.25012
9.35	1.7122	1.45168	0.801062	2.4633
9.4	2.06056	2.6289	0.491624	1.39955
9.45	2.29535	2.25392	2.02783	1.47013
9.5	2.24617	1.41855	3.29736	1.50654
9.55	1.44195	-1.72053	2.38808	1.24241
9.6	1.7757	-3.52036	1.22521	1.05328
9.65	3.69923	-1.81864	1.90213	1.62262
9.7	4.53981	-0.41103	2.39792	2.69485
9.75	3.29453	0.492671	1.51316	2.36046
9.8	2.18822	0.56531	0.865637	1.70633
9.85	1.55288	-1.40959	1.79638	2.43723
9.9	0.563844	-2.65999	2.88994	3.94631
9.95	-1.73398	-2.38934	2.30973	4.62717
10	-2.91746	-2.12213	1.46123	5.05145
10.05	-1.71577	-1.48095	2.84083	5.39774
10.1	-0.20171	-0.29534	4.65404	5.73366
10.15	0.502318	1.84066	4.71013	5.47204
10.2	0.764548	3.04618	4.4074	5.2825
10.25	0.6979	2.57211	4.76523	4.88303
10.3	0.333356	2.20975	4.79008	3.83281
10.35	0.115105	0.29484	3.45822	3.31851
10.4	-0.12247	-1.25522	2.32675	2.95414
10.45	0.012751	-2.50769	1.54702	1.64129
10.5	-0.25931	-3.27692	0.982715	0.065937
10.55	-2.47895	-2.42432	1.43178	1.10105
10.6	-3.78525	-1.98567	1.96963	2.78502
10.65	-3.22702	-2.95152	1.83824	2.21086
10.7	-2.85628	-3.40263	1.56147	0.777497
10.75	-2.70467	-2.38794	1.66834	0.945678
10.8	-1.93318	-1.43049	1.62921	1.56508
10.85	-0.83364	0.109291	1.4298	1.82747
10.9	-0.4499	0.595951	1.48283	1.31119
10.95	-0.50769	0.493342	3.01507	0.980046
11	-0.82593	0.494542	3.93519	1.09871
11.05	-1.97386	-0.34168	2.63585	1.97247
11.1	-2.45466	-0.72229	1.52172	2.89377
11.15	-2.38829	0.93257	2.80961	1.71064
11.2	-2.26648	1.54587	3.78667	-0.34698
11.25	-1.51463	-1.11381	2.43664	0.044138
11.3	-1.24107	-2.239	1.31971	0.915745
11.35	-1.04212	-0.14452	0.030796	1.52195
11.4	-0.73834	1.22598	-0.7974	2.25915
11.45	-0.97902	-0.26053	1.21788	3.16334
11.5	-1.43583	-1.36318	3.05003	4.26761
11.55	-1.60556	-3.16448	2.5171	3.54697
11.6	-1.54821	-3.73446	1.81142	2.14411
11.65	-1.9773	-1.62084	1.60463	2.63984
11.7	-1.22772	-0.61316	1.29444	4.13881
11.75	1.97368	-2.31778	1.0578	4.43951
11.8	3.47217	-2.68418	0.756081	3.47595

## Sheet: 1st order
time	aw1	aw2	aw3	aw4	aw5	aw6
0.2	1.24696	-0.42887	-1.74619	2.22445	-3.8534	-1.09742
0.25	0.329282	-0.79327	-1.25579	2.41784	-0.23885	-0.47332
0.3	-0.91605	-1.17394	-0.78913	2.27129	1.22846	0.327617
0.35	-1.03019	-0.23441	-1.48045	-0.45165	-1.07468	0.716138
0.4	-0.74762	1.13931	-2.18757	-2.93446	-3.73624	1.09007
0.45	-1.0298	1.95661	-1.68589	-3.01858	-3.31843	1.25248
0.5	-1.25295	2.41664	-1.08856	-2.8445	-2.65831	1.30182
0.55	-1.11158	2.12141	-1.03426	-1.55554	-1.00993	-0.44269
0.6	-1.12327	1.49515	-1.02148	0.148461	0.370304	-2.46369
0.65	-1.23948	0.67081	-0.73977	1.92325	-2.31193	-2.6295
0.7	-1.32162	-0.25085	-0.34591	2.93331	-4.91104	-2.59897
0.75	-2.15788	-0.35594	0.013434	2.1076	-2.3687	-1.57295
0.8	-2.80798	0.117355	0.260985	1.02595	0.626672	-0.02963
0.85	-2.3531	-0.00766	0.411406	0.74184	1.5669	1.42843
0.9	-1.74406	0.084672	0.481496	0.614921	2.01024	2.74087
0.95	-1.25798	0.568502	0.481141	0.384224	0.440967	3.56981
1	-0.84097	0.686157	0.36778	0.665754	-1.21953	4.30523
1.05	-1.08844	0.560952	-0.4655	3.37862	-0.98312	2.54052
1.1	-1.12438	0.182436	-1.38697	5.50116	0.083333	0.162291
1.15	-0.68342	-0.65679	-2.00529	4.59071	2.96286	0.752352
1.2	-0.41511	-1.59184	-2.42408	3.63752	5.26695	1.77614
1.25	0.106272	-2.57976	-1.98494	2.67238	5.10019	0.179995
1.3	0.6047	-3.31486	-1.57106	1.90759	4.33789	-1.7066
1.35	0.549556	-3.13412	-1.74592	-0.64974	0.99233	-0.80007
1.4	0.496067	-2.47347	-2.11772	-2.73865	-1.924	0.412576
1.45	0.505185	-1.35593	-3.10159	-0.26104	-1.72212	-0.11367
1.5	0.86114	-0.32631	-3.8273	2.23564	-1.23659	-0.57333
1.55	2.04608	-0.1323	-3.49137	3.91861	0.184625	0.170729
1.6	2.81041	0.024758	-2.84367	4.27673	1.49237	1.14638
1.65	1.90782	0.875744	-1.39791	0.020143	1.64429	1.50968
1.7	0.888762	1.94592	0.043025	-2.98251	1.51067	1.86218
1.75	0.833592	2.2232	1.59014	-2.2848	-0.20573	1.92132
1.8	1.12525	2.44761	3.01928	-1.551	-1.54571	1.79318
1.85	1.99715	3.30079	2.6127	-0.97673	0.361212	2.02661
1.9	2.7121	3.87832	1.97329	-1.71492	2.02056	2.0127
1.95	1.70507	3.0819	1.17409	-4.46244	0.71154	1.00336
2	0.877965	1.90266	0.298137	-6.27123	-0.80995	-0.26876
2.05	1.07753	1.39051	0.152175	-5.07788	-0.61744	-1.06087
2.1	1.41489	1.04624	0.163486	-4.54965	-0.08566	-1.90208
2.15	1.31027	0.412871	0.756992	-4.24977	0.758064	-1.39668
2.2	0.962232	0.287474	1.67559	-2.97046	1.24045	-0.55773
2.25	0.554186	0.490025	2.4987	-0.5685	0.306598	-1.26516
2.3	0.398583	0.548907	2.95993	0.987694	-0.79032	-2.15651
2.35	0.520227	0.653385	2.25869	-0.79427	-1.49044	-3.32115
2.4	0.936182	0.276832	1.44071	-2.43026	-2.16337	-4.50355
2.45	1.3112	-0.32547	1.2942	-2.97336	-2.67077	-4.52209
2.5	1.22779	-0.53777	1.17411	-3.24755	-2.56563	-3.96949
2.55	1.36758	-0.38282	0.943809	1.57282	-0.2118	-2.26541
2.6	1.56574	-0.30038	0.681922	5.22829	2.20183	-0.29754
2.65	0.761463	-0.25846	0.070242	2.19012	2.90979	1.69284
2.7	-0.08384	-0.07677	-1.10647	-0.37541	2.95622	3.3932
2.75	-0.16434	-0.30454	-2.77191	-0.72247	2.01194	2.83161
2.8	-0.3589	-0.6762	-4.25359	-1.01942	0.956977	1.9986
2.85	-0.56282	-1.36649	-3.73261	0.525662	0.001196	1.61888
2.9	-0.69383	-2.16457	-2.64615	2.05397	-0.73047	1.11035
2.95	-1.21221	-2.26483	-1.23293	3.88096	0.267165	-0.88408
3	-1.31738	-1.97789	0.629973	5.71026	1.45741	-2.85882
3.05	-1.29974	-1.11831	1.57043	3.53468	0.990512	-2.9116
3.1	-1.24751	-0.3553	2.27013	0.870875	0.464626	-2.55939
3.15	-1.18533	-0.37134	2.53816	-0.7691	-0.69621	-0.85174
3.2	-1.1372	-0.41294	2.41591	-1.19328	-1.30183	1.0797
3.25	-0.11592	0.734738	1.78672	0.868704	0.232553	0.869657
3.3	0.695867	2.18294	0.923845	2.29856	1.20078	0.123005
3.35	0.17327	2.09589	0.534415	2.96468	-0.74174	-0.74986
3.4	-0.29141	1.60348	0.278217	3.73886	-2.41626	-1.3792
3.45	-0.52339	1.25395	0.792074	2.46842	-0.46848	-0.34589
3.5	-0.7326	0.557217	1.46824	1.28344	1.5239	0.944241
3.55	-0.39189	0.038954	1.66399	-1.8634	2.16886	0.872822
3.6	0.126829	-0.35964	1.81896	-4.0618	2.46533	0.33917
3.65	-0.1138	-0.88303	2.0002	-1.60638	0.018587	-0.87394
3.7	-0.19848	-1.47705	2.25654	0.433557	-1.89017	-2.01532
3.75	-0.03699	-2.0729	1.76342	1.90242	1.06329	-0.87771
3.8	-0.15874	-2.56572	1.14024	1.97472	3.30589	0.839806
3.85	0.132501	-2.55605	0.805762	-4.75369	-1.14889	1.32073
3.9	0.730878	-2.14413	0.190198	-9.0162	-5.10264	1.36027
3.95	0.448592	-1.92028	0.090917	-4.92162	-5.04735	0.801624
4	-0.11144	-1.6511	0.318891	-0.62674	-4.64299	0.050265
4.05	-0.59059	-2.053	-0.09066	2.12801	-2.30409	-0.15878
4.1	-1.00805	-2.68497	-0.93661	3.54951	-0.56983	-0.34367
4.15	-0.93753	-1.90882	-0.29301	1.55364	-2.93569	-0.50854
4.2	-0.67782	-0.89822	0.984778	-0.60049	-5.00732	-0.4702
4.25	-0.57469	-1.22743	1.93559	-1.24044	-5.31373	0.651263
4.3	-0.80224	-2.0921	2.6671	-1.28676	-4.87016	2.46838
4.35	-2.25391	-3.07717	2.30136	-0.11391	-2.444	4.04011
4.4	-3.31148	-3.42818	1.56928	0.976053	-0.68192	5.67195
4.45	-2.97766	-2.81025	0.808099	2.35074	-2.67876	6.11472
4.5	-2.27386	-1.61265	0.09589	2.671	-4.21291	6.15268
4.55	-0.37505	-1.28813	1.14815	1.98834	-3.41438	6.62058
4.6	1.50662	-1.26986	2.56714	1.47471	-2.14901	7.26841
4.65	1.43748	-0.4778	3.43626	-0.82627	0.711243	7.46837
4.7	1.08937	0.340608	4.2355	-2.44609	2.60853	7.59118
4.75	0.562395	0.967416	2.87347	-0.38932	-0.43627	7.77653
4.8	0.094897	1.4062	1.19045	1.0411	-2.60293	7.95028
4.85	0.256921	0.745134	1.74363	0.814176	1.0751	7.6741
4.9	0.606526	0.023545	2.70733	0.934668	4.0505	7.22804
4.95	0.786429	-0.24716	2.8498	3.45602	2.15791	8.26559
5	0.798376	-0.30849	2.70237	5.36403	0.227095	9.56151
5.05	0.891971	0.385346	2.52163	5.93617	-1.60216	9.11192
5.1	0.760754	0.667014	2.2358	5.92742	-2.39475	8.4912
5.15	0.332477	-0.31715	2.67062	5.04662	0.432023	8.22616
5.2	0.172365	-1.58761	3.26057	4.81244	3.14052	8.03932
5.25	-0.11067	-2.43619	3.31611	6.91902	4.6537	9.25691
5.3	-0.2752	-2.77379	3.38853	8.09572	5.33329	10.5716
5.35	-0.47877	-1.85109	4.22342	6.52386	4.20604	10.2578
5.4	-0.79208	-0.89796	5.18577	5.42917	3.34517	9.7413
5.45	-0.72283	-1.15361	5.79498	5.66472	6.29741	10.2113
5.5	-0.66297	-1.38467	6.50322	5.93785	8.70233	11.1127
5.55	-0.78175	-1.6726	6.23005	6.89483	7.18027	12.5646
5.6	-0.99435	-1.84506	5.76004	7.26995	5.8484	13.9299
5.65	-1.16822	-1.67755	5.94742	4.67747	7.54656	12.5138
5.7	-0.73673	-1.63685	6.45687	2.46633	8.95575	10.5144
5.75	0.577557	-2.05717	8.46352	-0.37576	7.62537	10.702
5.8	2.35757	-2.0778	10.8706	-1.61521	6.79969	11.2612
5.85	3.21082	-0.88631	10.6135	0.800076	9.68806	11.0794
5.9	3.07761	0.797847	9.83824	2.795	11.5848	11.0404
5.95	2.49743	1.47174	9.46557	5.78946	8.43678	12.6258
6	1.67822	1.99764	8.96154	7.59623	6.1399	14.7038
6.05	1.59268	2.64997	8.86671	6.92939	6.47968	15.4648
6.1	1.87936	3.14319	8.89309	6.45904	6.77487	16.0516
6.15	1.44699	3.2477	8.32171	6.54486	6.75778	17.7108
6.2	0.889828	2.71193	7.46373	6.17692	7.09735	19.7864
6.25	1.12469	2.1704	6.32349	4.69538	7.45358	19.027
6.3	1.65855	2.03453	5.10886	3.93553	7.6854	17.3887
6.35	0.934912	2.37552	5.21953	4.38917	8.28206	16.2394
6.4	0.873977	3.12884	5.70512	4.62146	8.80556	14.8465
6.45	2.22123	3.05626	5.94139	4.54716	10.1898	14.689
6.5	2.69115	2.65871	6.34232	4.80103	10.7825	14.9984
6.55	2.77656	2.80412	8.31934	7.62833	9.28623	16.6993
6.6	2.76322	3.33942	10.8364	9.67314	7.5885	18.9004
6.65	2.52902	3.84949	11.2261	8.27529	4.85875	18.3253
6.7	2.75008	4.26527	11.7636	6.77025	3.59721	17.2116
6.75	3.45532	4.15421	11.6459	5.32388	6.99398	17.8578
6.8	3.79334	3.82445	11.0193	4.58458	9.73059	18.8082
6.85	3.44875	2.98812	10.9885	4.78848	11.4229	18.5982
6.9	3.12262	2.10414	10.9343	5.48994	12.1834	18.0715
6.95	1.95166	1.66282	10.4021	7.02668	12.3714	17.7736
7	0.971263	1.88812	9.89721	8.92789	12.1215	17.0076
7.05	0.786303	2.59609	9.8135	11.5618	9.30391	15.02
7.1	0.65463	3.40681	9.73613	12.56	8.06507	13.7398
7.15	0.09848	3.73072	9.96951	11.4685	12.316	14.5842
7.2	-0.46154	3.45467	10.3786	10.8228	15.3043	15.5912
7.25	-0.33463	3.40321	10.7154	12.7516	14.2444	16.0372
7.3	0.307662	3.648	11.0708	14.7946	13.7019	15.6308
7.35	0.776856	4.14811	9.99817	15.8229	13.1845	13.467
7.4	1.12023	4.63575	8.44318	16.1997	12.9	11.0065
7.45	1.70984	4.70465	8.70294	15.407	14.5997	13.0399
7.5	1.69806	4.43807	9.20259	14.3485	15.6661	16.2353
7.55	0.586378	3.96834	9.47462	10.2828	13.75	16.5753
7.6	-0.13914	3.48544	9.83412	7.52942	11.8818	16.661
7.65	-0.02552	2.79946	10.22	6.34839	10.7203	16.4122
7.7	0.202759	2.07281	10.5943	5.72913	10.0533	15.8337
7.75	0.644936	1.79994	11.8477	6.38016	10.9112	14.9993
7.8	0.795609	1.87414	13.4944	7.1501	11.1034	14.1154
7.85	-0.18717	2.0639	12.3034	8.82485	11.0553	13.1927
7.9	-0.99069	2.77176	10.0909	10.6862	10.9977	12.1586
7.95	-0.3172	2.73352	8.88519	12.1605	10.9836	12.013
8	0.558853	2.54527	7.73164	12.3616	10.6384	12.2642
8.05	0.329125	2.2161	7.91643	9.94782	8.37355	13.8894
8.1	0.163817	1.56305	8.53039	7.21038	6.94112	15.4541
8.15	0.415175	1.59818	8.67024	4.92405	8.77355	15.3763
8.2	0.770936	2.25496	9.01614	3.97981	10.048	14.4996
8.25	0.636513	3.32082	8.8882	3.70765	9.17352	14.3727
8.3	0.473664	4.53117	8.23201	4.47746	8.00779	14.2904
8.35	0.244045	5.25497	8.08798	4.17881	6.94587	13.1872
8.4	-0.12306	5.6318	8.14675	3.31098	5.77395	11.8928
8.45	0.18165	5.02341	8.85937	-1.32154	5.60925	12.4837
8.5	0.534988	4.05193	9.9912	-3.51891	5.34507	13.4291
8.55	0.753532	3.60312	9.94991	2.50316	2.30818	11.8364
8.6	0.884922	2.95889	9.57767	6.31517	0.735466	9.34674
8.65	0.680185	2.70569	8.93356	6.31857	3.55601	8.59788
8.7	0.195375	2.87808	8.00029	6.48675	6.18595	8.1894
8.75	-0.7018	1.91931	7.65613	6.26788	8.33846	9.29436
8.8	-0.96318	0.601861	7.44888	6.77635	10.0796	10.9276
8.85	-0.24967	0.531242	8.73471	10.0281	10.5907	10.9053
8.9	0.748743	1.18843	10.5029	11.6165	10.8967	10.9484
8.95	1.53633	1.85844	10.665	11.3103	10.8738	9.19344
9	1.59063	2.74624	10.275	9.6296	9.87247	6.17912
9.05	0.564107	2.87868	10.0886	4.44701	7.73911	6.07084
9.1	-0.43955	2.83827	9.69084	1.98587	6.56694	6.88246
9.15	-0.3647	2.89047	9.1944	3.73895	8.44119	7.09222
9.2	0.030045	2.71206	8.57119	5.14301	10.1489	6.93379
9.25	0.122753	1.95338	8.31602	5.48072	10.6879	6.50225
9.3	0.270214	0.686514	8.09244	4.92215	11.065	5.58669
9.35	0.116961	0.694708	8.28057	2.89192	9.98826	3.31719
9.4	0.317606	1.18061	8.54188	2.31304	8.83872	0.815137
9.45	0.725518	1.30797	8.11098	6.40023	6.46566	1.0829
9.5	1.14693	1.43826	7.20729	9.37064	5.10163	2.1351
9.55	1.87069	1.42257	7.18916	11.3595	6.06973	4.22508
9.6	2.37868	1.25341	7.65771	11.8224	6.70051	6.59952
9.65	2.27958	0.665072	6.94197	9.17403	5.50225	6.68671
9.7	1.7773	-0.45135	6.19478	6.627	4.54217	5.95123
9.75	1.34766	-1.0788	7.35583	3.61656	4.53559	4.83078
9.8	1.10981	-0.98151	9.27911	2.40408	5.47826	3.26818
9.85	1.1518	-0.09414	9.97428	4.26554	8.10247	2.74181
9.9	1.42723	1.72323	10.3736	5.00874	9.37346	2.51668
9.95	1.1872	1.80309	9.16928	0.646531	6.64201	2.29533
10	0.833749	0.409971	7.21232	-1.38147	3.74717	2.00006
10.05	0.707478	-0.43078	6.7572	4.74801	1.22176	1.71964
10.1	0.625933	-1.2415	6.69421	8.55298	0.105817	1.29121
10.15	0.463163	-1.41953	7.95973	8.75641	3.62556	0.763328
10.2	0.642056	-1.03434	9.8167	8.62639	5.90535	0.409687
10.25	1.1721	-0.20866	9.20409	7.58752	5.6065	0.089682
10.3	1.56566	0.785132	7.34883	5.82469	4.29534	-0.35993
10.35	1.43155	1.27634	6.40884	1.62422	0.26935	-0.24369
10.4	1.19428	1.53665	5.67419	-0.57155	-1.51433	0.34372
10.45	0.028619	1.89424	6.4261	1.54901	0.547433	-0.30957
10.5	-0.85578	2.28379	7.57742	2.71974	2.48201	-1.18553
10.55	-0.762	2.63676	7.55525	1.60492	4.04572	-1.48171
10.6	-0.79749	2.7972	7.27945	0.696498	5.1989	-1.54433
10.65	-0.4298	2.38058	7.07944	-0.00366	6.52623	-1.27352
10.7	0.10608	1.36854	6.90635	-0.85531	7.41852	-0.93539
10.75	0.032652	1.07062	7.09566	-2.38393	6.09426	-1.35817
10.8	-0.14066	1.29992	7.43239	-3.11704	4.63654	-2.08476
10.85	0.058172	0.674558	7.94405	-1.98983	1.67016	-1.63627
10.9	0.289758	-0.17535	8.94627	-0.57273	0.376366	-0.67404
10.95	0.495309	0.27114	8.71893	4.03581	3.80946	-0.10778
11	0.801033	1.10479	7.70802	7.46274	6.64807	0.58433
11.05	0.788764	0.957117	7.08282	8.77106	6.66581	1.16337
11.1	0.245179	0.596169	6.32141	9.49995	5.97025	1.4527
11.15	0.017524	0.422512	5.71202	10.4639	4.25797	0.043911
11.2	0.549089	0.476012	5.16184	11.1465	2.92183	-1.93379
11.25	0.903711	0.442565	5.55407	11.7706	2.81767	-2.87307
11.3	1.52018	0.28226	6.56314	11.6616	2.8372	-3.4185
11.35	2.51133	0.658798	6.83383	7.9178	2.9421	-2.7661
11.4	3.14338	1.14194	6.70289	6.15427	3.17704	-1.69248
11.45	2.54378	1.07348	5.64717	8.655	1.40287	-1.08522
11.5	1.43907	0.51394	4.09463	10.0499	0.771327	-0.54418
11.55	0.773471	0.127685	3.95508	9.04312	1.96648	-0.87434
11.6	0.516082	-0.26026	4.37676	8.23982	3.4825	-1.56055
11.65	0.925873	-0.75407	5.49321	9.11371	7.52182	-2.4841
11.7	1.86391	-0.639	7.3648	8.49273	9.37438	-3.45946
11.75	2.00894	0.226731	7.55114	4.02572	5.55926	-3.96873
11.8	1.85743	1.82674	6.88209	1.99486	3.21389	-4.5742

## Sheet: 2nd order
time	aw1	aw2	aw4	aw5	aw6
0.2	0.292302	0.662558	4.11478	1.41647	-0.67851
0.25	0.260147	0.163356	2.5076	-1.85627	-1.46069
0.3	0.06299	-0.25063	0.944891	-3.50149	-2.46479
0.35	0.347704	-0.58112	1.23259	-3.59935	-4.0187
0.4	0.820121	-0.74369	1.49161	-3.4215	-5.2997
0.45	-0.00797	-0.42491	0.379506	-2.68307	-5.49264
0.5	-1.39432	0.101278	-0.58391	-1.28546	-5.24144
0.55	-2.72666	0.671529	3.13064	0.996578	-3.23799
0.6	-3.34526	0.916306	6.43567	2.99006	-1.16923
0.65	-2.25715	0.149773	5.4342	3.24413	-0.98855
0.7	-0.60409	-0.57007	4.5487	2.72259	-1.37426
0.75	-0.03658	-0.14014	6.77376	1.88572	-1.92212
0.8	-0.02425	0.427475	8.96239	0.904046	-2.49891
0.85	-0.19193	1.15821	7.17806	-1.382	-2.6434
0.9	-0.72896	1.66804	4.84607	-3.40384	-2.77812
0.95	0.353844	1.1061	2.98543	-3.88845	-2.49364
1	2.00359	0.440049	1.60048	-3.99531	-1.90009
1.05	1.51801	0.421301	1.04298	-1.89323	-1.19868
1.1	1.30976	0.637219	0.71417	0.1001	-0.2792
1.15	1.97259	0.500622	-1.07222	-1.16996	0.78088
1.2	2.07053	0.359754	-2.54462	-2.59242	1.446
1.25	1.12078	0.257572	-2.26028	-2.27125	1.20809
1.3	0.081481	0.240022	-2.25886	-2.08294	0.635444
1.35	-0.46306	0.836952	-1.35007	-4.23448	-0.66448
1.4	-0.92584	1.4064	-0.37145	-6.23098	-1.45611
1.45	-0.71535	0.626012	0.411301	-5.19593	-1.24731
1.5	-0.16457	-0.33867	1.0262	-3.54904	-1.10201
1.55	-0.58948	0.171897	0.280957	-1.38343	0.261064
1.6	-0.57226	0.852015	-0.61664	0.488617	1.4379
1.65	1.28553	0.680796	-1.54806	-0.54445	1.07771
1.7	2.49064	0.454247	-2.14919	-1.93423	0.310214
1.75	1.37957	-0.33393	-4.5932	-1.22407	-0.67876
1.8	0.024269	-1.12337	-6.56289	-0.24078	-1.24366
1.85	-0.19576	-0.93445	-4.59525	-0.11511	-0.89855
1.9	0.218136	-0.97286	-2.93753	0.213518	-0.60202
1.95	0.464901	-2.00059	-3.43278	1.81565	-1.08122
2	0.851569	-2.65159	-3.43789	3.03962	-1.4179
2.05	0.863352	-1.67743	-2.56463	1.44652	-0.58476
2.1	0.543398	-0.50784	-1.76455	-0.69132	0.681202
2.15	0.196048	0.279438	0.379955	-1.35918	2.6252
2.2	0.159658	1.01859	2.40415	-1.44702	3.65
2.25	-0.23607	0.991875	3.40325	-1.44531	3.08582
2.3	-0.75061	1.05875	4.06232	-1.33728	2.63495
2.35	-1.16418	1.24626	3.35693	0.053452	3.02404
2.4	-1.63363	1.30062	2.31182	1.52338	3.13166
2.45	-1.62485	0.791759	0.511716	1.01713	1.94115
2.5	-1.3323	0.087656	-0.78739	0.225042	1.12366
2.55	-0.99806	-0.12041	0.290484	-0.36368	1.89642
2.6	-0.48769	-0.2003	0.798346	-0.83164	2.61734
2.65	0.62135	-1.43836	-1.92232	-0.83284	2.62504
2.7	1.77198	-2.56929	-3.99048	-0.37531	2.33921
2.75	1.12349	-1.38173	-5.51566	1.06015	1.65286
2.8	0.09295	0.096388	-6.47916	2.59986	1.14889
2.85	-0.09393	0.146635	-6.45238	3.51773	0.782612
2.9	-0.42037	-0.20578	-6.48749	4.19982	0.465831
2.95	-0.77604	-0.543	-3.67423	3.74936	0.375554
3	-0.65579	-0.95508	-1.1763	2.85102	0.291586
3.05	0.482645	-1.85561	-1.95553	2.43836	1.17674
3.1	1.94199	-2.66935	-2.64865	2.14975	1.98813
3.15	2.23928	-1.76869	-1.00083	2.6806	1.14147
3.2	1.69567	-0.51188	0.402437	3.09553	0.254512
3.25	0.804513	0.368151	0.841563	1.84964	-1.27418
3.3	-0.25778	1.09579	0.852311	0.063269	-2.45521
3.35	-1.81973	0.465173	1.44013	-1.26023	-2.25991
3.4	-2.7944	-0.18035	2.2956	-2.18486	-1.63848
3.45	-2.30391	-0.20666	1.44152	-1.51733	0.383045
3.5	-1.40259	-0.06033	0.863644	0.050867	2.07931
3.55	-0.81537	0.914229	1.67906	1.33834	1.70843
3.6	-0.67308	1.93198	2.11096	2.23354	1.15113
3.65	-0.49807	1.77449	0.594399	2.53168	1.06654
3.7	-0.31594	1.35323	-0.33735	2.87016	0.905984
3.75	-0.09269	0.422708	-0.19945	3.51486	0.705995
3.8	0.466532	-0.66451	-0.2602	3.7699	0.693617
3.85	0.785039	-0.76766	-1.38759	3.4529	2.27111
3.9	1.19377	-0.44108	-2.3749	3.16436	3.47845
3.95	2.47274	0.200695	-0.67384	1.47719	2.8119
4	3.32581	0.717338	0.516019	-0.59659	2.16586
4.05	2.77307	0.448215	1.8541	0.562549	2.32617
4.1	1.9226	0.273551	3.04548	2.35161	2.64686
4.15	1.52604	1.33339	3.70944	3.95291	1.96887
4.2	1.3945	2.59302	3.85414	5.58275	1.71486
4.25	0.199271	3.15871	2.31632	6.28195	4.30884
4.3	-0.669	3.4589	0.704957	6.59037	6.22347
4.35	0.349238	2.83495	0.016703	5.85304	5.82908
4.4	1.75083	2.09369	-0.77563	4.78186	5.33937
4.45	3.25851	1.62242	-3.36872	0.259634	5.17348
4.5	4.50497	1.23746	-5.15677	-5.02409	5.06334
4.55	4.95665	1.37941	-2.11259	-2.40388	4.73197
4.6	5.34825	1.63397	0.616071	1.63731	4.48896
4.65	5.60665	1.85976	1.69791	3.50716	3.86636
4.7	5.71678	2.04379	2.64009	5.17274	3.48305
4.75	5.67185	2.33526	2.93384	4.31245	4.27057
4.8	5.18635	2.75743	2.72122	3.15209	5.23104
4.85	5.06566	2.13627	2.85349	3.57873	6.71211
4.9	5.33202	1.37806	3.03999	3.92476	7.73276
4.95	5.70441	1.03426	4.26106	2.10569	9.23113
5	6.08425	0.974119	5.32463	-0.00812	10.4125
5.05	5.1392	1.15082	5.11651	-0.10699	11.5163
5.1	4.4149	1.30421	4.7002	0.37384	12.2884
5.15	4.99882	1.89601	1.24571	1.72768	12.7427
5.2	5.97831	2.89776	-0.58318	3.58691	13.0299
5.25	5.98067	4.40526	4.57508	4.09599	12.7159
5.3	5.60192	5.90803	8.57742	3.98744	13.0165
5.35	5.30582	6.30917	7.4185	3.32383	14.5941
5.4	5.14339	6.41105	5.68178	2.35072	15.594
5.45	6.12035	5.98583	4.58774	2.55483	15.735
5.5	7.52653	5.41636	3.75345	2.81287	15.8298
5.55	8.21267	5.54406	1.96847	1.08342	15.8425
5.6	8.64066	5.63512	0.915365	-1.08033	15.9609
5.65	8.15131	4.80526	1.20937	-0.55633	17.1986
5.7	7.2148	3.8881	1.51019	0.433011	18.2496
5.75	6.22122	4.06698	2.34021	0.721854	18.468
5.8	5.32728	4.63621	2.35042	1.22624	18.5576
5.85	5.62624	5.25432	-1.19056	1.63223	18.3758
5.9	5.98447	6.00748	-3.27404	2.32059	18.1812
5.95	5.4225	7.07674	-1.07475	3.96292	18.0746
6	5.38706	8.10061	1.4116	5.82396	18.0233
6.05	6.86386	8.42368	4.32176	5.29162	18.1505
6.1	8.95251	8.67458	5.53757	4.52864	18.4213
6.15	9.43662	7.97193	-0.6145	3.08579	18.5263
6.2	8.4986	7.02071	-4.99064	1.2529	18.9202
6.25	8.2208	7.02785	-2.48578	0.535501	20.9833
6.3	8.16188	6.99341	0.154467	0.107523	21.6393
6.35	7.27402	7.1087	1.52638	1.43912	18.8272
6.4	7.3568	7.14837	2.30255	3.17711	17.3113
6.45	9.31236	6.59021	2.22136	3.38862	18.522
6.5	10.7429	5.87594	1.82961	3.49329	19.3409
6.55	10.8957	5.65059	1.27216	4.01245	18.4451
6.6	10.4851	5.72717	0.412049	4.50891	18.0845
6.65	9.73546	6.73753	-2.26612	3.62851	18.8293
6.7	9.14674	8.01457	-3.1924	2.52372	19.4868
6.75	9.43881	8.30192	3.21964	2.22896	19.865
6.8	10.1246	8.48828	7.29156	2.16497	19.919
6.85	10.1484	8.95563	3.69456	-0.177	19.7936
6.9	9.63722	9.52954	0.965892	-3.11893	19.4912
6.95	7.4836	9.05149	-0.42759	0.61876	18.135
7	5.04299	8.15781	-1.21033	5.84399	17.3416
7.05	5.23088	7.39051	1.41523	6.07033	20.3395
7.1	6.83823	6.90057	3.66269	5.80959	22.3557
7.15	9.19923	7.69928	5.01458	4.07838	20.8424
7.2	11.9748	8.77068	4.98134	1.90173	19.3828
7.25	12.5088	8.51739	1.98911	3.1487	18.7043
7.3	11.564	8.07656	-0.51451	4.49647	18.5084
7.35	9.77463	8.22123	0.453142	3.21801	19.7905
7.4	7.72979	8.22336	2.21361	1.84775	20.6137
7.45	6.57814	7.86923	5.46736	3.44251	19.9095
7.5	6.24146	7.62296	8.3377	6.00657	19.2096
7.55	7.39042	6.83304	10.6474	7.35019	18.1493
7.6	8.79741	5.78472	11.6855	8.18347	17.4853
7.65	7.58831	4.3399	9.09086	6.26506	17.4927
7.7	5.93279	2.87686	6.55929	2.96036	17.222
7.75	6.56065	3.24361	2.5192	2.07067	16.5685
7.8	7.27752	3.96255	-0.07862	2.27615	16.2747
7.85	6.68131	4.34444	-2.94383	3.19424	17.3954
7.9	6.10959	4.92421	-4.01873	4.14844	18.1122
7.95	6.38887	5.69511	0.912784	4.1642	17.4418
8	6.87129	6.50005	4.00441	3.65909	17.1284
8.05	7.36031	6.10123	1.96081	2.62967	15.9975
8.1	7.73465	5.44054	0.976235	1.6717	15.2038
8.15	8.65378	5.91358	4.53878	1.74901	15.6344
8.2	9.69318	6.58836	6.84422	1.89855	15.8478
8.25	8.86674	6.28539	4.47804	1.74391	15.7324
8.3	8.2191	5.79899	1.8099	1.36385	15.9109
8.35	9.25441	5.78577	0.407629	1.82836	15.901
8.4	10.4727	5.7744	0.030908	2.37556	15.6953
8.45	11.502	5.07066	0.796084	2.21644	15.6028
8.5	12.3782	4.28328	0.407597	2.13324	15.5048
8.55	11.5845	4.96413	-2.76163	3.42659	15.1133
8.6	10.1348	5.88068	-3.69117	4.83279	14.2987
8.65	8.41607	5.65272	1.13882	2.79573	12.6145
8.7	6.35812	5.4265	5.89584	-0.36242	11.3773
8.75	6.06573	6.69358	10.1406	1.00786	10.646
8.8	7.05947	8.21918	11.8042	3.19289	10.0611
8.85	8.1718	8.0004	8.94767	4.13777	9.50423
8.9	9.60525	7.3515	7.65832	4.80664	9.02438
8.95	10.4835	6.99001	13.3433	4.39683	8.02449
9	10.6431	6.68833	16.9241	3.55052	7.05322
9.05	9.98412	5.13187	13.7677	2.61537	4.74622
9.1	8.78303	3.44125	11.4695	1.34059	3.19035
9.15	7.3241	3.68204	14.1453	1.1561	2.44702
9.2	6.05365	4.54758	15.2375	1.36486	2.18251
9.25	6.21567	5.43725	12.1618	1.85055	3.2882
9.3	6.80933	6.25867	9.73302	2.56894	4.16142
9.35	6.33618	6.15709	8.58284	1.93033	3.92483
9.4	5.32984	5.73903	7.92469	0.579394	3.46774
9.45	4.54042	5.29032	5.06211	0.760865	2.99843
9.5	4.08992	4.77829	3.48703	1.16925	2.66212
9.55	4.02226	3.84102	3.1338	1.01665	2.75713
9.6	4.37719	2.75608	2.54023	0.707655	3.05962
9.65	5.089	2.04416	4.38921	-1.15838	3.28325
9.7	5.63092	1.41503	5.13336	-3.20399	3.12128
9.75	5.29209	2.3999	2.77977	-2.97445	2.29916
9.8	4.58323	3.67649	1.85634	-2.29899	2.04899
9.85	5.09478	3.03192	1.86367	-2.27798	2.16818
9.9	6.25613	2.00669	1.8978	-2.33023	2.34008
9.95	6.09119	2.16773	2.54066	-0.94144	2.49963
10	5.46603	2.66537	3.20465	0.741466	2.87653
10.05	5.44925	3.12572	4.02825	-0.41346	3.42466
10.1	5.69271	3.66678	3.2916	-1.91223	3.39133
10.15	5.98191	3.3136	-2.38765	-1.81666	2.46
10.2	6.74284	2.80326	-5.20541	-1.41547	1.87512
10.25	6.33372	2.49354	-2.98751	-0.01556	2.08246
10.3	5.48187	2.37621	-0.06018	1.92656	2.38603
10.35	5.1141	3.13147	3.68347	1.61938	3.19326
10.4	4.65111	3.94461	7.20611	0.621183	3.78116
10.45	4.98194	3.8347	11.5849	0.553462	3.62719
10.5	5.68973	3.52187	14.0182	0.770178	3.07754
10.55	5.48648	3.50379	13.7523	0.462753	0.343025
10.6	5.08761	3.32716	12.9585	-0.36072	-1.06311
10.65	4.07128	1.52869	11.8373	-2.79047	0.118368
10.7	3.13309	-0.65053	10.3105	-5.7835	0.681532
10.75	3.28079	0.278907	6.30428	-6.9508	0.619916
10.8	3.42705	1.75759	4.80891	-7.4687	0.383072
10.85	3.64101	2.44603	7.75964	-7.09504	0.301314
10.9	3.0475	3.11526	9.35404	-6.68796	0.481717
10.95	1.01374	3.08656	7.01647	-6.4655	0.339225
11	-0.85769	2.86972	5.88047	-6.39262	0.357577
11.05	-0.37248	1.9266	8.6692	-5.77925	1.10324
11.1	0.734417	0.83109	10.3141	-4.51486	1.50934
11.15	0.770108	1.23415	7.83729	-4.39965	1.48007
11.2	0.885136	2.07009	5.86132	-5.00026	1.27909
11.25	0.388671	2.79189	3.80626	-5.80115	1.27762
11.3	-0.20836	3.46216	2.52664	-6.46906	1.07447
11.35	-0.21755	2.93598	5.32858	-5.91351	-0.33988
11.4	-0.03784	1.99606	7.18399	-4.59353	-1.26631
11.45	1.70118	0.388034	7.11569	-3.06688	-1.87344
11.5	4.11333	-1.36182	6.50817	-1.50161	-2.15064
11.55	3.12001	-1.22796	4.77686	-2.74187	-1.55082
11.6	0.862381	-0.75122	3.60813	-5.1525	-0.80768
11.65	0.15281	-0.21603	1.1306	-6.31463	0.786842
11.7	0.154628	0.542904	0.948826	-6.95769	1.38379
11.75	0.870349	0.632991	3.59758	-6.67406	0.21142
11.8	1.41707	0.588083	4.87671	-5.30635	-0.56136

## Sheet: high order capillary
time	aw1	aw2	aw3	aw4	aw5	aw6
0.2	2.09637	2.00718	4.39838	3.64303	13.3228	3.33202
0.25	1.7917	2.09855	2.7087	2.70656	13.3871	3.07447
0.3	1.70181	2.41696	1.24704	0.401472	12.9123	3.01867
0.35	1.93226	1.65781	0.921651	-0.5649	11.1127	1.53901
0.4	1.9155	0.377076	0.627133	-1.2402	9.40098	-0.14686
0.45	1.47721	0.793356	0.221712	-1.16504	7.16249	0.408462
0.5	1.24738	1.70916	0.306984	-0.44926	5.23931	1.17789
0.55	1.36305	1.90379	1.90042	0.746531	5.24722	1.23941
0.6	1.86156	2.19691	3.39329	2.13371	5.14071	1.24998
0.65	2.53259	2.15599	3.81542	2.66253	4.35493	0.723832
0.7	2.71539	1.7194	3.7948	2.83149	3.39179	1.08729
0.75	2.20221	1.21372	1.07601	2.52357	4.97362	1.63558
0.8	1.80364	0.393107	-1.11706	1.57236	6.54915	1.03802
0.85	1.8567	0.116701	1.18245	1.74488	4.59082	0.441359
0.9	1.67195	0.46719	3.31235	2.07664	2.31177	0.176289
0.95	1.09908	1.26894	3.10276	2.73001	0.591553	0.85234
1	1.24775	1.53482	2.69865	3.82502	-0.84309	1.93858
1.05	1.93291	1.17667	3.35024	3.72187	-1.3793	1.31634
1.1	2.40389	0.790055	3.92567	2.62226	-1.75566	-0.01291
1.15	2.43833	0.080158	2.62702	1.7525	-1.27237	-0.17413
1.2	2.16668	-0.58526	1.7061	0.424643	-1.1425	1.19299
1.25	1.95086	-0.59254	2.80003	0.577578	-0.59222	3.73597
1.3	1.72815	-0.55735	3.8907	1.51107	0.002599	5.60526
1.35	1.63647	-0.33046	3.77823	0.834514	-1.93793	6.24002
1.4	1.64427	-0.44131	3.29718	-0.36569	-3.1515	5.0922
1.45	1.24792	-1.00241	3.28725	-1.28806	-2.25883	2.28998
1.5	0.944342	-1.2296	3.47511	-2.57842	-1.38048	-0.03403
1.55	0.828648	-0.89952	3.70864	-2.77	-2.63605	-1.683
1.6	0.762957	-0.42235	3.64796	-1.699	-4.96473	-3.05938
1.65	0.597255	-0.38013	2.6407	-1.52565	-5.20949	-2.8855
1.7	0.490004	-0.37979	1.34249	-2.32336	-5.64066	-2.49904
1.75	0.547989	-0.82933	-0.38413	-3.08537	-6.90177	-2.01454
1.8	0.298238	-1.87452	-1.31345	-3.62438	-8.31933	-1.87596
1.85	0.267096	-1.92342	0.004948	-2.65064	-8.37258	-1.89792
1.9	0.269796	-1.57322	1.23137	-0.32027	-7.79028	-1.18527
1.95	0.240777	-1.539	0.958525	1.27192	-7.3403	-1.72334
2	0.163679	-1.62461	0.962743	3.73954	-6.89015	-2.60688
2.05	0.041821	-1.29629	1.21152	2.55116	-6.09183	-2.75999
2.1	0.084895	-0.72639	0.623497	-3.00738	-5.45729	-3.35016
2.15	0.385533	-0.84482	-0.84169	-4.24693	-6.92037	-2.671
2.2	0.477536	-1.14586	-2.1055	-2.13715	-8.15422	-0.65738
2.25	-0.09446	-1.15532	-1.75658	-1.58752	-7.34727	0.642625
2.3	-0.78521	-0.38912	-1.22937	-1.86953	-7.03553	1.45943
2.35	-1.6165	-0.46968	-2.53775	-2.52374	-6.98705	1.48757
2.4	-2.21908	-1.15821	-2.93314	-3.78046	-6.18196	0.807683
2.45	-2.48316	-0.98163	-2.50954	-3.45415	-6.16997	0.624791
2.5	-2.64139	-0.22092	-2.37642	-0.53091	-6.46779	1.30999
2.55	-2.42666	0.212062	-1.81808	0.899702	-6.72591	0.904407
2.6	-1.99293	0.225254	-1.42595	1.92063	-6.05249	-0.98818
2.65	-1.65061	-0.23009	-2.17603	2.08793	-5.63333	-1.42487
2.7	-1.119	-1.13904	-2.81624	1.75866	-4.57945	-0.87778
2.75	-0.35761	-1.21159	-2.10336	1.30872	-2.48671	-1.1943
2.8	-0.05367	-0.50855	-1.93895	-0.28338	-1.39104	-0.78287
2.85	-0.12974	-0.41527	-2.31956	-1.14522	-2.12495	-0.07418
2.9	-0.42457	-0.83681	-2.30328	-1.43719	-1.95663	0.413146
2.95	-0.91215	-1.10943	-2.43244	-1.34572	2.10828	0.66838
3	-1.16697	-1.10406	-2.59122	0.876825	5.19567	1.88681
3.05	-1.45181	-0.82851	-3.00898	1.55754	6.67735	2.16269
3.1	-1.38781	-0.70185	-3.51975	1.5692	7.70613	0.46426
3.15	-1.3551	-0.65923	-2.76495	1.05925	6.94533	0.517783
3.2	-1.47036	-0.19865	-1.71505	0.067689	5.784	0.400983
3.25	-1.72828	0.237939	-2.50947	-0.44418	4.0186	-0.09903
3.3	-1.66413	0.474861	-2.86796	-0.48664	2.61607	-0.48398
3.35	-1.42052	0.209207	-1.7399	-0.57102	1.97275	-1.23555
3.4	-1.36418	-0.10346	-1.54588	-0.59994	1.19956	-1.58222
3.45	-1.45242	0.0203	-0.40114	-0.71424	1.02218	-2.50619
3.5	-1.68597	0.654514	0.117611	-1.23854	0.926467	-4.49161
3.55	-1.88292	1.26546	-1.85291	-1.65788	2.2159	-4.86666
3.6	-1.79823	1.32533	-2.22084	-1.68297	5.0576	-3.33891
3.65	-1.30775	1.16569	-0.28428	-1.51978	3.96367	-2.1665
3.7	-1.12746	0.964738	0.10947	0.895622	3.20377	-0.59751
3.75	-1.42164	0.708407	-0.44629	1.604	3.95706	0.279263
3.8	-1.79948	0.560104	-1.20076	-0.62868	4.33309	0.697642
3.85	-2.26244	0.578943	-3.46389	-1.60845	4.14574	-0.02581
3.9	-2.65717	0.448909	-4.84214	1.1306	3.85313	-0.83914
3.95	-2.65846	0.49754	-3.5924	2.45366	4.27166	-0.98879
4	-2.31609	1.0808	-2.12339	-0.1047	4.69841	-0.86516
4.05	-1.68223	1.89102	-0.08128	-1.25721	3.90763	-0.87959
4.1	-1.16073	2.57284	1.02631	0.841552	2.11058	-0.89069
4.15	-0.84442	2.17514	-1.0039	1.86912	1.90148	-0.9503
4.2	-0.37682	1.87228	-2.20435	0.555608	3.11658	-0.16845
4.25	0.261808	1.714	-2.85582	-0.67564	3.28433	0.792271
4.3	0.475598	1.19557	-3.17128	-1.74233	3.63992	1.04547
4.35	0.197123	1.34304	-2.9627	-2.38998	4.49754	1.16406
4.4	0.258359	1.58735	-2.47432	-3.14186	4.87688	1.16308
4.45	0.75552	1.79181	-2.94888	-3.12164	5.25835	0.500308
4.5	1.22551	2.07479	-3.54387	-0.18163	4.90422	-1.01282
4.55	1.76495	2.61256	-3.48173	1.67896	3.02186	-1.90059
4.6	2.27494	3.71643	-2.64092	0.068734	1.89669	-2.08397
4.65	2.84404	4.38867	-0.96477	-1.08511	2.89516	-1.63211
4.7	3.30053	4.92659	-0.37768	-0.82191	5.79019	-0.95921
4.75	3.56271	5.14011	-0.409	-0.42756	9.5426	-0.30772
4.8	4.0039	5.07183	-0.17486	0.565666	9.703	0.70813
4.85	4.71051	5.22445	-0.66344	1.56025	9.06959	0.984743
4.9	5.22012	6.17237	-0.81755	3.36781	8.6962	1.75361
4.95	5.47462	6.99012	0.479459	4.41056	7.69256	1.99699
5	5.96816	7.20822	2.42058	3.9702	7.07113	1.50408
5.05	6.62663	7.74939	2.89789	3.51725	6.90994	1.23819
5.1	7.21849	8.96232	3.28517	2.04101	7.00085	1.60687
5.15	8.00106	9.93655	4.53681	1.09057	6.81641	2.65551
5.2	8.69424	11.165	4.38355	2.7263	8.12221	4.02998
5.25	9.33517	12.1361	3.04601	4.34609	11.3003	4.85283
5.3	9.43202	13.14	2.67995	5.17928	13.162	6.16401
5.35	9.36667	14.0493	3.40671	5.59641	13.3435	5.70576
5.4	9.41129	14.6202	3.96188	4.6956	13.5953	4.9752
5.45	9.39681	15.0833	4.98301	3.94902	15.2185	6.30961
5.5	9.36723	15.2645	6.6544	5.24566	16.4522	7.49481
5.55	9.06235	15.3128	6.72117	6.36188	17.0709	8.09139
5.6	8.97869	15.9228	7.6344	4.40915	18.1796	9.19651
5.65	9.50121	16.471	9.52021	1.93125	17.3339	9.19671
5.7	9.7672	16.9595	10.5884	0.496923	16.381	9.80366
5.75	9.66922	17.5371	11.0553	-0.4471	16.2815	10.3176
5.8	9.30471	17.4703	10.0338	-0.3868	14.7147	10.7073
5.85	8.81997	17.0043	8.98918	0.615626	11.8244	10.677
5.9	8.70447	16.5029	7.88575	4.61577	10.5672	9.3193
5.95	8.81458	16.3981	7.12748	8.04465	10.0231	8.36216
6	9.27138	16.736	7.46739	7.77342	10.5217	7.41589
6.05	9.81775	16.9698	6.61975	6.97844	12.46	7.32596
6.1	10.2417	16.9557	6.29532	6.23879	13.81	7.41741
6.15	10.2789	16.9102	6.81315	5.7118	13.0582	7.96384
6.2	9.85922	17.3985	6.95767	4.37753	11.0821	9.05296
6.25	9.31675	18.2102	6.79987	3.15121	10.675	9.17933
6.3	8.89282	17.8312	6.36134	4.41727	12.9548	9.42135
6.35	8.77098	17.4569	6.00106	6.00881	15.406	9.35483
6.4	8.89079	17.5124	5.53452	7.31562	14.717	9.77187
6.45	9.1503	17.6774	7.8015	8.66696	13.6575	10.4185
6.5	9.1089	17.2573	11.0004	10.4509	13.5778	11.0524
6.55	8.76121	17.1453	10.8074	12.7412	16.3363	11.1227
6.6	8.81885	17.2122	10.1856	12.2363	18.8244	10.879
6.65	9.05147	17.3682	10.1059	10.4418	19.6957	10.5927
6.7	8.73037	18.8177	10.0078	6.86768	19.6405	9.96264
6.75	8.1716	19.3116	10.4454	2.94467	18.9964	10.6986
6.8	7.78631	18.1799	10.9493	3.09105	19.4662	11.6705
6.85	7.55556	17.6612	11.7038	4.26927	20.4869	10.6758
6.9	7.43795	17.4448	11.3639	5.80244	19.7951	9.47117
6.95	7.61848	17.2354	11.3735	7.70251	19.5888	9.43061
7	8.01809	16.8173	11.4267	8.58896	19.5866	10.7724
7.05	7.99831	16.5794	10.8618	9.02773	18.6522	11.7569
7.1	7.64975	16.6273	10.5909	6.39593	18.1654	11.749
7.15	7.19282	16.3746	12.8347	3.22851	18.565	11.8409
7.2	6.9776	15.9272	14.3204	3.36753	19.5734	11.2525
7.25	7.04101	15.7985	13.0253	4.72762	19.5818	10.6835
7.3	7.14934	14.9588	12.0868	5.36042	17.632	11.3953
7.35	7.31447	14.0616	11.0847	5.79153	14.8887	13.4242
7.4	7.20867	13.7966	10.1293	5.90822	14.5936	15.4944
7.45	6.99974	13.7729	9.7743	6.09682	17.2237	16.0365
7.5	6.53828	13.2785	9.71753	5.2971	17.4884	16.255
7.55	6.2055	13.2791	10.0246	4.21321	17.327	16.6378
7.6	5.92796	14.0665	9.99402	4.25953	17.3185	16.7019
7.65	5.56469	14.6438	11.4904	4.91132	17.8958	17.3033
7.7	5.91265	15.3775	12.3615	6.04637	18.6098	18.0416
7.75	6.18126	16.139	10.8833	7.35761	18.4326	17.4439
7.8	5.90542	16.3466	10.1328	8.01937	17.4747	14.5779
7.85	5.76099	15.9885	9.55902	9.19522	17.057	12.5815
7.9	5.91105	15.2753	9.65851	10.7261	16.4373	13.2439
7.95	6.17212	14.9524	11.9154	13.2412	16.8173	14.3235
8	6.24575	14.8439	11.6454	14.0773	17.9252	13.5179
8.05	6.08533	14.4732	11.4504	14.0267	17.5081	12.3532
8.1	5.64053	13.8904	11.6205	13.3233	16.6151	11.9037
8.15	5.19953	13.7809	11.282	12.1173	16.3663	11.6572
8.2	4.71267	14.7336	11.4178	10.738	15.914	12.3168
8.25	4.0918	15.5734	11.6881	9.16817	15.1289	13.2637
8.3	4.48112	15.009	11.1436	8.8778	16.0213	12.0628
8.35	4.8611	14.2334	11.0624	8.89484	16.8991	10.4038
8.4	3.95722	13.5878	10.4338	9.25134	16.5973	12.0029
8.45	3.3072	12.9657	7.68941	9.56307	16.4426	12.4647
8.5	3.37276	12.6944	6.79231	9.90766	16.4146	10.9019
8.55	3.31368	12.9806	7.86077	11.2252	15.7535	10.3113
8.6	3.10749	11.7574	7.35799	11.61	15.494	8.49699
8.65	2.88205	10.4382	7.19869	11.2836	15.3436	6.12745
8.7	2.57633	12.2483	8.28837	9.29258	13.9819	4.78021
8.75	2.40716	13.2432	7.91378	5.61524	11.6478	3.65872
8.8	2.47972	13.3298	7.71975	5.41701	9.46256	3.85094
8.85	2.58312	13.4704	7.76016	6.29572	7.81217	4.41977
8.9	2.48413	13.7122	7.62315	6.64087	9.12811	4.53185
8.95	2.29046	13.8497	9.25689	6.41638	11.1186	4.96599
9	2.21237	13.4827	10.0055	7.39633	11.0926	4.54066
9.05	2.18651	13.1084	9.30975	9.54053	10.8138	4.46335
9.1	2.22196	12.4603	7.83275	10.5261	9.66981	4.68931
9.15	2.55769	11.7282	6.85866	10.1363	8.26813	4.00224
9.2	2.65557	11.8199	6.17048	8.36353	9.18989	4.20205
9.25	2.60549	12.1241	5.52674	4.63832	11.2897	4.8703
9.3	2.50124	11.4742	4.95599	3.97325	9.85912	4.01886
9.35	2.29481	10.4109	4.68916	4.37698	8.43628	2.70965
9.4	2.05551	9.83469	4.92609	4.44473	6.63607	1.78446
9.45	2.04829	9.52435	4.71992	4.74412	6.44982	1.7305
9.5	2.10042	9.42027	4.21837	4.18339	6.46118	2.30338
9.55	1.91793	9.30885	4.46333	1.84929	5.9146	2.28142
9.6	1.29009	8.81731	4.46811	1.35605	4.08653	2.28972
9.65	0.602057	8.55058	4.18482	1.96421	1.85283	2.3296
9.7	0.326036	8.73049	3.14375	1.81877	0.108076	1.50787
9.75	0.325677	9.20724	1.48338	1.93213	-0.94232	0.095231
9.8	0.774845	9.42009	0.40153	2.44067	-1.08981	-0.95824
9.85	1.28948	9.05759	-0.95348	3.3516	-0.48527	-2.20996
9.9	1.549	8.61403	-1.40039	3.39352	0.280159	-3.01694
9.95	1.28271	8.09303	0.204351	2.0395	0.282389	-2.77966
10	0.691157	7.95643	-0.32895	1.12175	-0.16886	-1.34872
10.05	0.088168	7.86728	-1.81664	0.883138	-0.87268	-0.14142
10.1	-0.0956	7.52916	-2.23463	1.2319	-2.17525	-0.3536
10.15	0.202829	7.31749	-2.90314	1.07224	-3.17479	-1.18699
10.2	0.978686	7.95318	-2.76554	1.40977	-3.15866	-1.83974
10.25	1.45286	8.73402	-0.92924	3.41281	-2.31507	-2.02455
10.3	1.43319	8.81752	0.858906	4.01609	-2.53109	-2.84458
10.35	1.31512	8.41422	1.83474	2.34775	-3.06371	-3.54847
10.4	0.638561	7.38925	2.62651	2.25917	-2.40571	-3.63989
10.45	0.237893	6.31165	2.27976	2.75833	0.103241	-3.43733
10.5	0.370847	6.16431	1.88195	3.68022	0.087259	-2.04501
10.55	0.490314	6.10938	1.34114	4.95775	0.00579	-0.35394
10.6	0.874777	5.4015	1.31754	4.65934	-0.04382	-0.11044
10.65	1.29037	4.96413	2.75632	0.351866	-0.86765	0.375291
10.7	1.49556	4.93232	3.41202	-1.1474	-2.31154	-0.18142
10.75	1.57526	5.0449	2.69269	-0.41491	-2.90465	-1.26478
10.8	1.93236	5.40761	1.54686	-0.00461	-4.21953	-2.84754
10.85	1.91795	5.89443	0.270221	0.607218	-4.87156	-4.56478
10.9	1.19349	5.70616	-0.34013	1.00963	-3.52918	-4.08046
10.95	0.86403	5.59236	0.012303	0.440665	-0.4203	-2.87717
11	1.13633	6.2212	0.787512	0.116608	-0.36319	-1.46276
11.05	1.3294	6.62956	1.69492	0.116866	-0.88927	-0.07085
11.1	1.58526	6.51424	2.23808	0.565566	-0.92754	0.610082
11.15	1.75912	6.2177	2.97358	0.42583	-1.61541	0.30376
11.2	1.89621	6.07383	3.42102	0.876027	-2.93279	-2.39988
11.25	2.21156	6.15567	2.57479	2.35648	-4.38175	-5.1419
11.3	2.60608	5.91451	1.882	2.20088	-4.35549	-5.67269
11.35	2.51883	5.43173	0.11235	-1.53012	-3.93987	-6.21896
11.4	1.69458	6.05194	-1.6837	-2.62647	-3.12403	-6.26721
11.45	1.38115	7.21719	-2.14601	-0.04576	-1.02634	-6.00111
11.5	1.54351	8.1092	-1.53681	1.43421	2.7905	-4.04925
11.55	1.52723	8.38626	-0.15665	1.64391	6.6455	-2.1432
11.6	1.37536	7.6547	0.077707	1.624	7.55953	-1.92918
11.65	1.10874	6.74149	-0.4157	0.683423	7.7609	-1.8136
11.7	0.576608	5.88423	-0.98708	-0.03596	8.91422	-3.18434
11.75	0.378463	5.28038	-0.95487	-1.15871	10.2219	-5.68674
11.8	0.419742	5.7071	0.080333	-1.88204	11.7919	-9.31501
