# Supplementary material for: Diversity of neurovascular coupling dynamics along vascular arbors in layer II/III somatosensory cortex
Source: Commun Biol. 2021 Jul 9;4:855. doi: 10.1038/s42003-021-02382-w (PMC8270975; doi:10.1038/s42003-021-02382-w)
Supplement: Supplementary file 14 — Supplementary Data 12 [file 42003_2021_2382_MOESM14_ESM.xlsx]

## Sheet: pial arteriole
time	aw1	aw2	aw3	aw4	aw6
0.2	-0.01809	0.013982	-0.70544	-0.66544	-0.50045
0.25	-0.0682	-0.14415	-0.43697	-0.68305	-0.51262
0.3	-0.09979	-0.28904	-0.05851	-0.52322	-0.49425
0.35	0.013894	-0.21603	-0.14546	-0.39759	-0.40062
0.4	0.118224	-0.14695	-0.23961	-0.10287	-0.32295
0.45	0.011902	-0.22032	-0.15995	-0.02354	-0.17177
0.5	-0.11259	-0.30056	-0.16281	-0.13209	0.023867
0.55	-0.21	-0.34575	-0.12364	-0.11173	0.39143
0.6	-0.25489	-0.34833	-0.07276	-0.01814	0.683279
0.65	-0.16446	-0.24911	-0.21268	-0.01606	0.329593
0.7	-0.05126	-0.15279	-0.30004	-0.12786	-0.0663
0.75	-0.02216	-0.15871	0.084346	-0.30014	-0.08105
0.8	-0.0125	-0.12414	0.421032	-0.68362	-0.07465
0.85	-0.13398	0.036837	0.009308	-0.8502	-0.14384
0.9	-0.24551	0.213764	-0.43825	-0.61687	-0.19016
0.95	-0.17431	0.257599	-0.283	-0.56582	-0.23684
1	-0.07767	0.277534	-0.06516	-0.51964	-0.26385
1.05	-0.07449	0.132129	-0.23619	-0.39454	-0.34638
1.1	-0.05433	0.0122	-0.36365	0.125567	-0.42398
1.15	0.072334	-0.0145	0.00794	0.401618	-0.38918
1.2	0.17066	-0.02246	0.367554	0.361582	-0.332
1.25	0.041573	0.051186	0.186906	0.039957	-0.28916
1.3	-0.1243	0.114924	-0.06642	-0.91126	-0.27791
1.35	-0.22831	0.086188	0.012683	-1.36099	-0.31271
1.4	-0.27469	0.100356	0.076766	-1.27181	-0.28717
1.45	-0.18322	0.188479	-0.09131	-1.20491	0.001146
1.5	-0.0628	0.254435	-0.27778	-1.25819	0.268571
1.55	0.105843	0.148282	-0.27831	-1.03261	0.221191
1.6	0.244998	0.040067	-0.25135	0.059317	0.134939
1.65	0.084518	-0.07496	-0.24251	0.303608	0.186484
1.7	-0.0678	-0.11587	-0.19231	-0.10917	0.230286
1.75	-0.08411	-0.01811	-0.10207	-0.27118	0.207084
1.8	-0.08403	0.0891	-0.07631	-0.40698	0.211712
1.85	-0.0019	0.164493	-0.15408	-0.46479	0.34969
1.9	0.091742	0.213068	-0.21157	-0.39205	0.460384
1.95	0.160222	0.129769	0.18468	-0.31705	0.304267
2	0.16495	0.075745	0.596819	-0.01048	0.152748
2.05	0.021354	0.166757	0.354368	-0.01425	0.172816
2.1	-0.11358	0.23958	0.066864	-0.43814	0.18936
2.15	-0.18118	0.076167	0.02934	-0.54081	0.324401
2.2	-0.20659	-0.08544	0.002489	-0.47388	0.447972
2.25	-0.19758	-0.09165	-0.02793	-0.32731	0.301289
2.3	-0.16467	-0.03869	-0.01796	-0.13583	0.152417
2.35	-0.21925	-0.00429	0.182132	-0.06737	-0.04232
2.4	-0.23599	0.032217	0.371947	-0.07614	-0.23392
2.45	-0.00045	0.252113	0.140175	-0.06921	-0.11778
2.5	0.232742	0.445457	-0.08998	0.017678	0.014233
2.55	0.362392	0.1894	-0.0261	0.055488	-0.05486
2.6	0.467996	-0.07459	0.059535	0.150623	-0.123
2.65	0.481304	-0.18964	0.302918	0.327965	-0.06862
2.7	0.485408	-0.2201	0.51257	0.520218	-0.03187
2.75	0.485972	-0.14211	0.4684	0.660979	0.084214
2.8	0.433343	-0.07101	0.402732	0.885094	0.220519
2.85	0.088126	-0.01421	0.306505	0.885497	0.071557
2.9	-0.2086	0.032936	0.239233	0.360916	-0.08567
2.95	-0.1766	0.01074	0.003205	0.295889	-0.0746
3	-0.09771	-0.01882	-0.22942	0.566639	-0.05321
3.05	-0.11877	-0.07324	-0.27398	0.76053	-0.128
3.1	-0.14521	-0.10054	-0.26579	0.77167	-0.209
3.15	-0.1846	-0.10137	-0.19358	0.753842	-0.11587
3.2	-0.22353	-0.11025	-0.11258	0.70702	-0.01786
3.25	-0.19742	-0.21394	-0.18312	0.673629	-0.08865
3.3	-0.13326	-0.25628	-0.32061	0.579714	-0.16287
3.35	0.024601	-0.13498	-0.45802	0.521119	-0.07566
3.4	0.179839	0.035708	-0.54957	0.48654	0.054171
3.45	0.2086	0.195943	-0.08854	0.612834	0.17651
3.5	0.193228	0.273856	0.440934	0.794362	0.24578
3.55	0.135004	0.190716	0.470976	0.911598	0.04285
3.6	0.081415	0.115732	0.403368	0.740112	-0.1457
3.65	0.070556	-0.01997	0.343395	0.603449	0.041349
3.7	0.063912	-0.12292	0.200654	0.470333	0.222247
3.75	0.120852	-0.03482	-0.04109	0.334339	0.219134
3.8	0.183195	0.082302	-0.2752	0.230264	0.195134
3.85	0.101089	0.078402	0.066586	0.257054	0.044508
3.9	0.019722	0.061503	0.520518	0.472131	-0.0765
3.95	-0.04924	-0.00503	0.559316	0.522192	0.146243
4	-0.08619	-0.05153	0.576994	0.381959	0.401814
4.05	-0.01776	0.011991	0.335997	0.225908	0.529476
4.1	0.012505	0.075339	0.096034	0.031082	0.613371
4.15	-0.11332	0.049347	0.156446	-0.11777	0.560639
4.2	-0.19118	0.034159	0.199648	-0.36116	0.458785
4.25	-0.02638	-0.03817	0.196398	-0.49086	0.372443
4.3	0.119955	-0.10003	0.160975	-0.29369	0.324275
4.35	0.246273	-0.00633	-0.16234	-0.12881	0.438165
4.4	0.294509	0.075257	-0.45197	0.239444	0.575581
4.45	0.083181	0.108179	0.023461	0.60716	0.542512
4.5	-0.06565	0.154773	0.499585	0.991	0.424749
4.55	-0.07784	-0.04043	0.211178	1.14027	0.131703
4.6	-0.01151	-0.18844	-0.13551	1.03272	-0.07975
4.65	0.069463	-0.0633	-0.25471	0.811039	0.243188
4.7	0.121286	0.058409	-0.38159	0.378861	0.583396
4.75	0.114568	0.091588	-0.33955	0.250758	0.699258
4.8	0.087734	0.131349	-0.26228	0.520173	0.753133
4.85	0.16361	0.104996	-0.47612	0.888023	0.780425
4.9	0.226813	0.090682	-0.70693	1.45209	0.790989
4.95	0.226782	0.186119	-0.56917	1.50017	0.57743
5	0.204305	0.267972	-0.37298	0.832254	0.31086
5.05	0.150896	0.360657	-0.44246	0.712202	0.273531
5.1	0.12576	0.48714	-0.5434	1.06338	0.312966
5.15	0.138367	0.506197	-0.86857	1.08573	0.446047
5.2	0.12172	0.519963	-1.16281	0.526694	0.633826
5.25	0.041366	0.38696	-0.92886	0.353587	0.900532
5.3	0.016452	0.264834	-0.65294	0.49983	1.11772
5.35	0.156297	0.278488	-0.63643	0.457334	0.993664
5.4	0.266392	0.274976	-0.61428	0.404088	0.839859
5.45	0.126633	0.104441	-0.33493	0.386903	0.82605
5.5	0.039323	-0.00652	-0.00548	0.413147	0.852682
5.55	0.080252	0.005221	0.083406	0.373121	1.03914
5.6	0.064575	0.044036	0.13215	0.15796	1.19578
5.65	-0.24288	0.081244	0.559941	0.20539	1.18856
5.7	-0.4276	0.150525	0.865456	0.358044	1.17299
5.75	-0.06188	0.253057	0.282533	0.434683	1.23108
5.8	0.256484	0.331636	-0.3194	0.474309	1.22417
5.85	0.15711	0.158791	-0.19235	0.530143	0.977962
5.9	0.006805	-0.05262	-0.00391	0.713024	0.840618
5.95	-0.42758	-0.20225	0.019761	0.879389	1.08567
6	-0.73278	-0.24667	0.011331	1.12353	1.29413
6.05	-0.51509	-0.13319	-0.2386	1.1615	1.25957
6.1	-0.30214	0.023442	-0.49816	0.761891	1.25106
6.15	-0.22012	0.150721	-0.37846	0.577913	1.28445
6.2	-0.19888	0.236321	-0.17789	0.42774	1.2982
6.25	-0.24057	0.29342	0.292401	0.446978	1.41126
6.3	-0.25177	0.382552	0.735474	0.814075	1.43718
6.35	-0.39201	0.338437	0.547949	0.946517	1.20914
6.4	-0.43326	0.307267	0.199413	0.673617	1.01534
6.45	-0.24307	0.342561	-0.3178	0.731307	0.649969
6.5	-0.15871	0.360924	-0.7366	1.20324	0.373447
6.55	-0.23576	0.198938	-0.39522	1.34972	0.564804
6.6	-0.2612	0.037478	0.102819	1.13488	0.802193
6.65	-0.30736	0.123381	-0.0625	0.937808	0.944355
6.7	-0.29205	0.273738	-0.28345	0.754975	1.01797
6.75	-0.05145	0.260161	-0.34916	0.627456	0.958461
6.8	0.108779	0.195098	-0.43481	0.372816	0.937095
6.85	0.052943	0.118388	-0.3368	0.1699	1.25091
6.9	0.003393	0.081163	-0.19146	0.01608	1.44329
6.95	0.208673	0.073147	0.403909	0.017147	1.11222
7	0.391192	0.082832	0.978208	0.213774	0.758344
7.05	0.153875	0.144861	0.658345	0.379032	0.525083
7.1	-0.01262	0.200939	0.247577	0.45637	0.385222
7.15	0.013862	0.283142	0.098495	0.351372	0.482676
7.2	0.007218	0.335576	-0.01983	-0.14157	0.630325
7.25	-0.09613	0.145809	0.145981	-0.27277	0.948431
7.3	-0.19616	-0.02023	0.384492	-0.07925	1.18883
7.35	-0.1571	-0.08584	-0.00424	0.024201	1.14391
7.4	-0.10646	-0.07197	-0.42359	0.201275	1.06325
7.45	-0.33315	0.071024	-0.31025	0.316423	0.860195
7.5	-0.43476	0.174784	-0.16266	0.447153	0.695481
7.55	-0.22416	0.196804	0.131785	0.525935	0.564766
7.6	-0.13208	0.20205	0.319307	0.604637	0.416528
7.65	-0.42436	-0.08137	-0.40868	0.573896	0.401368
7.7	-0.61481	-0.30031	-1.18289	0.354956	0.395871
7.75	-0.58507	-0.24839	-0.8388	0.204529	0.188543
7.8	-0.49394	-0.16748	-0.21553	0.202981	0.086935
7.85	-0.21019	-0.06226	0.581088	0.240299	0.394962
7.9	0.036471	0.051987	1.25915	0.256426	0.715969
7.95	0.22857	0.021503	1.0336	0.225034	0.884628
8	0.27915	0.003088	0.708956	0.041117	0.961973
8.05	0.089452	-0.0655	0.699395	0.148747	0.562218
8.1	-0.01467	-0.1684	0.706104	0.6278	0.220267
8.15	-0.00782	-0.16115	0.506741	0.791414	0.304134
8.2	0.017116	-0.12187	0.267861	0.429542	0.447648
8.25	0.05436	-0.01584	0.035002	0.317708	0.614471
8.3	0.014692	0.073926	-0.20047	0.325947	0.727026
8.35	-0.13119	-0.00508	-0.10105	0.411219	0.750703
8.4	-0.17252	-0.03753	0.138055	0.706588	0.683397
8.45	-0.14877	0.047845	0.489032	0.794498	0.537885
8.5	-0.07699	0.13392	0.790567	0.558944	0.462956
8.55	0.088695	0.061657	0.432781	0.531375	0.504269
8.6	0.125253	0.01526	-0.00894	0.707379	0.560994
8.65	-0.04497	0.043462	-0.11566	0.761092	0.524537
8.7	-0.13763	0.066613	-0.06857	0.743128	0.453921
8.75	-0.14058	0.069508	0.341535	0.58173	0.408157
8.8	-0.15909	0.105766	0.74603	0.213339	0.358154
8.85	-0.2586	0.06304	0.703552	0.079868	0.316909
8.9	-0.29687	-0.03238	0.549549	0.205777	0.330453
8.95	-0.25337	-0.11445	0.308348	0.422193	0.396664
9	-0.23844	-0.08633	0.106173	0.73392	0.442936
9.05	-0.05735	-0.04213	0.133915	1.09038	0.506451
9.1	0.050112	-0.07707	0.239941	1.77865	0.53465
9.15	-0.12606	-0.13504	0.561816	1.92057	0.377598
9.2	-0.27671	-0.15854	0.841781	1.3063	0.219605
9.25	-0.3665	-0.2937	0.513294	0.942003	0.112379
9.3	-0.38081	-0.35636	0.055419	0.778264	0.038317
9.35	-0.36155	-0.30993	-0.09854	0.712304	0.160358
9.4	-0.32453	-0.27108	-0.26976	0.642521	0.259383
9.45	-0.19219	-0.25159	-0.23261	0.702205	0.402264
9.5	-0.06724	-0.20405	-0.09522	0.938036	0.560129
9.55	0.026861	-0.1141	0.280675	1.03137	0.493841
9.6	0.015639	-0.07405	0.63519	1.1577	0.350476
9.65	-0.45359	-0.08099	0.127715	1.02696	0.231593
9.7	-0.73306	0.001089	-0.48547	0.508756	0.128965
9.75	-0.7365	0.154979	-0.49083	0.385152	0.24768
9.8	-0.64719	0.27894	-0.33466	0.82961	0.397844
9.85	-0.22126	0.201178	0.058163	0.96814	0.289007
9.9	0.032905	0.091385	0.379164	0.854762	0.181005
9.95	-0.1523	-0.0386	0.160446	0.756947	0.393417
10	-0.26388	-0.15947	-0.04951	0.528495	0.518885
10.05	-0.16136	-0.024	-0.13115	0.416259	0.383317
10.1	-0.10278	0.155096	-0.22171	0.189945	0.267649
10.15	-0.20219	0.123557	-0.08657	-0.16083	0.24074
10.2	-0.34451	0.055984	0.100452	-0.56838	0.226296
10.25	-0.41362	-0.0542	0.28102	-0.51665	0.109105
10.3	-0.41197	-0.14719	0.382169	-0.04546	0.046459
10.35	-0.28579	-0.15358	-0.01537	0.280697	0.148316
10.4	-0.16438	-0.11098	-0.3916	0.625533	0.233932
10.45	-0.18355	-0.14338	-0.54724	0.740349	0.28447
10.5	-0.26659	-0.1946	-0.6789	0.5926	0.293335
10.55	-0.28391	-0.14907	-0.48435	0.53875	0.155501
10.6	-0.19925	-0.0566	-0.18481	0.673629	0.057447
10.65	-0.09812	-0.11087	-0.02615	0.562836	-0.00782
10.7	-0.10157	-0.14527	0.09965	0.061699	-0.06885
10.75	-0.22191	-0.12599	0.211554	-0.20847	-0.08363
10.8	-0.27312	-0.13866	0.322702	-0.22735	-0.10072
10.85	-0.26537	-0.12115	0.399311	-0.1819	0.125765
10.9	-0.27667	-0.06418	0.451817	0.144739	0.470742
10.95	-0.37995	-0.05542	0.404518	0.265135	0.507992
11	-0.44668	-0.05723	0.325456	0.089956	0.482789
11.05	-0.39097	-0.17611	0.267963	-0.03359	0.376278
11.1	-0.34462	-0.27779	0.21838	-0.41789	0.248147
11.15	-0.35283	-0.24745	0.335391	-0.33382	0.274721
11.2	-0.32996	-0.13865	0.484572	0.496181	0.388705
11.25	-0.32208	-0.1573	0.368252	0.727176	0.532688
11.3	-0.27515	-0.22412	0.221974	0.416764	0.627997
11.35	-0.22439	-0.1537	0.436332	0.09723	0.563863
11.4	-0.22523	-0.0157	0.76667	-0.29026	0.457901
11.45	-0.14179	0.066399	1.10011	-0.34181	0.364022
11.5	-0.09389	0.124858	1.34894	-0.01712	0.291002
11.55	-0.07811	0.14356	0.799629	-0.06247	0.359705
11.6	-0.0394	0.179802	0.183778	-0.68462	0.424804
11.65	-0.18013	0.135387	0.458584	-0.65546	0.596365
11.7	-0.23002	0.111039	0.895483	0.255066	0.692101
11.75	0.060651	0.077237	0.926999	0.646283	0.434647
11.8	0.248311	0.024161	0.852482	0.640852	0.186717

## Sheet: pen. arteriole
time	aw1	aw3	aw4	aw5
0.2	-0.08777	-0.34865	0.024407	0.294172
0.25	0.023107	0.097149	0.082941	0.177631
0.3	0.123933	0.587222	0.135723	0.083157
0.35	0.009704	0.43171	0.120603	-0.15002
0.4	-0.15083	0.21923	0.0786	-0.35077
0.45	-0.21005	-0.09361	0.088813	0.031367
0.5	-0.30293	-0.39144	0.097203	0.413128
0.55	-0.2084	-0.44563	0.076874	0.262629
0.6	-0.11129	-0.4385	0.070857	0.045049
0.65	-0.23071	-0.05929	0.02217	-0.12482
0.7	-0.28732	0.259059	-0.04369	-0.29239
0.75	-0.28078	-0.05756	0.037575	-0.39915
0.8	-0.27618	-0.3873	0.138411	-0.47014
0.85	-0.21549	-0.54098	0.237946	-0.71772
0.9	-0.1823	-0.63992	0.300557	-0.95152
0.95	-0.16789	-0.83138	0.11312	-0.47531
1	-0.18784	-0.92048	-0.06593	0.027975
1.05	-0.33468	-0.17457	-0.11148	0.120544
1.1	-0.45994	0.480473	-0.10117	0.159614
1.15	-0.569	0.414198	0.002563	-0.0185
1.2	-0.57213	0.29169	0.050018	-0.15415
1.25	-0.44621	0.222703	-0.05398	-0.21087
1.3	-0.29205	0.171317	-0.11017	-0.2238
1.35	-0.17408	0.136661	-0.05769	-0.032
1.4	-0.07519	0.111871	-0.03089	0.150233
1.45	0.038755	-0.23691	0.127228	0.269433
1.5	0.103955	-0.59589	0.28908	0.395653
1.55	-0.03614	-0.91827	0.15358	0.423939
1.6	-0.15863	-1.10988	-0.00244	0.389916
1.65	-0.11789	-0.43192	0.047386	0.347947
1.7	-0.08865	0.224686	0.097354	0.25581
1.75	-0.06352	0.46129	0.06733	0.096621
1.8	0.023828	0.630601	0.055856	-0.02141
1.85	0.101074	0.595923	0.053973	0.1383
1.9	0.114006	0.526184	0.055294	0.298295
1.95	0.01771	0.547039	-0.01417	0.12613
2	-0.06635	0.481124	-0.09558	-0.09644
2.05	-0.02258	-0.05394	-0.11904	-0.0939
2.1	0.07621	-0.49742	-0.1412	-0.0256
2.15	0.122166	-0.44077	-0.21628	-0.02244
2.2	0.128817	-0.33377	-0.27735	-0.03865
2.25	0.195137	0.022728	-0.15929	-0.01978
2.3	0.181139	0.314585	0.015514	0.043266
2.35	-0.01588	0.051887	0.228895	0.328398
2.4	-0.18782	-0.12071	0.421185	0.564827
2.45	-0.12808	0.344546	0.408682	0.252065
2.5	0.041278	0.766709	0.337823	-0.11477
2.55	0.165874	0.777946	0.237818	0.006536
2.6	0.329159	0.659209	0.137997	0.174105
2.65	0.447242	0.132953	0.118595	0.104418
2.7	0.464014	-0.25459	0.128537	0.0539
2.75	0.463496	-0.04036	0.139191	0.212339
2.8	0.347103	0.133317	0.143067	0.377523
2.85	0.162636	-0.40103	0.077455	0.212951
2.9	0.022244	-0.82579	-0.04507	0.041454
2.95	-0.08714	-0.42745	-0.21692	0.18456
3	0.027085	-0.03837	-0.31031	0.326458
3.05	0.301505	-0.02666	-0.21705	0.163352
3.1	0.528282	-0.07976	-0.10018	-0.05292
3.15	0.637778	-0.12121	-0.08191	0.032781
3.2	0.533761	-0.11347	-0.09302	0.156897
3.25	0.316327	-0.12306	-0.19807	0.075493
3.3	0.099855	-0.13198	-0.28735	-0.0134
3.35	-0.06243	-0.08922	-0.31329	-0.16449
3.4	-0.07088	-0.07151	-0.30967	-0.35153
3.45	-0.04876	-0.02498	-0.2723	-0.42397
3.5	-0.00777	0.038681	-0.26758	-0.47268
3.55	-0.01554	0.293486	-0.22888	-0.17647
3.6	0.004385	0.51226	-0.14649	0.159947
3.65	0.143277	0.476669	-0.01897	0.09452
3.7	0.220312	0.426415	0.031517	-0.04575
3.75	0.10276	0.444834	-0.06965	-0.27903
3.8	-0.01864	0.469544	-0.14538	-0.46205
3.85	-0.06801	0.068447	-0.10093	-0.28891
3.9	0.018174	-0.2582	-0.0327	-0.10116
3.95	0.363945	-0.0766	0.028756	0.057393
4	0.570233	0.121017	0.070504	0.227489
4.05	0.341104	0.247357	0.082174	0.197261
4.1	0.072041	0.336563	0.049067	0.155226
4.15	-0.05672	0.23379	-0.06405	0.072448
4.2	-0.08501	0.02245	-0.1449	-0.0583
4.25	-0.06549	-0.62466	-0.20082	-0.04526
4.3	-0.00114	-1.07839	-0.28602	-0.02671
4.35	-0.06815	-0.39546	-0.37984	-0.10052
4.4	-0.19663	0.113146	-0.4238	-0.18843
4.45	-0.3304	-0.08546	-0.42242	-0.25782
4.5	-0.44592	-0.21877	-0.39526	-0.32996
4.55	-0.32034	-0.04882	-0.04382	-0.32483
4.6	-0.07378	0.158631	0.258309	-0.26916
4.65	0.137389	0.256711	0.058425	-0.21889
4.7	0.203888	0.264719	-0.13245	-0.19066
4.75	0.010133	-0.01539	-0.08018	-0.40405
4.8	-0.2214	-0.25742	-0.00798	-0.6891
4.85	-0.35381	-0.2504	0.031832	-0.38864
4.9	-0.40343	-0.20469	0.071641	0.025471
4.95	-0.38687	-0.10263	0.0938	-0.15365
5	-0.35618	0.003674	0.079534	-0.3973
5.05	-0.34583	-0.0264	-0.05327	-0.06752
5.1	-0.31809	-0.08502	-0.14839	0.352349
5.15	-0.2924	-0.05889	-0.00181	0.218579
5.2	-0.32946	0.026848	0.180029	-0.03882
5.25	-0.36962	0.23738	0.255505	-0.26671
5.3	-0.38892	0.473246	0.298329	-0.50264
5.35	-0.55001	0.706645	0.134138	-0.46841
5.4	-0.76549	0.797893	0.001943	-0.26979
5.45	-0.80448	0.157876	0.177175	0.207404
5.5	-0.76297	-0.39995	0.326053	0.704552
5.55	-0.72024	-0.68002	0.258336	0.571499
5.6	-0.50857	-0.74452	0.178468	0.250979
5.65	-0.40441	-0.35189	0.092423	-0.06484
5.7	-0.43104	-0.02914	0.012496	-0.35122
5.75	-0.3488	0.040778	0.034883	-0.16296
5.8	-0.28739	0.055553	0.089227	0.176551
5.85	-0.28529	-0.3172	0.212893	0.159326
5.9	-0.38977	-0.5304	0.266761	0.00797
5.95	-0.63507	-0.08068	0.154123	-0.05977
6	-0.82704	0.24165	0.053553	-0.09673
6.05	-0.85202	-0.05899	0.133767	-0.09774
6.1	-0.79762	-0.35293	0.170066	-0.12215
6.15	-0.71932	-0.61143	0.037286	-0.24254
6.2	-0.75028	-0.78506	-0.0627	-0.4161
6.25	-0.97697	-0.59326	-0.20146	-0.59236
6.3	-1.2054	-0.34041	-0.28727	-0.77481
6.35	-1.31693	0.1739	0.021901	-0.44456
6.4	-1.29766	0.48393	0.315332	-0.0017
6.45	-1.06603	-0.33338	0.289512	0.030858
6.5	-0.79766	-0.91148	0.239002	0.056427
6.55	-0.6984	-0.51644	0.130665	0.207573
6.6	-0.57648	0.002383	0.044256	0.367858
6.65	-0.57297	0.85486	0.336702	0.258045
6.7	-0.62509	1.26435	0.586368	0.151731
6.75	-0.48478	0.774072	0.370549	0.309709
6.8	-0.50075	0.355998	0.149326	0.536906
6.85	-0.66247	0.309975	0.020252	0.206652
6.9	-0.7304	0.271427	-0.03793	-0.29523
6.95	-0.74267	0.002306	-0.01634	-0.19539
7	-0.67826	-0.18698	-0.01751	0.008091
7.05	-0.68325	-0.22495	0.00605	0.01683
7.1	-0.75598	-0.26354	0.063131	-0.00354
7.15	-0.8518	-0.67055	0.195158	0.044903
7.2	-0.86156	-0.92652	0.302748	0.177176
7.25	-0.69372	-0.6952	0.1615	0.21444
7.3	-0.5229	-0.36041	0.039392	0.265056
7.35	-0.32682	0.230363	0.044374	0.092295
7.4	-0.19996	0.486303	0.049906	-0.26073
7.45	-0.29063	0.055956	0.119904	-0.27847
7.5	-0.38152	-0.18974	0.135947	-0.20806
7.55	-0.41961	0.077255	0.051856	-0.0719
7.6	-0.48595	0.280701	0.018643	0.067506
7.65	-0.5928	0.533346	-0.04018	0.180951
7.7	-0.64464	0.640902	-0.10113	0.373502
7.75	-0.63418	0.050973	-0.17618	0.424399
7.8	-0.56782	-0.3529	-0.22554	0.457439
7.85	-0.51887	-0.35911	-0.06088	0.478706
7.9	-0.4407	-0.30671	0.115457	0.51222
7.95	-0.34925	0.003363	0.261715	0.393092
8	-0.38851	0.137347	0.3079	0.250845
8.05	-0.56043	-0.31901	0.257793	0.219136
8.1	-0.65845	-0.65479	0.208618	0.185861
8.15	-0.58285	-0.82387	0.243739	0.239635
8.2	-0.45552	-0.80252	0.336134	0.377428
8.25	-0.39558	-0.23205	0.368629	0.220403
8.3	-0.38582	0.200633	0.447536	-0.01761
8.35	-0.42753	0.184756	0.519403	0.111682
8.4	-0.42561	0.058492	0.530676	0.302666
8.45	-0.28849	-0.04564	0.582293	0.422276
8.5	-0.15047	-0.0036	0.637873	0.571754
8.55	-0.13532	0.406613	0.724613	0.769737
8.6	-0.20509	0.621376	0.813238	1.01872
8.65	-0.33051	0.255113	0.619235	0.961918
8.7	-0.42347	0.015497	0.404963	0.816792
8.75	-0.3381	0.072225	0.296977	0.686145
8.8	-0.20551	0.12475	0.194834	0.539959
8.85	-0.2997	0.035918	0.354278	0.334805
8.9	-0.28971	-0.00147	0.520378	0.047323
8.95	-0.14846	0.266343	0.345084	0.181753
9	-0.127	0.368624	0.180881	0.569994
9.05	-0.16537	-0.16449	0.297772	0.727256
9.1	-0.16629	-0.42913	0.411469	0.810531
9.15	-0.24049	-0.07366	0.253199	0.807359
9.2	-0.23465	0.139413	0.160202	0.875506
9.25	-0.02917	0.031139	0.195375	0.800252
9.3	0.115006	-0.04697	0.186792	0.661204
9.35	0.116263	0.298789	0.085405	0.472918
9.4	0.142022	0.52701	0.040157	0.218433
9.45	0.188803	0.45079	0.292227	0.214818
9.5	0.197586	0.275297	0.508157	0.2098
9.55	0.127009	-0.39012	0.385086	0.262953
9.6	0.193868	-0.76057	0.220677	0.366629
9.65	0.412342	-0.32902	0.280454	0.506222
9.7	0.489569	0.021207	0.31637	0.71045
9.75	0.337824	0.208777	0.192075	0.548951
9.8	0.190797	0.221861	0.094085	0.322385
9.85	0.09261	-0.17201	0.223249	0.512482
9.9	-0.02316	-0.44789	0.37928	0.891203
9.95	-0.25308	-0.6696	0.292997	1.02482
10	-0.35601	-0.76592	0.172111	1.09102
10.05	-0.21897	-0.58219	0.423136	1.18149
10.1	-0.0746	-0.27016	0.729432	1.27947
10.15	-0.09575	0.264632	0.685658	1.25153
10.2	-0.13979	0.58924	0.588918	1.20454
10.25	-0.13577	0.568203	0.627971	1.07583
10.3	-0.17188	0.5644	0.636512	0.820553
10.35	-0.25655	0.195335	0.480614	0.702319
10.4	-0.33863	-0.11491	0.350775	0.633596
10.45	-0.36506	-0.38723	0.235147	0.397186
10.5	-0.41238	-0.5817	0.14228	0.097485
10.55	-0.59274	-0.50677	0.181553	0.230545
10.6	-0.70041	-0.4566	0.231747	0.476742
10.65	-0.62738	-0.57546	0.204052	0.391334
10.7	-0.55756	-0.63445	0.16054	0.174357
10.75	-0.49593	-0.57593	0.202626	0.312671
10.8	-0.391	-0.45542	0.226124	0.604876
10.85	-0.27104	-0.04774	0.215806	0.722143
10.9	-0.2546	0.121796	0.236439	0.711391
10.95	-0.32951	0.128326	0.43946	0.567869
11	-0.39571	0.148838	0.552275	0.399428
11.05	-0.51362	-0.01429	0.333717	0.440573
11.1	-0.52436	-0.07614	0.150716	0.524383
11.15	-0.43864	0.326496	0.380474	0.379613
11.2	-0.40558	0.487533	0.55946	0.135363
11.25	-0.39624	-0.11513	0.321855	0.170405
11.3	-0.43353	-0.38207	0.128173	0.243769
11.35	-0.4548	0.021537	-0.06347	0.400084
11.4	-0.42639	0.292614	-0.19098	0.612846
11.45	-0.38441	-0.04805	0.139428	0.766797
11.5	-0.38147	-0.27749	0.453629	0.93093
11.55	-0.28984	-0.60285	0.383464	0.784273
11.6	-0.20098	-0.67342	0.271717	0.5067
11.65	-0.24185	-0.12995	0.217045	0.633525
11.7	-0.17421	0.107184	0.154958	0.963241
11.75	0.104989	-0.36625	0.148614	1.10811
11.8	0.198343	-0.51346	0.130522	1.04823

## Sheet: 1st order
time	aw1	aw2	aw3	aw4	aw5	aw6
0.2	0.202949	0.051169	-0.28819	0.241356	-0.40272	-0.15957
0.25	0.097693	-0.00541	-0.16812	0.239834	0.159514	-0.04254
0.3	-0.02841	-0.07092	-0.03924	0.204114	0.362861	0.108518
0.35	-0.02111	0.035914	-0.26523	-0.11225	-0.0359	0.133727
0.4	0.030436	0.185869	-0.49396	-0.39649	-0.49563	0.142748
0.45	0.018115	0.28375	-0.35052	-0.3901	-0.4993	0.160556
0.5	-0.00412	0.347629	-0.19164	-0.36211	-0.44258	0.156097
0.55	0.004805	0.318067	-0.22058	-0.15294	-0.18351	-0.07326
0.6	-0.01004	0.262073	-0.26416	0.107914	0.040098	-0.32861
0.65	-0.04071	0.165545	-0.20806	0.287823	-0.31381	-0.32334
0.7	-0.07034	0.060766	-0.12621	0.372362	-0.65536	-0.28481
0.75	-0.20638	0.078816	-0.03408	0.253846	-0.29653	-0.16038
0.8	-0.317	0.148234	0.042796	0.093742	0.121798	0.01619
0.85	-0.26475	0.0783	0.104406	0.02102	0.232753	0.215203
0.9	-0.1814	0.015441	0.152923	-0.02742	0.266454	0.417381
0.95	-0.1069	0.060802	0.143314	-0.07191	0.011073	0.542334
1	-0.02069	0.098031	0.104829	-0.03783	-0.24504	0.647712
1.05	-0.06298	0.108992	-0.06439	0.364163	-0.16604	0.37107
1.1	-0.09777	0.100608	-0.25515	0.679086	0.048797	-0.00338
1.15	-0.02623	0.005549	-0.41512	0.563411	0.503244	0.034809
1.2	0.001265	-0.11478	-0.54488	0.439357	0.85123	0.139022
1.25	0.015673	-0.21908	-0.47079	0.283492	0.682502	-0.04705
1.3	0.039839	-0.28872	-0.389	0.159542	0.430608	-0.27384
1.35	0.020422	-0.23914	-0.36907	-0.1701	0.054505	-0.16191
1.4	0.016518	-0.14622	-0.37542	-0.43847	-0.25426	0.000963
1.45	0.051561	-0.03289	-0.539	-0.07432	-0.25714	-0.04797
1.5	0.131374	0.053217	-0.65769	0.294089	-0.22225	-0.08082
1.55	0.271489	0.00567	-0.61648	0.537418	0.030094	0.090423
1.6	0.356403	-0.05316	-0.52504	0.59021	0.263041	0.288926
1.65	0.23299	0.047985	-0.23721	-0.08789	0.267342	0.295393
1.7	0.091654	0.186886	0.063835	-0.57532	0.238173	0.27907
1.75	0.071493	0.165296	0.40305	-0.46155	-0.03746	0.230713
1.8	0.088765	0.14281	0.724986	-0.32044	-0.26343	0.163715
1.85	0.221199	0.250974	0.673226	-0.14467	-0.0179	0.193964
1.9	0.356643	0.339152	0.571723	-0.13376	0.201101	0.198439
1.95	0.236203	0.280965	0.366389	-0.40981	0.095123	0.071282
2	0.143923	0.200392	0.127162	-0.59231	-0.04784	-0.09296
2.05	0.193014	0.183685	0.055068	-0.43354	-0.01638	-0.20163
2.1	0.240607	0.181145	0.026781	-0.37381	0.058949	-0.31432
2.15	0.228309	0.055423	0.188158	-0.36035	0.175098	-0.20642
2.2	0.175984	-0.06143	0.406618	-0.22562	0.23987	-0.04077
2.25	0.093782	-0.07883	0.538994	0.064505	0.102369	-0.1193
2.3	0.047111	-0.09066	0.593968	0.255191	-0.06289	-0.23059
2.35	0.033656	-0.06957	0.47052	0.048767	-0.20757	-0.33817
2.4	0.059369	-0.06369	0.345057	-0.14474	-0.35122	-0.44917
2.45	0.140795	-0.07781	0.289031	-0.22841	-0.47348	-0.4573
2.5	0.179639	-0.05366	0.221452	-0.27482	-0.49583	-0.39038
2.55	0.189587	-0.00278	0.181981	0.229154	-0.12369	-0.1653
2.6	0.191773	0.03816	0.140033	0.593819	0.274429	0.082839
2.65	0.078196	0.044344	0.015138	0.160865	0.452125	0.29638
2.7	-0.06226	0.042523	-0.23741	-0.19441	0.532396	0.477826
2.75	-0.10641	-0.02267	-0.61994	-0.24187	0.42752	0.407535
2.8	-0.12497	-0.11397	-0.94985	-0.27217	0.294748	0.306101
2.85	-0.13118	-0.21793	-0.75723	0.04292	0.150967	0.246527
2.9	-0.11896	-0.32237	-0.42397	0.328506	0.02137	0.162792
2.95	-0.16132	-0.32462	-0.12557	0.514501	0.051382	-0.13181
3	-0.18897	-0.27652	0.232568	0.709204	0.113515	-0.43144
3.05	-0.21654	-0.15414	0.449681	0.399412	0.053476	-0.4647
3.1	-0.2298	-0.03776	0.617084	0.054043	-0.0022	-0.43878
3.15	-0.20532	-0.06626	0.605983	-0.07216	-0.11499	-0.19424
3.2	-0.17018	-0.10787	0.492821	-0.06886	-0.14388	0.09141
3.25	-0.03573	0.033445	0.310188	0.252086	0.059122	0.065619
3.3	0.067634	0.199312	0.087104	0.468596	0.175723	-0.03292
3.35	-0.01723	0.157649	-0.01862	0.448457	-0.073	-0.12927
3.4	-0.10758	0.080703	-0.08594	0.449155	-0.29828	-0.19538
3.45	-0.16625	0.031805	0.061633	0.19985	-0.0281	-0.06796
3.5	-0.20392	-0.04877	0.242059	-0.00267	0.231143	0.085495
3.55	-0.14196	-0.11228	0.268093	-0.33628	0.225473	0.064875
3.6	-0.05868	-0.14982	0.275812	-0.55986	0.201355	-0.01966
3.65	-0.09536	-0.16881	0.252438	-0.20573	-0.07018	-0.16687
3.7	-0.12798	-0.18344	0.254434	0.07786	-0.28594	-0.2953
3.75	-0.13161	-0.18829	0.213483	0.198722	0.029601	-0.15971
3.8	-0.14749	-0.20639	0.160886	0.152282	0.260631	0.047109
3.85	-0.07039	-0.23694	0.035821	-0.60566	-0.28701	0.120877
3.9	0.049622	-0.2417	-0.19793	-1.06529	-0.75633	0.149543
3.95	0.011343	-0.22663	-0.27399	-0.51337	-0.76661	0.059052
4	-0.07276	-0.2073	-0.25423	0.043887	-0.72364	-0.06664
4.05	-0.14814	-0.28794	-0.28248	0.346663	-0.36214	-0.11169
4.1	-0.21883	-0.38279	-0.37438	0.479127	-0.09343	-0.15167
4.15	-0.20404	-0.27393	-0.11597	0.161438	-0.44419	-0.17816
4.2	-0.15433	-0.11768	0.319684	-0.1563	-0.76935	-0.17439
4.25	-0.11252	-0.13355	0.594615	-0.1823	-0.85715	-0.00109
4.3	-0.11105	-0.22474	0.7894	-0.13933	-0.84077	0.263821
4.35	-0.3038	-0.34419	0.589906	0.016014	-0.52592	0.466651
4.4	-0.44414	-0.39811	0.250275	0.156205	-0.28943	0.690397
4.45	-0.37907	-0.31326	0.05963	0.381755	-0.52196	0.746802
4.5	-0.28214	-0.14805	-0.06724	0.450169	-0.6861	0.731329
4.55	-0.06543	-0.10122	0.191048	0.308584	-0.60369	0.772594
4.6	0.15114	-0.08836	0.523218	0.202733	-0.43937	0.850565
4.65	0.138046	-0.01364	0.729382	-0.09653	0.030601	0.89633
4.7	0.122557	0.052089	0.909471	-0.30736	0.351176	0.948407
4.75	0.100384	0.132153	0.546217	-0.03017	-0.07499	1.0186
4.8	0.088738	0.194405	0.100931	0.161834	-0.37081	1.08402
4.85	0.155677	0.088296	0.255753	0.102911	0.210983	1.09329
4.9	0.216501	-0.02482	0.521506	0.103641	0.678994	1.06847
4.95	0.222603	-0.03442	0.559878	0.499845	0.384558	1.21213
5	0.204944	-0.00665	0.538964	0.797558	0.07471	1.4027
5.05	0.221939	0.089416	0.567878	0.855242	-0.19059	1.3728
5.1	0.218242	0.132887	0.57828	0.830365	-0.28644	1.33547
5.15	0.157897	-0.01553	0.731698	0.689174	0.141966	1.30902
5.2	0.120617	-0.20201	0.945336	0.647941	0.542537	1.28452
5.25	0.069834	-0.31355	0.939539	0.955158	0.757895	1.49258
5.3	0.035172	-0.36084	0.896786	1.14288	0.86094	1.7166
5.35	0.012122	-0.19697	1.02123	0.975341	0.728335	1.66319
5.4	-0.01657	0.001339	1.17203	0.850877	0.618415	1.5736
5.45	-0.00241	-0.00266	1.35194	0.803185	0.975335	1.69272
5.5	0.018666	-0.02275	1.59593	0.777527	1.28589	1.88395
5.55	-0.0038	-0.05143	1.57725	0.889918	1.14439	2.05575
5.6	-0.04404	-0.06272	1.51012	0.939607	1.00746	2.21052
5.65	-0.08521	-0.03683	1.53908	0.622617	1.21255	2.07627
5.7	-0.05686	-0.02199	1.6033	0.349269	1.36942	1.88398
5.75	0.093801	-0.0952	1.98572	-0.06847	1.12255	1.91124
5.8	0.270038	-0.15199	2.47055	-0.2653	0.964787	1.98494
5.85	0.332918	0.015713	2.45904	0.037404	1.35425	1.99125
5.9	0.290513	0.261017	2.32178	0.291571	1.61586	2.00725
5.95	0.207837	0.277962	2.1982	0.776629	1.18365	2.22485
6	0.151404	0.27165	2.00961	1.06526	0.879302	2.53356
6.05	0.21271	0.310729	1.90624	0.920313	0.977836	2.62849
6.1	0.294278	0.349483	1.82774	0.826965	1.04898	2.69042
6.15	0.234237	0.396402	1.70228	0.909888	0.999498	2.87658
6.2	0.148911	0.380927	1.54958	0.911154	0.998639	3.13306
6.25	0.193805	0.331424	1.29608	0.747756	1.08057	3.09265
6.3	0.262669	0.298727	1.00549	0.652486	1.14295	2.93153
6.35	0.105506	0.342407	1.11449	0.582726	1.17032	2.70654
6.4	0.033567	0.441699	1.31415	0.5339	1.1734	2.41101
6.45	0.189626	0.416193	1.36177	0.524245	1.28662	2.38854
6.5	0.276241	0.370686	1.44503	0.557955	1.32402	2.4432
6.55	0.350954	0.452353	1.94636	0.957822	1.2396	2.71752
6.6	0.407868	0.59438	2.59578	1.24277	1.1271	3.06599
6.65	0.375054	0.682136	2.64672	1.03717	0.801331	3.00952
6.7	0.38396	0.743166	2.70463	0.803996	0.639128	2.86549
6.75	0.494662	0.731743	2.60008	0.530665	1.03506	2.89507
6.8	0.56476	0.695509	2.36243	0.39191	1.35841	2.95631
6.85	0.542464	0.606333	2.38088	0.478642	1.56939	2.95622
6.9	0.504574	0.517494	2.46307	0.627603	1.64146	2.94453
6.95	0.309877	0.438819	2.45662	0.849854	1.64342	2.95837
7	0.142696	0.419523	2.43918	1.13532	1.61449	2.92449
7.05	0.097523	0.479011	2.3619	1.56522	1.34817	2.65925
7.1	0.080079	0.549997	2.2494	1.73138	1.29412	2.45133
7.15	0.032171	0.557029	2.28606	1.49798	1.89644	2.47853
7.2	-0.00857	0.513848	2.38836	1.3619	2.30374	2.47947
7.25	0.02659	0.508501	2.60944	1.70425	2.09345	2.47111
7.3	0.086068	0.528302	2.86868	2.04141	1.98161	2.38505
7.35	0.104964	0.600422	2.5823	2.19401	1.96384	2.16258
7.4	0.117983	0.674333	2.09352	2.24913	1.95303	1.93251
7.45	0.205532	0.676822	2.1032	2.12753	2.13373	2.19302
7.5	0.239981	0.643348	2.18921	1.97964	2.23953	2.57688
7.55	0.096198	0.582044	2.26834	1.42987	1.94637	2.61173
7.6	-0.01449	0.528186	2.38475	1.05635	1.66942	2.64037
7.65	-0.0374	0.47667	2.51431	0.905686	1.48906	2.64418
7.7	-0.05133	0.41248	2.64066	0.824406	1.39792	2.59172
7.75	0.001516	0.389651	2.92768	0.909454	1.61531	2.44629
7.8	0.045554	0.388399	3.2937	1.00784	1.72123	2.28335
7.85	-0.05959	0.360591	3.01733	1.19189	1.807	2.15151
7.9	-0.127	0.401218	2.49401	1.4039	1.84705	2.01778
7.95	0.003638	0.356422	2.15015	1.61328	1.7485	2.0577
8	0.141284	0.275476	1.78256	1.65497	1.63583	2.16135
8.05	0.108828	0.2175	1.81465	1.36319	1.36504	2.41942
8.1	0.081392	0.131892	1.98632	1.07165	1.20155	2.67202
8.15	0.123338	0.135411	2.0119	0.966074	1.52258	2.66166
8.2	0.147303	0.207778	2.09903	0.932151	1.73988	2.52737
8.25	0.054979	0.333033	2.08735	0.772279	1.59434	2.39995
8.3	-0.02073	0.492058	1.93901	0.735116	1.39529	2.2482
8.35	-0.04512	0.591918	1.93959	0.521482	1.26528	2.14297
8.4	-0.0631	0.648154	1.99115	0.329745	1.10339	2.04937
8.45	-0.00207	0.533769	2.11771	-0.13905	1.0313	2.10781
8.5	0.057756	0.370405	2.31321	-0.34832	0.967198	2.18235
8.55	0.097307	0.309243	2.31213	0.392796	0.495102	1.98289
8.6	0.124436	0.238239	2.25682	0.861513	0.25098	1.67894
8.65	0.112604	0.239623	2.17134	0.788195	0.630349	1.54127
8.7	0.065933	0.285338	2.02348	0.782708	0.9522	1.44697
8.75	-0.03748	0.180279	1.93103	0.788376	1.16937	1.58223
8.8	-0.05631	0.040827	1.83814	0.908051	1.37029	1.78368
8.85	0.037601	0.09749	2.1405	1.43207	1.45772	1.71548
8.9	0.129023	0.271538	2.57638	1.68029	1.50126	1.62434
8.95	0.203743	0.384073	2.63858	1.5784	1.45677	1.39628
9	0.216378	0.482423	2.56202	1.26928	1.288	1.00439
9.05	0.095585	0.469604	2.53752	0.381976	1.02736	0.971599
9.1	-0.00213	0.438984	2.481	-0.03625	0.881381	1.06011
9.15	0.036486	0.405786	2.39726	0.29214	1.16745	1.07233
9.2	0.099657	0.327404	2.27639	0.569694	1.45267	1.03254
9.25	0.111875	0.210845	2.18935	0.666498	1.57447	1.03156
9.3	0.120174	0.050899	2.09691	0.585923	1.6707	0.982932
9.35	0.067276	0.054459	2.14301	0.239111	1.64025	0.65444
9.4	0.054295	0.1343	2.2219	0.103674	1.54434	0.263176
9.45	0.101511	0.149154	2.12273	0.672868	1.16852	0.304074
9.5	0.175601	0.146329	1.89118	1.1194	0.937544	0.447414
9.55	0.291681	0.132729	1.78527	1.47857	1.02052	0.671133
9.6	0.374554	0.103644	1.75534	1.59295	1.07965	0.913963
9.65	0.381943	0.028301	1.59652	1.22525	0.900075	0.910923
9.7	0.330864	-0.08272	1.4919	0.841774	0.730674	0.807558
9.75	0.259558	-0.13463	1.80264	0.344318	0.649513	0.661294
9.8	0.209373	-0.10169	2.30175	0.130072	0.739197	0.456895
9.85	0.220114	0.044446	2.5342	0.394258	1.14664	0.406397
9.9	0.266686	0.270479	2.68199	0.522338	1.36918	0.405419
9.95	0.22931	0.222252	2.38168	0.226023	1.07982	0.434798
10	0.184826	-0.01079	1.8732	0.094547	0.722496	0.457806
10.05	0.157548	-0.1331	1.69913	0.752608	0.208354	0.409277
10.1	0.117946	-0.23776	1.62512	1.14462	-0.09067	0.330939
10.15	0.072176	-0.23469	1.9866	1.13785	0.33565	0.252662
10.2	0.080823	-0.16673	2.54013	1.10876	0.639036	0.194448
10.25	0.15258	-0.03614	2.43257	0.909556	0.754308	0.128059
10.3	0.214282	0.119536	1.99258	0.623951	0.671989	0.040849
10.35	0.214077	0.162543	1.69522	0.119822	0.129538	0.118995
10.4	0.198384	0.164413	1.42732	-0.1462	-0.11083	0.296602
10.45	0.025374	0.190318	1.58719	0.088321	0.188909	0.202039
10.5	-0.10706	0.216398	1.84285	0.241	0.450569	0.035903
10.55	-0.07005	0.235162	1.84879	0.148986	0.594477	-0.04574
10.6	-0.04236	0.227011	1.79916	0.09788	0.701012	-0.09685
10.65	0.021905	0.156336	1.71517	0.088536	0.793171	-0.02873
10.7	0.092797	0.027693	1.61695	0.023492	0.881364	0.057687
10.75	0.05587	0.036259	1.679	-0.17823	0.763637	-0.01761
10.8	-0.01157	0.120909	1.81546	-0.29755	0.590446	-0.16085
10.85	-0.01655	0.054014	1.96447	-0.18773	0.085182	-0.1288
10.9	-0.00334	-0.0738	2.22849	-0.02662	-0.14376	-0.01651
10.95	0.03595	0.002624	2.15448	0.558604	0.36172	0.097525
11	0.107768	0.149719	1.86448	0.982799	0.8091	0.234806
11.05	0.130605	0.186996	1.77399	1.11731	0.89343	0.303194
11.1	0.090774	0.204937	1.70189	1.1886	0.859283	0.310412
11.15	0.084914	0.159699	1.57751	1.32258	0.71607	0.078548
11.2	0.140285	0.122157	1.45915	1.42386	0.571701	-0.25465
11.25	0.143705	0.064675	1.52722	1.51643	0.423068	-0.41306
11.3	0.176439	-0.00693	1.71656	1.50543	0.314122	-0.49028
11.35	0.266048	0.02732	1.76209	1.01129	0.303403	-0.34842
11.4	0.344182	0.082433	1.71851	0.766752	0.335967	-0.13287
11.45	0.284102	0.064018	1.44615	1.05838	0.174887	-0.0625
11.5	0.168783	0.001833	1.06641	1.21838	0.130246	-0.03
11.55	0.118508	0.002754	1.06754	1.06115	0.146329	-0.08963
11.6	0.117527	0.020352	1.22245	0.960498	0.27518	-0.19415
11.65	0.175185	-0.02867	1.59378	1.15262	0.937876	-0.27886
11.7	0.293437	-0.04053	2.15686	1.10213	1.26812	-0.33597
11.75	0.316884	0.074239	2.17198	0.463919	0.748757	-0.38175
11.8	0.299803	0.296937	1.94661	0.185836	0.423895	-0.45118

## Sheet: 2nd order
time	aw1	aw2	aw4	aw5	aw6
0.2	0.051318	0.184334	0.349394	0.228716	-0.08656
0.25	0.034337	0.082029	0.218723	-0.22392	-0.18028
0.3	0.00486	-0.00845	0.096674	-0.47542	-0.28789
0.35	0.051336	-0.06467	0.147208	-0.53996	-0.41383
0.4	0.111612	-0.09405	0.203684	-0.5569	-0.51148
0.45	0.014592	-0.02236	0.166021	-0.43776	-0.50868
0.5	-0.13564	0.081889	0.122906	-0.2033	-0.46353
0.55	-0.2607	0.137971	0.449702	0.144634	-0.20499
0.6	-0.31791	0.143521	0.734429	0.434622	0.05274
0.65	-0.20468	0.031875	0.698216	0.43657	0.002077
0.7	-0.0378	-0.06502	0.66758	0.347356	-0.11729
0.75	-0.00237	0.021668	0.925519	0.253822	-0.17905
0.8	-0.00836	0.127725	1.17419	0.150604	-0.23675
0.85	0.00912	0.262073	0.855582	-0.03396	-0.27755
0.9	-0.0128	0.358963	0.442742	-0.19885	-0.31889
0.95	0.097164	0.239149	0.120129	-0.25123	-0.2522
1	0.257908	0.091017	-0.0902	-0.25572	-0.15005
1.05	0.196183	0.060629	0.004016	-0.02548	-0.08252
1.1	0.162873	0.077178	0.099182	0.1814	0.029584
1.15	0.220726	0.094898	-0.22904	-0.0757	0.194871
1.2	0.223401	0.123769	-0.50897	-0.34781	0.310409
1.25	0.129068	0.136716	-0.42621	-0.22803	0.303021
1.3	0.028125	0.152859	-0.37359	-0.10792	0.239242
1.35	-0.01592	0.189812	-0.25019	-0.37802	0.032111
1.4	-0.05506	0.205948	-0.12199	-0.6411	-0.10021
1.45	-0.04356	0.055045	0.103403	-0.52317	-0.06805
1.5	-0.00169	-0.10888	0.28516	-0.32029	-0.04574
1.55	-0.04482	-0.01424	0.027787	-0.02843	0.144832
1.6	-0.04475	0.119422	-0.23918	0.226607	0.300372
1.65	0.134992	0.125497	-0.33948	0.102719	0.240478
1.7	0.255334	0.113244	-0.38909	-0.08357	0.12865
1.75	0.121486	-0.03158	-0.69997	-0.03059	-0.03588
1.8	-0.03512	-0.18821	-0.94767	0.042426	-0.13717
1.85	-0.03343	-0.16851	-0.59171	-0.00686	-0.10653
1.9	0.035687	-0.16614	-0.29672	-0.01714	-0.08416
1.95	0.046397	-0.27072	-0.39805	0.204531	-0.1941
2	0.059934	-0.32117	-0.44973	0.390377	-0.29016
2.05	0.054055	-0.19822	-0.3872	0.204733	-0.20599
2.1	0.027982	-0.04955	-0.33154	-0.04233	-0.06129
2.15	-0.00877	0.05765	-0.0246	-0.13084	0.183843
2.2	-0.02114	0.157103	0.263959	-0.14182	0.305967
2.25	-0.05913	0.169079	0.366293	-0.11167	0.235136
2.3	-0.10643	0.195607	0.440002	-0.08123	0.186089
2.35	-0.13188	0.217227	0.406891	0.06113	0.269653
2.4	-0.15418	0.219142	0.341243	0.208579	0.307646
2.45	-0.15073	0.138647	0.166493	0.150313	0.148858
2.5	-0.13444	0.02234	0.03247	0.061237	0.033004
2.55	-0.11312	-0.04341	0.113652	-0.00995	0.115136
2.6	-0.07191	-0.08806	0.11014	-0.08546	0.189124
2.65	0.028534	-0.24571	-0.30202	-0.1688	0.179688
2.7	0.143258	-0.38608	-0.58198	-0.19947	0.139331
2.75	0.077462	-0.23292	-0.63	0.034983	0.041465
2.8	-0.0271	-0.04031	-0.61751	0.305008	-0.03955
2.85	-0.04021	-0.0492	-0.57247	0.393747	-0.11448
2.9	-0.06732	-0.11728	-0.56491	0.452429	-0.16959
2.95	-0.11899	-0.18008	-0.19446	0.405877	-0.10467
3	-0.11953	-0.25427	0.103446	0.290641	-0.03734
3.05	0.019931	-0.41285	-0.1295	0.18818	0.126352
3.1	0.183207	-0.56053	-0.31372	0.126697	0.258547
3.15	0.213258	-0.38831	-0.07926	0.23285	0.109642
3.2	0.167258	-0.14978	0.130648	0.32967	-0.03421
3.25	0.073629	-0.01298	0.236022	0.154254	-0.2112
3.3	-0.03546	0.101574	0.246365	-0.10791	-0.34707
3.35	-0.19007	0.044771	0.197064	-0.24854	-0.30903
3.4	-0.30128	-0.01371	0.234542	-0.33416	-0.22968
3.45	-0.24389	-0.02462	0.323856	-0.25915	0.043209
3.5	-0.13732	-0.01297	0.407752	-0.09881	0.273921
3.55	-0.08251	0.155331	0.37211	0.020956	0.218663
3.6	-0.0558	0.331314	0.293216	0.107297	0.144806
3.65	-0.0188	0.304145	0.02907	0.140541	0.157497
3.7	0.005343	0.22079	-0.13888	0.173235	0.149845
3.75	0.015823	0.052389	-0.11362	0.262847	0.091479
3.8	0.049386	-0.13257	-0.11929	0.307953	0.06683
3.85	0.059854	-0.16508	-0.30902	0.245446	0.310671
3.9	0.092776	-0.12609	-0.47024	0.184091	0.493878
3.95	0.237706	-0.01144	-0.12606	0.052924	0.352432
4	0.34976	0.089964	0.1217	-0.09938	0.223059
4.05	0.312161	0.057577	0.272999	0.054109	0.230654
4.1	0.235826	0.027695	0.412808	0.268594	0.270103
4.15	0.176681	0.190245	0.52341	0.423831	0.178731
4.2	0.124568	0.391096	0.578615	0.588682	0.150775
4.25	-0.02676	0.468274	0.380955	0.664652	0.511566
4.3	-0.13222	0.503612	0.147752	0.677599	0.777289
4.35	-0.01987	0.432006	0.058403	0.511465	0.737625
4.4	0.137782	0.34573	-0.05671	0.300064	0.691601
4.45	0.30643	0.281937	-0.45082	-0.26369	0.719804
4.5	0.46027	0.218025	-0.75515	-0.89109	0.730755
4.55	0.518981	0.227112	-0.44221	-0.52763	0.638817
4.6	0.546255	0.251495	-0.14164	0.02158	0.564755
4.65	0.575479	0.27903	0.006615	0.297531	0.486343
4.7	0.587581	0.312968	0.152861	0.536265	0.457037
4.75	0.532746	0.364965	0.206599	0.438412	0.659865
4.8	0.449418	0.442051	0.205852	0.301262	0.851538
4.85	0.465489	0.37019	0.39022	0.331778	0.999345
4.9	0.521456	0.274761	0.553772	0.340284	1.09977
4.95	0.553058	0.209244	0.682715	0.033087	1.33914
5	0.59066	0.17676	0.802855	-0.30563	1.51928
5.05	0.505165	0.185322	0.787121	-0.31804	1.63502
5.1	0.446977	0.194083	0.733906	-0.2502	1.70978
5.15	0.544621	0.289964	0.285323	-0.0843	1.77693
5.2	0.678826	0.458104	0.072114	0.134187	1.82913
5.25	0.66368	0.701424	0.876589	0.179553	1.74883
5.3	0.613579	0.941839	1.46094	0.156779	1.75619
5.35	0.624431	1.01034	1.14823	0.136949	1.98138
5.4	0.650221	1.0346	0.785762	0.093623	2.12846
5.45	0.75642	0.99227	0.573356	0.115414	2.18439
5.5	0.885955	0.920465	0.450504	0.12346	2.23731
5.55	0.924765	0.901913	0.274917	-0.12269	2.29533
5.6	0.938802	0.873828	0.166881	-0.40824	2.34672
5.65	0.861567	0.711453	0.151509	-0.26377	2.4592
5.7	0.75016	0.538247	0.1426	-0.03779	2.54278
5.75	0.651226	0.618472	0.222332	0.011039	2.54571
5.8	0.56338	0.767467	0.185901	0.060483	2.54864
5.85	0.600122	0.859003	-0.34824	0.115264	2.51799
5.9	0.634677	0.95208	-0.65836	0.19379	2.49527
5.95	0.55721	1.08744	-0.3254	0.286784	2.51209
6	0.546304	1.22448	0.026897	0.383858	2.529
6.05	0.734098	1.27639	0.391394	0.30661	2.50346
6.1	0.997685	1.31783	0.533321	0.206626	2.52402
6.15	1.06217	1.16616	-0.32491	0.05489	2.59148
6.2	0.952861	0.969477	-0.90788	-0.11909	2.6753
6.25	0.925158	0.978901	-0.41391	-0.17586	2.88828
6.3	0.921271	0.984163	0.060552	-0.19581	2.93112
6.35	0.799363	1.00481	0.279036	-0.01413	2.62207
6.4	0.777591	1.01909	0.400994	0.206645	2.47826
6.45	0.981596	0.947787	0.340487	0.239188	2.59915
6.5	1.14599	0.849261	0.239721	0.252923	2.68027
6.55	1.20162	0.805437	0.255435	0.249263	2.6279
6.6	1.19086	0.808132	0.172405	0.21677	2.61039
6.65	1.10263	0.960528	-0.31069	0.061883	2.6336
6.7	1.02026	1.15553	-0.49551	-0.08159	2.67006
6.75	1.0471	1.2141	0.508765	-0.04445	2.70906
6.8	1.12148	1.25633	1.13345	0.045249	2.72084
6.85	1.10252	1.34158	0.535935	-0.16716	2.7776
6.9	1.03523	1.4425	0.092595	-0.47225	2.77233
6.95	0.823975	1.38888	-0.11676	0.048255	2.54859
7	0.570898	1.26977	-0.21767	0.734573	2.40328
7.05	0.559533	1.13498	0.26916	0.698438	2.75617
7.1	0.687452	1.03903	0.668166	0.584017	3.00987
7.15	0.919166	1.16505	0.854794	0.326194	2.88434
7.2	1.21701	1.34483	0.865386	0.027049	2.75066
7.25	1.3037	1.32383	0.564203	0.252076	2.62308
7.3	1.25361	1.26251	0.249836	0.495362	2.56927
7.35	1.0778	1.25328	0.126001	0.287718	2.75553
7.4	0.875829	1.21831	0.208539	0.055351	2.85777
7.45	0.779198	1.14861	0.778498	0.208056	2.69551
7.5	0.748816	1.09097	1.28828	0.470912	2.56672
7.55	0.854545	1.00296	1.55363	0.632468	2.5003
7.6	0.969306	0.891229	1.66986	0.741689	2.45615
7.65	0.83608	0.67892	1.47003	0.501664	2.47358
7.7	0.683526	0.459396	1.17513	0.100663	2.43642
7.75	0.775324	0.478501	0.349548	0.042452	2.26742
7.8	0.878499	0.541543	-0.16771	0.127832	2.17156
7.85	0.817644	0.597197	-0.4022	0.275158	2.34017
7.9	0.727252	0.692144	-0.44362	0.420808	2.46398
7.95	0.705137	0.800932	0.140351	0.398029	2.41483
8	0.71237	0.911245	0.45073	0.291403	2.40061
8.05	0.779838	0.832224	0.048835	0.142574	2.2318
8.1	0.864445	0.714413	-0.19352	0.021764	2.09941
8.15	0.986518	0.805923	0.206399	0.0485	2.13491
8.2	1.09885	0.936081	0.470983	0.092207	2.157
8.25	0.9721	0.89988	0.156196	0.100453	2.18339
8.3	0.848575	0.832506	-0.20341	0.083479	2.23286
8.35	0.95147	0.817069	-0.37771	0.144084	2.20521
8.4	1.10438	0.800244	-0.42139	0.216365	2.14246
8.45	1.2177	0.721539	-0.28043	0.211378	2.09505
8.5	1.3171	0.637553	-0.30537	0.228051	2.06228
8.55	1.23211	0.755796	-0.84575	0.428385	2.02368
8.6	1.07461	0.903526	-0.98521	0.641364	1.94389
8.65	0.898704	0.876703	-0.13193	0.422366	1.77835
8.7	0.693816	0.848201	0.721305	0.08149	1.6494
8.75	0.691864	1.04771	1.50928	0.195476	1.5602
8.8	0.811074	1.28657	1.85969	0.379543	1.49309
8.85	0.913618	1.22993	1.49069	0.480006	1.42288
8.9	1.04637	1.10644	1.31697	0.55909	1.36442
8.95	1.14047	1.03965	2.016	0.498277	1.25072
9	1.17818	0.981875	2.41602	0.391108	1.12665
9.05	1.11753	0.780346	1.79601	0.276675	0.790622
9.1	1.00595	0.56902	1.36153	0.123516	0.564047
9.15	0.861505	0.591716	1.88307	0.158963	0.456139
9.2	0.717287	0.705256	2.15842	0.25669	0.401525
9.25	0.713773	0.869438	1.69752	0.296736	0.47057
9.3	0.751566	1.02435	1.3355	0.33998	0.55815
9.35	0.705878	0.993831	1.16237	0.273549	0.573899
9.4	0.619032	0.908119	1.0807	0.132578	0.542257
9.45	0.542302	0.840021	0.62239	0.171116	0.500188
9.5	0.490992	0.764287	0.355067	0.212173	0.464442
9.55	0.481702	0.608262	0.19421	0.141206	0.486141
9.6	0.515542	0.425563	0.069469	0.048887	0.519241
9.65	0.583097	0.325839	0.518595	-0.15134	0.48277
9.7	0.63586	0.246384	0.709436	-0.35781	0.421668
9.75	0.600843	0.40583	0.295989	-0.32947	0.347945
9.8	0.531188	0.601641	0.103437	-0.2572	0.361247
9.85	0.568942	0.472038	0.120069	-0.18572	0.453153
9.9	0.650972	0.285823	0.143332	-0.1096	0.523549
9.95	0.610284	0.330414	0.269566	0.068808	0.557033
10	0.543267	0.436974	0.378261	0.247298	0.604914
10.05	0.570812	0.487045	0.433448	0.065946	0.655606
10.1	0.639867	0.542424	0.292741	-0.15355	0.631666
10.15	0.694195	0.522869	-0.51363	-0.15964	0.449037
10.2	0.784948	0.494458	-0.92139	-0.12252	0.342939
10.25	0.767143	0.444461	-0.63965	0.021792	0.448065
10.3	0.714287	0.410434	-0.20315	0.221764	0.537438
10.35	0.690276	0.503197	0.559916	0.241361	0.636067
10.4	0.64683	0.608606	1.20037	0.198236	0.707027
10.45	0.673157	0.578729	1.78934	0.217969	0.675367
10.5	0.719905	0.514417	2.07207	0.26884	0.589665
10.55	0.688836	0.517176	2.00383	0.22474	0.164541
10.6	0.646967	0.502583	1.87615	0.096295	-0.05854
10.65	0.535474	0.24434	1.6729	-0.28109	0.100517
10.7	0.436237	-0.0709	1.41573	-0.73538	0.18954
10.75	0.431698	0.06823	0.894654	-0.9031	0.241234
10.8	0.431787	0.280078	0.713774	-1.01983	0.220262
10.85	0.481597	0.379986	1.24176	-1.00139	0.109054
10.9	0.441153	0.481237	1.49556	-0.96835	0.074862
10.95	0.226166	0.497596	0.836948	-0.90936	0.06554
11	0.011221	0.501212	0.515095	-0.85468	0.080401
11.05	0.035259	0.377771	1.02672	-0.77871	0.224866
11.1	0.136579	0.22933	1.37327	-0.64037	0.304943
11.15	0.14617	0.285313	1.2239	-0.66028	0.258412
11.2	0.160605	0.400557	1.07795	-0.76594	0.193829
11.25	0.126038	0.500302	0.77394	-0.8506	0.159012
11.3	0.092599	0.5858	0.537886	-0.9089	0.112922
11.35	0.081542	0.490488	0.868456	-0.84489	-0.06275
11.4	0.081563	0.336408	1.05975	-0.70513	-0.18151
11.45	0.263055	0.094746	1.05553	-0.48342	-0.26349
11.5	0.524819	-0.16034	0.990496	-0.23131	-0.29012
11.55	0.43526	-0.11617	0.773417	-0.31934	-0.18033
11.6	0.20821	-0.01659	0.627155	-0.51873	-0.06504
11.65	0.12305	0.036155	0.24117	-0.56786	0.121524
11.7	0.101147	0.11484	0.184323	-0.5713	0.173856
11.75	0.177565	0.15186	0.539921	-0.54491	-0.02596
11.8	0.246087	0.182735	0.703449	-0.40453	-0.14231

## Sheet: high order capillary
time	aw1	aw2	aw3	aw4	aw5	aw6
0.2	0.234655	0.220297	0.650411	0.630599	0.368293	0.343318
0.25	0.186745	0.229863	0.363353	0.464264	0.507055	0.357364
0.3	0.175547	0.272316	0.121437	0.052533	0.50687	0.395811
0.35	0.217659	0.192136	0.158838	-0.10232	0.301541	0.208913
0.4	0.228571	0.051094	0.183355	-0.18872	0.103297	-0.01991
0.45	0.180967	0.095548	0.093701	-0.18075	0.059173	0.036302
0.5	0.156987	0.184098	0.058464	-0.08152	0.052415	0.124739
0.55	0.17567	0.189152	0.253651	0.084401	0.106061	0.138901
0.6	0.237453	0.210545	0.447772	0.27231	0.185017	0.167483
0.65	0.31497	0.191635	0.497922	0.338614	0.256209	0.128607
0.7	0.337608	0.135425	0.488147	0.358515	0.279696	0.156249
0.75	0.270052	0.089934	0.116983	0.315417	0.349792	0.169436
0.8	0.215554	0.001291	-0.17809	0.189632	0.407597	0.052611
0.85	0.217648	-0.03794	0.15251	0.246711	0.283458	-0.04429
0.9	0.181836	0.007847	0.451362	0.356117	0.146371	-0.10234
0.95	0.081346	0.119339	0.428938	0.484794	-0.01883	0.008869
1	0.096059	0.166386	0.368942	0.672504	-0.18197	0.194518
1.05	0.195708	0.143645	0.45448	0.668991	-0.19392	0.166606
1.1	0.262586	0.112544	0.511652	0.499545	-0.16277	0.057154
1.15	0.263578	0.02975	0.253991	0.363939	0.039072	0.044516
1.2	0.221559	-0.04735	0.092694	0.135097	0.197145	0.189926
1.25	0.18972	-0.04324	0.268797	0.126784	0.258195	0.484721
1.3	0.170727	-0.02226	0.435484	0.218777	0.288856	0.734665
1.35	0.180445	0.018748	0.434674	0.105827	0.002951	0.756126
1.4	0.197422	0.013629	0.388814	-0.07282	-0.20268	0.577387
1.45	0.157541	-0.04942	0.395157	-0.22509	-0.1246	0.276852
1.5	0.125907	-0.07265	0.423222	-0.45503	-0.03333	0.005643
1.55	0.111585	-0.02283	0.472726	-0.47794	-0.00989	-0.16808
1.6	0.095024	0.03635	0.474679	-0.26279	-0.03841	-0.33115
1.65	0.065638	0.045477	0.29064	-0.18518	-0.02883	-0.32472
1.7	0.049264	0.039779	0.086813	-0.25413	-0.05886	-0.28838
1.75	0.035856	-0.01451	-0.12243	-0.36977	-0.11565	-0.23579
1.8	-0.01046	-0.13016	-0.21272	-0.49209	-0.18194	-0.21862
1.85	-0.02854	-0.16796	-0.0089	-0.38581	-0.15139	-0.21231
1.9	-0.02874	-0.15803	0.164072	-0.06402	-0.05754	-0.13677
1.95	-0.01826	-0.16174	0.114811	0.153997	0.015295	-0.18685
2	-0.00821	-0.16742	0.099855	0.489262	0.098079	-0.30003
2.05	-0.0064	-0.12129	0.14268	0.31716	0.133606	-0.3368
2.1	0.009047	-0.04657	0.088753	-0.48393	0.118527	-0.42531
2.15	0.057729	-0.04482	-0.09818	-0.654	-0.0549	-0.33253
2.2	0.069316	-0.05806	-0.25821	-0.29258	-0.22569	-0.07373
2.25	-0.01288	-0.06602	-0.2285	-0.1994	-0.28306	0.088977
2.3	-0.11757	0.005362	-0.18206	-0.24369	-0.30924	0.211063
2.35	-0.24257	0.003468	-0.37165	-0.34694	-0.34116	0.235296
2.4	-0.31471	-0.09011	-0.42276	-0.54017	-0.35034	0.189814
2.45	-0.32446	-0.09828	-0.36478	-0.50469	-0.27402	0.165383
2.5	-0.33435	-0.0445	-0.33385	-0.12228	-0.24749	0.203563
2.55	-0.30424	-0.01519	-0.20295	0.082733	-0.40625	0.140646
2.6	-0.23767	-0.01129	-0.12066	0.274062	-0.52984	-0.08089
2.65	-0.17102	-0.06203	-0.23198	0.301701	-0.55205	-0.12334
2.7	-0.07869	-0.16223	-0.32665	0.192406	-0.48689	-0.05153
2.75	0.047093	-0.17351	-0.17581	0.102202	-0.30261	-0.10805
2.8	0.091394	-0.11432	-0.12452	-0.10653	-0.18633	-0.09999
2.85	0.061731	-0.10514	-0.20905	-0.22424	-0.22256	-0.04592
2.9	0.017545	-0.13946	-0.2248	-0.25164	-0.22917	-0.00037
2.95	-0.04588	-0.17172	-0.24627	-0.24781	-0.02824	0.042443
3	-0.07909	-0.17991	-0.26784	0.048114	0.161794	0.182963
3.05	-0.12096	-0.14381	-0.33876	0.13401	0.305103	0.207444
3.1	-0.11918	-0.12652	-0.42214	0.178881	0.413582	0.024743
3.15	-0.1168	-0.12085	-0.32511	0.118349	0.407615	0.045892
3.2	-0.15588	-0.07109	-0.183	-0.03987	0.347067	0.027178
3.25	-0.22716	-0.02623	-0.31271	-0.10979	0.124542	-0.048
3.3	-0.21832	-0.01835	-0.37632	-0.03153	-0.01737	-0.12141
3.35	-0.16698	-0.05173	-0.16148	0.003403	-0.00398	-0.19684
3.4	-0.15286	-0.05864	-0.09763	0.031688	-0.01514	-0.19588
3.45	-0.16669	-0.0147	0.018863	0.024934	-0.02088	-0.29333
3.5	-0.2022	0.075251	0.046845	-0.15552	-0.09808	-0.52618
3.55	-0.24087	0.15754	-0.24854	-0.27718	-0.09737	-0.55221
3.6	-0.24607	0.162699	-0.31746	-0.30633	0.152716	-0.36263
3.65	-0.19893	0.126905	-0.04549	-0.28426	0.030204	-0.25634
3.7	-0.16741	0.086681	0.009884	0.156498	-0.06493	-0.1168
3.75	-0.17329	0.047932	-0.13954	0.301362	0.023098	-0.0333
3.8	-0.18326	0.037402	-0.28248	-0.04529	0.101161	0.040854
3.85	-0.20506	0.048699	-0.55279	-0.19446	0.07563	-0.0142
3.9	-0.25286	0.047195	-0.68907	0.203993	0.008124	-0.11917
3.95	-0.27257	0.05622	-0.44979	0.390562	0.061292	-0.15566
4	-0.24943	0.120881	-0.17092	-0.00124	0.119115	-0.13158
4.05	-0.18803	0.213755	0.212994	-0.17887	0.071361	-0.12547
4.1	-0.1409	0.2714	0.379897	0.154476	-0.03328	-0.12905
4.15	-0.1182	0.205023	0.062199	0.316759	0.029617	-0.1599
4.2	-0.0486	0.167599	-0.16195	0.116361	0.22021	-0.12176
4.25	0.059899	0.158003	-0.3392	-0.07376	0.164522	-0.0062
4.3	0.103103	0.116155	-0.41792	-0.31485	0.143871	0.036554
4.35	0.0807	0.149089	-0.41743	-0.46352	0.239183	0.061066
4.4	0.086758	0.185686	-0.35602	-0.55514	0.255116	0.072661
4.45	0.140738	0.212795	-0.30191	-0.53138	0.247924	-0.00158
4.5	0.19301	0.243961	-0.32809	-0.07385	0.201251	-0.16193
4.55	0.26158	0.30054	-0.36112	0.237224	0.102239	-0.25201
4.6	0.337169	0.415506	-0.27701	0.036263	0.045657	-0.27086
4.65	0.416197	0.485858	-0.05678	-0.09875	0.075685	-0.21694
4.7	0.471622	0.52386	0.049699	-0.02361	0.398487	-0.15605
4.75	0.491979	0.552992	0.102899	0.046963	1.09769	-0.09326
4.8	0.5495	0.571343	0.134644	0.157104	1.10561	0.044658
4.85	0.655943	0.6059	-0.04093	0.28538	0.783447	0.107312
4.9	0.72477	0.72515	-0.09693	0.614718	0.673777	0.23642
4.95	0.766651	0.835787	0.087224	0.809291	0.665484	0.267714
5	0.843341	0.885102	0.332412	0.659143	0.697377	0.216274
5.05	0.936007	0.947754	0.379645	0.534634	0.66084	0.202484
5.1	1.02156	1.06313	0.43154	0.356586	0.682826	0.214818
5.15	1.12539	1.16495	0.607761	0.265459	0.794471	0.284038
5.2	1.21561	1.30663	0.583776	0.571492	0.978851	0.438115
5.25	1.29256	1.42051	0.357063	0.845694	1.2502	0.534659
5.3	1.27511	1.52904	0.290472	0.908711	1.36287	0.718773
5.35	1.24032	1.63019	0.356086	0.923946	1.33003	0.717423
5.4	1.25197	1.71388	0.41948	0.827957	1.3121	0.682136
5.45	1.26182	1.78378	0.596297	0.757873	1.44233	0.846347
5.5	1.25246	1.78999	0.8551	0.97593	1.51932	0.954748
5.55	1.20779	1.7733	0.874575	1.1576	1.54896	0.99451
5.6	1.20749	1.82655	1.01327	0.852572	1.69489	1.12555
5.65	1.30477	1.87598	1.32119	0.464573	1.62422	1.11998
5.7	1.35619	1.94112	1.48145	0.23927	1.48101	1.19
5.75	1.35418	2.03618	1.57632	0.082807	1.40428	1.26078
5.8	1.30218	2.05403	1.46386	0.048931	1.184	1.31822
5.85	1.21722	2.01894	1.24732	0.1711	0.815571	1.3344
5.9	1.19633	1.96913	1.05559	0.864002	0.665201	1.19313
5.95	1.2136	1.954	0.90476	1.46514	0.653843	1.07788
6	1.28002	1.9792	0.881401	1.39749	0.768287	0.92758
6.05	1.36425	1.99562	0.687847	1.24384	1.05915	0.88787
6.1	1.43297	1.98951	0.631114	1.11305	1.231	0.903596
6.15	1.43601	1.97784	0.720729	1.01629	1.19618	0.973022
6.2	1.36295	2.02289	0.755654	0.744262	0.946171	1.11407
6.25	1.27173	2.09894	0.811751	0.480978	0.769884	1.14453
6.3	1.20921	2.05378	0.824784	0.675067	0.977737	1.17526
6.35	1.20365	2.01646	0.840419	0.931817	1.24338	1.17926
6.4	1.22961	2.03642	0.810463	1.16756	1.10362	1.27464
6.45	1.27338	2.07419	1.05713	1.4101	0.970005	1.33696
6.5	1.26236	2.03315	1.39275	1.69242	0.96528	1.36343
6.55	1.2129	2.03521	1.31566	2.04802	1.25101	1.36486
6.6	1.25242	2.0458	1.22497	1.96394	1.53867	1.35188
6.65	1.30453	2.04881	1.22663	1.68363	1.69527	1.32168
6.7	1.25559	2.22185	1.25376	1.14949	1.76996	1.29718
6.75	1.17418	2.29462	1.38926	0.562432	1.72901	1.40835
6.8	1.13208	2.16791	1.49115	0.553215	1.7896	1.54945
6.85	1.12559	2.0998	1.58981	0.697345	1.95139	1.45199
6.9	1.13314	2.07577	1.53936	0.917323	1.75339	1.25779
6.95	1.16963	2.05917	1.54193	1.20047	1.45668	1.2449
7	1.22483	2.0185	1.54736	1.37887	1.40277	1.43689
7.05	1.2132	1.99228	1.47195	1.50909	1.3335	1.55575
7.1	1.16812	1.98957	1.43359	1.10183	1.27864	1.54435
7.15	1.11064	1.95296	1.73469	0.587173	1.27893	1.57543
7.2	1.08099	1.90871	1.95151	0.559518	1.50272	1.52334
7.25	1.09413	1.89812	1.74997	0.716842	1.77103	1.43791
7.3	1.12898	1.80273	1.56817	0.839411	1.73687	1.47935
7.35	1.18462	1.69308	1.33166	0.964921	1.62121	1.65956
7.4	1.17678	1.63565	1.1598	0.980866	1.51692	1.90509
7.45	1.14708	1.61368	1.1466	0.994074	1.49841	2.01487
7.5	1.10353	1.56375	1.2125	0.871216	1.36401	2.07627
7.55	1.06337	1.56504	1.33169	0.695486	1.29757	2.17635
7.6	1.02017	1.65708	1.33099	0.654546	1.38278	2.16921
7.65	0.974375	1.72379	1.53274	0.694517	1.51657	2.18523
7.7	1.02155	1.80524	1.64182	0.898176	1.60899	2.29101
7.75	1.05972	1.88641	1.41997	1.16743	1.56985	2.24312
7.8	1.02652	1.89755	1.28757	1.28263	1.34413	1.86918
7.85	1.01821	1.84419	1.18376	1.4614	1.21316	1.57819
7.9	1.05848	1.76441	1.22376	1.74224	1.21974	1.59639
7.95	1.09836	1.74878	1.64988	2.18118	1.29757	1.67918
8	1.09396	1.76265	1.64178	2.29311	1.48334	1.58382
8.05	1.04781	1.73306	1.60746	2.24462	1.52741	1.48166
8.1	0.951991	1.66109	1.57173	2.13331	1.47308	1.44772
8.15	0.859711	1.6393	1.43547	1.96198	1.45899	1.41324
8.2	0.78741	1.74734	1.43978	1.73871	1.3506	1.50669
8.25	0.710325	1.83196	1.4981	1.47512	1.25468	1.67617
8.3	0.765422	1.76962	1.46505	1.42442	1.4573	1.53353
8.35	0.8406	1.68573	1.49908	1.44569	1.6182	1.29023
8.4	0.76658	1.61748	1.42822	1.51992	1.45885	1.51758
8.45	0.709603	1.55261	1.08013	1.59399	1.34557	1.63999
8.5	0.715787	1.5198	0.960522	1.64154	1.379	1.51841
8.55	0.677698	1.56883	1.08597	1.81781	1.3335	1.44249
8.6	0.621733	1.42984	1.01632	1.87338	1.2387	1.14347
8.65	0.570443	1.24981	0.983066	1.83904	1.15803	0.813964
8.7	0.510826	1.45829	1.07884	1.54061	1.08994	0.659999
8.75	0.488971	1.57483	0.948587	0.991873	1.03615	0.534679
8.8	0.499501	1.59922	0.880203	0.985473	1.00917	0.582162
8.85	0.510305	1.63684	0.840082	1.16181	1.02414	0.681227
8.9	0.498678	1.67071	0.774286	1.22849	1.23474	0.682037
8.95	0.46789	1.69495	0.970458	1.19192	1.35239	0.707075
9	0.462714	1.67358	1.08107	1.33518	1.13452	0.635299
9.05	0.459112	1.64162	1.0321	1.67365	0.982959	0.582943
9.1	0.456701	1.55483	0.871557	1.87539	0.896981	0.577982
9.15	0.517237	1.4498	0.772666	1.90979	0.805516	0.466256
9.2	0.580246	1.44534	0.719272	1.54804	0.80828	0.485725
9.25	0.602026	1.47612	0.732055	0.657854	0.831539	0.606578
9.3	0.564201	1.43521	0.702663	0.505271	0.61505	0.506394
9.35	0.511569	1.3609	0.656389	0.609968	0.475561	0.330646
9.4	0.476601	1.3097	0.670373	0.616376	0.308204	0.183988
9.45	0.469992	1.28196	0.613357	0.631879	0.21523	0.126474
9.5	0.468267	1.27751	0.542796	0.559145	0.117161	0.22712
9.55	0.435811	1.26068	0.586547	0.272887	0.021423	0.269444
9.6	0.333567	1.21799	0.632849	0.188708	-0.14678	0.265027
9.65	0.232698	1.20472	0.684668	0.217103	-0.30724	0.247803
9.7	0.191424	1.22408	0.526073	0.182891	-0.46046	0.137964
9.75	0.185518	1.2754	0.194115	0.237279	-0.49493	-0.03742
9.8	0.240935	1.29433	0.068432	0.345292	-0.41028	-0.19181
9.85	0.3096	1.24638	-0.06846	0.512709	-0.26073	-0.37743
9.9	0.336057	1.18428	-0.09734	0.550556	-0.07194	-0.46011
9.95	0.280185	1.11366	0.125991	0.400934	0.001731	-0.39268
10	0.182385	1.09784	0.049209	0.280084	-0.02916	-0.21691
10.05	0.096606	1.08147	-0.19772	0.252357	-0.10319	-0.06685
10.1	0.08867	1.03285	-0.29164	0.314866	-0.28418	-0.09731
10.15	0.156132	1.00114	-0.37506	0.306412	-0.43937	-0.20525
10.2	0.278342	1.06378	-0.33659	0.340913	-0.53336	-0.27343
10.25	0.345443	1.14404	-0.0752	0.562303	-0.55993	-0.26428
10.3	0.321308	1.16194	0.108466	0.634279	-0.68591	-0.37946
10.35	0.289825	1.12962	0.156372	0.403417	-0.78684	-0.49346
10.4	0.216146	1.021	0.252192	0.394982	-0.74778	-0.49861
10.45	0.168302	0.896654	0.217173	0.452975	-0.61992	-0.45718
10.5	0.171061	0.861363	0.1791	0.589715	-0.59042	-0.29647
10.55	0.186437	0.842873	0.12746	0.784466	-0.59329	-0.12412
10.6	0.264937	0.781437	0.138522	0.739259	-0.69754	-0.09635
10.65	0.344851	0.751014	0.340149	0.091122	-0.76638	0.00075
10.7	0.39745	0.717787	0.434331	-0.13486	-0.75525	-0.0234
10.75	0.427188	0.695737	0.337183	-0.0295	-0.75539	-0.12531
10.8	0.484567	0.731221	0.197541	0.026092	-0.89583	-0.3357
10.85	0.475854	0.800224	0.048253	0.097429	-0.94171	-0.5863
10.9	0.36733	0.804467	0.003594	0.165524	-0.87517	-0.56155
10.95	0.303144	0.815567	0.075147	0.106998	-0.753	-0.42912
11	0.311527	0.898289	0.132426	0.066001	-0.76749	-0.28091
11.05	0.325999	0.9451	0.169105	0.0544	-0.8143	-0.13825
11.1	0.358421	0.919953	0.241802	0.124298	-0.78266	-0.05906
11.15	0.387036	0.866271	0.406197	0.126401	-0.80505	-0.08809
11.2	0.411932	0.838784	0.520866	0.195262	-0.92984	-0.37081
11.25	0.446262	0.842005	0.424417	0.364774	-1.01136	-0.64228
11.3	0.480185	0.811242	0.289587	0.272184	-0.98199	-0.6692
11.35	0.452483	0.754805	0.046298	-0.3843	-0.93924	-0.74138
11.4	0.319709	0.802398	-0.13028	-0.58166	-0.92476	-0.79721
11.45	0.272435	0.908694	-0.15309	-0.15233	-0.78254	-0.81228
11.5	0.300972	1.0003	-0.05572	0.097254	-0.46506	-0.62149
11.55	0.297247	1.01554	0.110534	0.153963	-0.214	-0.42549
11.6	0.267425	0.925124	0.071503	0.162131	-0.19165	-0.36884
11.65	0.222911	0.828674	-0.08706	0.033291	-0.15612	-0.27974
11.7	0.141182	0.752484	-0.13471	-0.06497	-0.06567	-0.39479
11.75	0.105296	0.708526	-0.00338	-0.21172	0.051902	-0.66352
11.8	0.09335	0.74344	0.204952	-0.3266	0.252461	-1.0883
