# Supplementary material for: Diversity of neurovascular coupling dynamics along vascular arbors in layer II/III somatosensory cortex
Source: Commun Biol. 2021 Jul 9;4:855. doi: 10.1038/s42003-021-02382-w (PMC8270975; doi:10.1038/s42003-021-02382-w)
Supplement: Supplementary file 15 — Supplementary Data 13 [file 42003_2021_2382_MOESM15_ESM.xlsx]

## Sheet: 10%
		Pia	pen arteriole	1st order	2nd order	3rd order
mouse 7	whisker 1/vascular path 1	0.121126	0.370583	-1.64372	-0.20203
mouse 8	whisker 1/vascular path 1	1.06209	0.307082	0.596751	0.151352	1.1018
mouse 9	whisker 1/vascular path 1	1.21949	-0.47052	0.955048
mouse 10	whisker 1/vascular path 1		0.77	0.6	0.36
mouse 10	whisker 2/vascular path 2	1.28	1.18	0.38	1.78

## Sheet: 25%
		Pia	pen arteriole	1st order	2nd order	3rd order
mouse 7	whisker 1/vascular path 1	0.61	0.67	-0.89	0.1
mouse 8	whisker 1/vascular path 1	1.23	0.68	0.79	0.57	1.66
mouse 9	whisker 1/vascular path 1	1.71	0.38	1.29
mouse 10	whisker 1/vascular path 1		1.05	0.94	0.64
mouse 10	whisker 2/vascular path 2	1.51	1.27	1.18	1.8

## Sheet: 50%
		Pia	pen arteriole	1st order	2nd order	3rd order
mouse 7	whisker 1/vascular path 1	1.11	0.97	-0.14	0.4
mouse 8	whisker 1/vascular path 1	1.39	1.05	0.99	0.98	2.23
mouse 9	whisker 1/vascular path 1	2.2	1.22	1.63
mouse 10	whisker 1/vascular path 1		1.32	1.27	0.93
mouse 10	whisker 2/vascular path 2	1.74	1.36	1.98	1.82
