# Supplementary material for: Diversity of neurovascular coupling dynamics along vascular arbors in layer II/III somatosensory cortex
Source: Commun Biol. 2021 Jul 9;4:855. doi: 10.1038/s42003-021-02382-w (PMC8270975; doi:10.1038/s42003-021-02382-w)
Supplement: Supplementary file 16 — Supplementary Data 14 [file 42003_2021_2382_MOESM16_ESM.xlsx]

## Sheet: calcium
Time	C1	C2	C3	C4	C5	C6	C7	C8	C9	C10
0.5	0.0652791	0.793641	0.00133182	0.637903	0.158826	0.415658	0.270332	-0.0886793	0.804331	-0.910569
0.55	-0.128307	1.05904	-0.312682	0.408488	0.322521	0.409197	0.392349	-0.10525	0.634954	-0.507824
0.6	0.100573	0.516577	0.265467	0.473594	0.0743713	0.42387	0.557944	0.0304948	0.0932668	-0.198754
0.65	-0.0984081	0.640657	0.320963	0.177224	0.593524	0.0219299	0.144642	0.00169301	0.195225	-0.108766
0.7	0.502121	0.780806	0.374477	0.26531	0.17734	0.626949	0.53342	-0.0948491	0.311128	-0.297012
0.75	0.472148	0.589712	0.234591	0.0116675	0.0656431	0.0419302	-0.0675565	-0.345808	-0.141206	-0.0655439
0.8	-0.158697	0.399182	0.0547483	0.412901	1.26628	0.0667369	-0.336784	-0.057662	0.154148	-0.719228
0.85	1.96091	0.421123	-0.302335	0.366888	-0.10622	0.390943	0.0026509	0.340769	0.0679883	-0.245316
0.9	0.260765	0.617263	0.283016	0.578593	0.59128	0.507471	-0.474839	0.224636	0.122853	-0.652222
0.95	-0.0426953	-0.12211	0.791157	0.569438	0.0199541	0.668997	0.0444497	0.145163	0.39258	-0.740239
1	0.649354	0.517473	-0.230951	0.499378	0.915593	0.367041	-0.102085	-0.0810484	-0.230722	-0.670379
1.05	0.277177	0.575349	-0.0227417	0.82406	0.534799	0.252627	-0.381948	0.460617	0.138994	-0.808689
1.1	-0.193844	0.276298	-0.0760567	0.145483	-0.246817	0.28255	0.31002	0.509604	-0.115389	-0.495382
1.15	0.0658827	0.324765	-0.371531	0.638077	0.105265	0.183078	0.0357641	-0.0643261	0.44826	-0.605649
1.2	-0.189521	0.215211	-0.337105	0.39419	0.400371	0.380787	-0.158206	0.460216	-0.0934656	-0.53148
1.25	0.0600449	0.194281	-0.46411	0.498926	0.5294	0.19134	-0.229021	0.109488	0.385827	-0.359738
1.3	-0.0190829	0.503755	-0.341956	-0.269331	-0.215012	0.276521	-0.265479	-0.0232726	-0.235381	-0.119371
1.35	0.100303	0.323531	-0.427767	0.113991	0.0538302	0.303874	-0.106156	0.661575	-0.0333835	0.082701
1.4	0.381854	0.182678	-0.669239	-0.0295697	0.602561	0.567794	0.652515	0.086906	0.439328	-0.263464
1.45	0.395722	0.234041	0.114187	0.260628	0.261089	0.0237725	0.251452	-0.0158329	0.266169	-0.460732
1.5	0.337932	-0.0389903	0.049891	0.408617	-0.190665	-0.149074	-0.00113538	-0.0129004	-0.438007	-0.447277
1.55	0.764808	-0.19804	-0.0584554	0.163212	0.365123	0.288376	-0.175906	0.318476	0.160763	-0.142539
1.6	-0.189028	0.349884	0.676242	-0.640202	-0.123348	0.000837207	0.289996	0.108718	-0.137887	-0.355587
1.65	-0.110774	-0.281075	0.496416	-0.587276	-0.485206	0.478155	0.321955	0.0814426	0.372051	-0.180931
1.7	0.140459	-0.122754	0.506711	-0.275521	-0.65196	0.0188323	0.413529	0.383073	-0.0956282	-0.0740301
1.75	0.535805	0.221265	-0.0640041	-0.641174	-0.0502357	-0.222532	0.331945	0.151095	0.217074	0.0579643
1.8	-0.0919325	0.614307	-0.16523	-0.279519	-0.303307	-0.327038	0.245154	0.373707	0.185301	-0.279651
1.85	1.11397	-0.284034	0.290134	0.123983	-0.893349	0.207623	0.206821	0.345659	-0.25441	0.574001
1.9	0.220525	0.361073	-0.115845	-0.298454	0.768589	-0.745272	0.834901	0.219466	-0.0818159	0.0518571
1.95	1.014	-0.284356	0.116138	-0.0673241	-0.163756	-0.263507	0.846252	-0.0999424	-0.174869	0.683553
2	0.4876	-0.0930114	-0.11532	-0.0540751	0.733581	-0.0220436	0.515977	0.0177982	-0.175348	0.633775
2.05	0.584128	-0.199838	-0.327746	0.0680921	-0.189063	-0.146089	0.0459021	0.100154	-0.0851968	0.565887
2.1	0.310027	-0.026572	0.420275	0.254593	1.14641	0.0192609	0.00408024	0.52776	-0.0714926	0.47911
2.15	-0.0553354	0.278705	-0.0276472	-0.354831	0.385577	-0.0469452	-0.0724276	-0.100276	0.207968	0.507705
2.2	0.352432	0.217376	0.126507	0.106166	-0.24472	0.23345	0.0493935	0.2692	-0.0579587	0.464523
2.25	0.114401	0.138172	-0.174303	0.0991978	1.32295	0.469612	0.0299706	-0.227697	0.320582	0.72619
2.3	0.321493	-0.355401	0.127139	0.140765	0.697748	0.0033649	0.102515	0.053799	0.255122	0.448681
2.35	-0.00211561	-0.0406127	0.186327	0.241966	0.458054	-0.0739239	0.322561	-0.259446	0.213985	0.456693
2.4	-0.0785852	-0.384149	-0.449069	0.577406	0.81652	-0.0198901	0.1523	0.254213	-0.282204	0.664498
2.45	-0.522773	-0.217374	0.127042	0.0257388	0.247955	-0.13862	0.469704	0.0975251	-0.66469	0.594744
2.5	-0.604018	-0.139923	0.243655	-0.335146	0.420151	-0.235642	-0.313503	-0.01027	0.0651308	0.610466
2.55	0.787663	-0.326246	0.328664	-0.338787	0.364881	-0.124206	0.029986	-0.0958468	0.122712	-0.0797232
2.6	0.474617	0.263037	0.148481	-0.246161	-0.207269	0.027922	0.122903	0.587386	-0.186714	-0.172487
2.65	0.11325	-0.288514	0.0462288	0.0351884	-0.113614	-0.38354	0.488246	0.632864	-0.0988173	0.253274
2.7	0.164363	-0.107594	0.177157	0.698676	0.189175	-0.333868	-0.116218	0.0166513	0.0943467	0.26701
2.75	0.141165	0.294057	0.183056	0.175851	0.0504677	-0.225476	-0.3251	0.552558	-0.0265216	0.625362
2.8	-0.314542	0.342299	0.176895	0.136348	-0.23319	-0.248756	-0.00191175	0.594078	-0.660253	0.0566041
2.85	0.0305093	0.402773	0.0456108	-0.505272	-0.0895128	0.146581	-0.178757	0.289672	-0.249997	0.582522
2.9	0.220533	0.264181	-0.0335009	0.523859	0.138354	-0.0388744	0.67176	0.253736	-0.250599	0.500855
2.95	0.212266	0.729412	0.475138	-0.0282783	-0.170654	0.0867232	0.172727	0.0499406	-0.231804	0.50175
3	-0.446552	-0.0836736	0.141507	0.413259	0.28601	-0.245167	0.399476	0.380277	-0.260485	1.02035
3.05	-0.111394	0.158635	-0.0434668	-0.0482513	0.940301	0.593095	0.660936	0.516195	-0.037044	0.841627
3.1	0.395636	0.274938	-0.46272	-0.184763	-0.316631	0.226848	0.206147	0.026125	-0.157696	0.732935
3.15	-0.360854	0.00355605	0.169475	0.624534	-0.596948	0.153832	-0.371252	0.190172	-0.372254	0.25689
3.2	-0.397897	-0.308974	0.161186	0.516931	-0.0478665	0.0529524	-0.1624	-0.279004	0.473211	0.438641
3.25	-0.195343	-0.529707	-0.357729	-0.450447	-0.779888	-0.185934	-0.0128144	0.349756	0.0442593	0.478347
3.3	-0.25867	-0.270623	0.0681555	0.181474	-1.00422	-0.146857	-0.0586696	-0.0177529	-0.0772826	0.287096
3.35	-0.125381	0.386195	0.559	-0.324942	-0.0668414	-0.0130309	-0.411415	0.363161	-0.191898	0.311716
3.4	-0.213516	-0.170391	0.136389	0.335264	-0.581653	-0.0861826	0.00964591	-0.062033	-0.197988	0.590761
3.45	0.117809	0.204542	-0.422139	-0.674288	-0.5605	0.0941342	-0.59492	0.00285621	-0.263603	0.163251
3.5	0.272359	0.364651	-0.247439	0.00596126	-0.754253	0.136715	-0.0433511	-0.0686576	-0.659557	0.124406
3.55	0.391974	-0.137587	0.0571899	0.172476	-0.233193	-0.186376	0.451257	-0.39805	0.299321	0.27607
3.6	0.226705	0.00352984	0.065058	0.121124	-0.545482	0.00661317	0.139391	0.0948474	-0.0103207	0.0162415
3.65	0.208016	0.016057	0.346846	0.863681	0.486975	-0.0835741	-0.031871	0.0175244	0.190864	0.000710767
3.7	0.0290795	0.260628	-0.114795	0.278716	-0.020718	-0.321887	0.127435	-0.00225949	0.0969372	0.00631889
3.75	-0.580516	0.0264001	-0.317126	0.703436	-0.280887	-0.1401	-0.311122	0.124448	-0.313039	-0.159929
3.8	0.218784	-0.048639	0.386211	0.708628	-0.205885	-0.404597	-0.302539	0.0534869	0.294656	0.247374
3.85	-0.0390185	0.302641	-0.248628	0.868731	-0.47478	-0.250409	0.204324	0.257417	-0.00145718	0.122573
3.9	-0.586654	-0.302566	-0.549108	0.995464	0.0203786	-0.154224	0.446028	0.162761	0.372271	-0.198621
3.95	-0.503309	-0.071271	-0.267772	0.564735	0.36817	-0.0302376	0.286369	0.262073	-0.153198	0.0734023
4	-0.0922559	0.0977602	0.613852	0.448303	0.332352	0.00205462	0.395509	0.228752	0.0597064	-0.202916
4.05	0.62622	-0.0729267	-0.184824	0.531846	0.932872	0.106668	0.604819	0.0755545	0.617123	0.19652
4.1	-0.163582	0.0694943	-0.374416	0.510084	0.0110776	0.0518698	0.0341177	0.235858	-0.314738	0.04603
4.15	-0.360532	-0.311318	-0.441786	-0.167207	-0.357853	0.787202	0.537845	0.00676456	-0.0328274	0.165002
4.2	-0.313299	0.0772243	-0.00328659	0.305009	-0.0572204	0.181109	-0.0784512	0.0839462	-0.120335	0.40491
4.25	-0.220944	0.213403	-0.31607	1.01156	-0.0829776	0.0942262	-0.032269	0.00637459	-0.332627	0.386648
4.3	0.467088	0.248443	-0.134641	0.360632	-0.116331	0.18861	0.408299	-0.189407	-0.247271	0.667762
4.35	-0.390658	0.0205033	-0.181297	0.268748	-0.0477577	0.266885	0.0154278	0.0244697	-0.308056	0.740714
4.4	-0.52815	0.0623892	-0.0317021	-0.678728	-0.152946	-0.0773153	-0.39936	0.301306	0.079636	0.525942
4.45	-0.475073	-0.152012	0.324104	-0.260768	-0.590859	0.136241	-0.330919	-0.140528	-0.219983	0.462828
4.5	-0.754416	-0.204501	0.140843	-0.49406	-0.0889437	0.327475	-0.0343609	0.182614	-0.1704	-0.0735665
4.55	-0.214515	-0.529063	0.00855347	-0.0821431	0.193837	0.356541	0.108318	-0.40455	-0.19242	0.259517
4.6	-0.610202	-0.103884	0.502419	-0.59449	-0.27423	-0.0271632	-0.41998	-0.304739	0.0730985	0.381066
4.65	-0.501174	-0.0712998	0.78652	0.376217	0.174805	-0.14956	-0.12544	0.199666	0.245027	0.285315
4.7	0.384234	0.170882	0.387931	-0.15054	0.334861	-0.0999854	-0.0314065	-0.147909	0.40275	-0.0933325
4.75	0.220966	-0.0916653	0.645546	0.176693	0.0870031	-0.457878	-0.0421706	0.123259	-0.301974	0.21296
4.8	-0.0616431	0.135151	0.166686	-0.124987	-0.359578	-0.268654	-0.207527	-0.249005	-0.145486	0.0875168
4.85	-0.383419	0.195187	-0.0802524	-0.071332	0.609612	-0.217392	-0.00434149	0.0906234	-0.0303853	0.517586
4.9	-0.412688	-0.419253	-0.282548	0.317024	0.780396	0.287384	0.599041	-0.114568	-0.0837049	0.768199
4.95	0.0225104	0.226985	-0.138471	0.186294	0.77536	0.0709766	0.0114629	0.184098	-0.154096	0.379551
5	-1.34067	-0.0719981	0.040778	0.60043	0.304597	0.065745	-0.207769	-0.308511	0.210024	0.247146
5.05	-0.346761	0.00329893	-0.190142	0.501117	-0.24705	0.0335242	0.193588	-0.187092	-0.387381	0.383652
5.1	-0.822548	-0.195632	0.00524421	0.83316	0.721876	0.187607	-0.112709	-0.0592029	0.263362	0.0220043
5.15	-0.512388	-0.0503955	-0.245517	0.631171	-0.501414	0.315112	-0.0995634	-0.245077	-0.144099	0.064869
5.2	-0.428525	-0.0924029	-0.00511552	0.197188	-0.703084	0.137903	-0.361187	0.0471518	-0.290793	0.257587
5.25	-0.232164	-0.498424	-0.042882	-0.216608	-0.158973	0.302372	-0.626121	-0.115858	-0.0525867	0.0647872
5.3	-0.865157	-0.140195	0.374337	-0.10845	-0.327117	0.073235	0.195383	-0.332112	-0.441688	-0.234026
5.35	-1.39821	-0.533763	-0.276159	0.136407	0.375586	-0.00521885	-0.111832	-0.504743	-0.468122	0.168453
5.4	-0.847835	-0.432969	-0.0403248	-0.0224236	-0.193745	-5.70301e-05	0.182	-0.322733	-0.133009	-0.118433
5.45	-0.388782	-0.0878695	0.112393	-0.0788106	0.0523245	-0.052758	-0.309627	-0.305877	-0.330334	-0.0235564
5.5	-0.939216	0.0729791	-0.00321366	-0.68495	0.624766	-0.218733	-0.296394	-0.219926	-0.414968	0.0990881
5.55	-0.82641	0.328429	0.152072	-0.965631	0.56443	0.114594	-0.497408	-0.161548	-0.199159	0.0176599
5.6	-0.17129	0.123445	0.176615	-1.07598	-0.237433	-0.0332964	-0.455517	-0.300689	-0.575491	-0.524266
5.65	-0.213136	-0.324458	0.639254	-0.359478	0.437968	0.0407501	-0.4713	-0.220428	0.388214	-0.153516
5.7	-0.279459	0.0372948	-0.0275302	-0.168827	-0.299066	0.0879486	-0.399829	-0.145749	-0.130959	-0.164057
5.75	-0.171148	-0.156295	-0.165972	-0.562532	-0.162173	-0.0455641	-0.33619	-0.13978	0.169765	-0.0164321
5.8	0.16676	-0.564466	-0.0540785	-0.784617	0.206094	0.142227	-0.304316	0.17521	-0.0251217	-0.0819387
5.85	-0.145142	-0.435151	-0.097835	-0.421872	-0.508173	-0.236319	-0.211161	-0.189139	-0.347443	0.109781
5.9	-0.844471	-0.273051	-0.410313	-0.308118	-0.19717	-0.266953	0.217401	0.0921634	0.472993	0.196481
5.95	-0.286834	-0.29829	0.123635	-0.104236	-0.77445	0.158199	0.190427	0.0121297	0.123143	0.17033
6	-0.285761	-0.367933	-0.141383	0.663747	0.416338	-0.0429227	0.0999876	0.260621	-0.0477764	0.0357814
6.05	0.556998	-0.237198	-0.133909	0.60724	0.0643662	-0.422307	0.212248	0.0831759	-0.537232	0.015161
6.1	0.0712182	-0.278491	-0.621599	0.429619	0.0127201	0.190444	0.0985685	-0.100719	-0.0224184	0.555256
6.15	-0.602663	-0.134144	-0.492004	0.772794	0.591011	0.168324	0.0148793	-0.340778	0.0483982	0.413176
6.2	-0.108734	-0.145081	-0.0480486	0.814736	-0.408315	0.644389	0.397934	-0.371978	-5.65266e-05	-0.0795056
6.25	0.228679	-0.0604569	-0.191902	1.07054	0.0722143	0.216155	-0.0635809	-0.468676	-0.3487	0.0398918
6.3	0.0917971	0.538306	0.00908509	-0.194445	0.567917	-0.0056482	0.295705	-0.0669594	-0.0198226	0.345446
6.35	-0.40344	-0.45681	-0.0444377	-0.397779	0.0908141	0.182387	0.288921	-0.217283	-0.239639	-0.279192
6.4	0.564096	-0.0600651	0.134649	-0.445083	-0.312577	0.0848829	0.282609	-0.0741889	-0.187682	-0.0250474
6.45	0.0975565	-0.000993396	0.600049	-0.332374	-0.688232	-0.0400139	0.0333677	-0.0397402	0.130983	0.0385898
6.5	-0.53145	0.214342	0.00851594	-0.343293	0.989857	-0.0791509	-0.0737672	-0.190491	-0.521085	-0.194235
6.55	-0.412495	-0.168443	0.754336	-0.331926	-0.26264	-0.0351445	-0.118052	-0.0254189	-0.415879	0.420478
6.6	0.035315	-0.180872	-0.266794	0.188483	0.0177599	0.185452	-0.0564028	-0.461038	-0.621442	-0.148195
6.65	-0.0232885	0.0133401	0.127282	-0.0639565	0.226076	-0.0873195	-0.442101	-0.122944	-0.701623	-0.437291
6.7	-0.379776	0.12559	-0.361817	-0.133698	0.140965	-0.20794	-0.316887	-0.121307	0.40582	-0.486716
6.75	0.0467323	-0.572563	0.369348	0.00825831	-0.110512	-0.256627	0.0783744	0.0043002	0.284727	-0.215927
6.8	-0.210081	-0.421628	-0.0257914	-0.587642	-0.256121	-0.227136	-0.128594	-0.128359	0.0239985	-0.0335371
6.85	0.410559	-0.172024	-0.178398	-0.611107	0.135178	0.109061	0.0104609	0.119571	0.00305265	-0.0390989
6.9	-0.183715	-0.214202	0.0376458	-0.762222	0.303252	-0.165494	-0.164056	-0.277394	0.154441	-0.715713
6.95	-0.303387	-0.226598	-0.0349144	-0.192361	-0.215452	0.259059	-0.138806	0.0994056	-0.220231	-0.316053
7	0.183974	0.352381	0.0838337	0.0619739	0.44052	-0.062852	-0.0496739	0.211241	0.303329	-0.0946247
7.05	-1.24201	0.170378	-0.107638	-0.21786	-0.170734	-0.167023	0.428131	0.253511	0.239725	-0.34529
7.1	-0.168807	0.110409	-0.226282	-0.322204	-0.0128855	-0.0593576	0.229728	-0.0114837	0.240451	-0.558926
7.15	0.0797671	-0.0974122	-0.165044	0.391885	-0.436586	0.0594682	0.969724	0.11194	0.0173578	-0.584323
7.2	0.518255	-0.313624	0.0525831	0.562162	-0.161929	0.118678	0.317689	0.314356	0.386392	-0.931913
7.25	-0.448765	-0.0617473	-0.125168	0.181631	-0.397757	-0.0728842	0.24721	0.325996	0.380962	-0.689286
7.3	0.738901	0.220629	-0.136424	0.293619	0.307397	-0.318938	0.299778	0.304021	0.0058747	-0.581152
7.35	0.297556	-0.215758	-0.390927	-0.148404	-0.284333	-0.120448	-0.304805	0.138128	0.285584	-0.301937
7.4	0.10477	-0.272177	0.433504	-0.0470647	-0.881837	0.0873258	0.487275	-0.130573	-0.0071699	-0.11522
7.45	-0.311064	-0.294487	0.215141	-0.0116128	0.0952062	-0.0136187	0.0582472	-0.197109	-0.291309	-0.0951648
7.5	0.365023	0.0545887	-0.236508	-0.896628	0.47015	0.148588	0.217135	0.105741	-0.325507	-0.149193
7.55	-0.244364	0.103797	0.093878	0.229157	-0.297763	0.378894	-0.211362	-0.0759947	-0.545853	0.103649
7.6	-0.159197	0.0514346	-0.136637	-0.48053	-0.207627	0.144832	0.0317682	-0.356671	-0.292219	-0.00545993
7.65	-0.195474	-0.476512	0.328693	-0.255193	0.662696	-0.287725	-0.270113	-0.1517	-0.155886	0.0418348
7.7	-0.226429	0.110513	-0.411429	0.150901	0.483381	-0.123837	-0.447676	0.246955	0.20733	0.573388
7.75	-0.455784	0.0527926	-0.343863	0.0495952	1.21957	-0.556186	-0.0825572	-0.427345	-0.112009	0.701464
7.8	-0.174451	0.223357	-0.769213	0.0270695	-0.343062	-0.0911881	-1.20081	-0.375032	0.298395	0.584018
7.85	-0.362265	-0.324035	-0.555623	0.400116	0.807285	-0.165388	0.0800338	0.0394898	0.834172	0.395541
7.9	0.754117	-0.308563	-0.457233	-0.27508	-0.368268	-0.130663	-0.478607	-0.105053	0.155728	0.460126
7.95	-0.1445	-0.275091	-0.344061	-0.150646	0.0653334	-0.0233432	-0.513596	-0.22551	-0.00737293	0.026144
8	-0.270402	-0.0229794	-0.0889742	-0.664483	-0.276868	-0.300013	0.317227	0.0491091	0.512293	-0.505716
8.05	-0.346698	-0.320317	-0.0871252	-0.637299	-0.297633	-0.228569	-0.127507	-0.31165	0.628885	-0.679428
8.1	-0.0404859	-0.393451	0.22464	-0.032509	-0.109074	-0.0398785	0.135965	-0.259147	0.373851	-0.604603
8.15	0.5058	-0.048831	-0.477983	-0.291495	-0.536365	-0.0167129	0.464609	-0.00588184	0.650217	-0.685596
8.2	-0.124694	0.0893605	-0.12736	-0.105219	-0.0552366	-0.493891	0.103709	-0.239527	0.678611	-0.73898
8.25	1.06297	0.201194	0.242485	-0.299193	-0.124053	0.115473	0.0986356	-0.281329	0.0790998	-0.800295
8.3	0.202394	0.184837	-0.501029	-0.189569	-0.437819	-0.0597937	-0.196526	-0.507702	0.303315	-0.597276
8.35	0.116413	-0.128969	-0.221205	-0.0020541	0.498098	-0.0708011	-0.251734	0.102276	0.169543	0.0280527
8.4	-0.142222	-0.454743	-0.147855	0.0602148	-0.988555	-0.0703204	-0.0780232	-0.125242	-0.0517502	0.263853
8.45	0.0734297	-0.186717	-0.215748	-0.03078	-0.640489	-0.164261	-0.317148	-0.0994632	0.173897	0.358417
8.5	0.639517	-0.272769	-0.255565	-0.228365	-0.12818	-0.575753	-0.0302798	-0.0175193	0.130541	0.351503
8.55	0.124655	-0.00308058	0.082725	-0.203317	-0.612324	-0.152916	-0.315192	-0.0590929	0.0435127	0.194002
8.6	-0.530042	0.110454	0.11303	-0.201863	0.0388826	-0.722083	-0.244796	0.0106822	0.220454	-0.476871
8.65	0.728032	-0.270804	0.605214	-0.0668521	-0.250139	-0.133741	0.00953619	-0.260346	0.347903	-0.13528
8.7	0.211721	-0.207141	-0.195157	0.116648	0.0762839	-0.540716	-0.519936	-0.591494	-0.17296	-0.385131
8.75	-0.0164848	-0.141498	0.085152	-0.0442819	-0.352394	-0.918518	-0.21421	-0.454061	0.0473647	-0.584188
8.8	-0.122804	-0.0818221	-0.183439	-0.0144793	-0.164573	-0.542946	-0.679395	-0.80634	-0.259842	-0.499449
8.85	0.0961891	-0.303387	-0.221653	-0.250082	-0.718123	-0.392708	-0.638464	-0.0914642	0.0310907	-0.476645
8.9	0.415392	-0.251331	-0.296553	-0.452143	-0.310184	-0.41202	-0.325524	-0.40473	0.0897498	-0.349067
8.95	0.191488	0.0328023	-0.226936	-0.193149	-0.113908	-0.53577	-0.554771	-0.0377901	0.00125645	-0.383374
9	0.188199	-0.696416	-0.0291464	-0.221069	-0.956569	-0.196	-0.0708408	-0.035276	0.366065	-0.43132
9.05	-0.0400043	0.236774	-0.134345	0.126868	0.130149	0.102478	-0.183054	0.517572	0.680711	-0.91375
9.1	0.478249	0.0433284	0.304277	-0.545626	0.0445512	-0.163779	0.0267638	0.172811	0.543926	-0.176754
9.15	0.795391	0.600137	0.50913	-0.247367	-0.0340182	-0.323773	0.318755	0.163964	-0.115456	0.0723018
9.2	1.38114	0.423526	0.259453	-0.130806	-0.088497	-0.190514	0.234967	0.00881822	0.43406	-0.464364
9.25	-0.119705	0.0172772	0.292412	-0.381026	-0.127839	-0.398362	0.287393	-0.153962	0.627741	-0.317325
9.3	0.0940335	0.17277	0.294618	-0.604905	-0.237764	-0.190094	-0.137182	-0.190289	0.360361	-0.252274
9.35	-0.00631108	-0.214757	0.0185323	-0.531957	-0.655963	-0.323154	0.426046	0.0169413	-0.0395946	-0.0264677
9.4	-0.168735	0.190504	0.312841	-0.145648	-0.133998	0.320011	0.1515	0.112897	0.425761	0.0182377
9.45	0.384157	0.0290038	0.642027	-0.573439	-0.739913	0.0884917	-0.215335	-0.0636839	0.0737183	-0.285005
9.5	0.688202	-0.0251449	0.407151	-0.548076	-0.482158	0.353431	-0.441583	-0.0320862	-0.178864	-0.0261524
9.55	-0.517158	0.0920637	-0.251357	-0.305885	-0.205479	0.136594	0.188937	0.0139947	-0.494396	0.0606057
9.6	-0.0869426	-0.345541	0.184017	-0.0595212	-0.172578	0.328741	-0.375116	-0.221579	-0.10374	0.00472115
9.65	0.389389	-0.617608	0.261831	-0.278453	0.795688	0.413059	-0.406127	-0.220626	-0.11327	0.427939
9.7	-0.543392	-0.189457	-0.00738981	-0.508528	-0.0179792	0.41609	0.255902	0.225853	-0.321155	0.197916
9.75	0.641981	0.2545	-0.12931	0.175181	0.426906	0.305821	-0.280248	-0.158892	-0.499978	0.189469
9.8	0.658862	-0.0645102	0.0835653	0.0887755	-0.419004	0.326042	-0.81236	-0.203582	-0.363989	-0.621308
9.85	0.0632009	0.853922	-0.0736575	-0.282585	-0.441241	0.318648	-0.0654974	0.113114	-0.33177	-0.55675
9.9	0.392247	0.359978	-0.135079	-0.99017	-0.0534529	0.0273106	0.152189	0.15028	-0.149573	-0.30328
9.95	0.73013	-0.0437188	-0.0489479	-0.0522991	-0.14637	0.092035	0.086495	0.169916	0.0395245	-0.259056
10	0.00548099	0.379448	0.0453296	0.607223	-0.0817578	-0.138635	0.0962732	0.130557	-0.202553	-0.509785
10.05	-0.453501	0.126567	0.45213	-0.0471433	-0.789131	0.265098	-0.143676	0.105243	-0.314804	-0.295053
10.1	0.553436	-0.127775	0.0480355	0.690225	0.392059	-0.0277573	-0.0399826	0.386612	0.21138	0.224776
10.15	1.33459	0.669527	0.316867	1.24981	0.368033	0.139437	0.44766	0.608389	0.965651	0.434889
10.2	1.09398	0.533225	0.742654	1.3459	0.455821	1.1056	1.14599	0.883495	1.11967	0.902572
10.25	1.17154	0.700511	1.30708	1.6224	0.797503	0.859739	0.900736	1.72846	1.12353	0.97732
10.3	2.222	0.839502	1.56082	2.14722	1.44997	0.850047	1.39915	1.76646	0.815645	1.37993
10.35	3.35039	1.02548	2.84221	2.92457	0.910438	1.25602	1.5265	1.85865	1.45949	1.51702
10.4	2.93962	1.63523	2.72564	2.81036	1.58659	2.00101	1.7938	2.27038	1.34498	1.2917
10.45	3.02028	1.0368	2.99941	3.03543	1.25423	1.96311	1.32569	1.55572	1.51058	1.5657
10.5	3.22098	1.79694	3.00464	3.43617	2.10112	1.68301	1.07873	2.39856	1.3785	1.93791
10.55	4.51565	1.68266	3.43819	3.79674	0.849956	2.19669	1.768	1.98312	1.24575	2.33279
10.6	3.9295	1.87956	3.71145	3.68758	1.64646	2.54847	1.60872	2.39326	0.798584	2.30838
10.65	2.86719	1.20509	4.47342	2.98026	1.22313	2.86925	1.20248	2.05436	0.774781	2.02194
10.7	2.80166	1.11581	4.97279	2.56681	1.38447	2.80818	1.38867	2.13457	0.910717	2.25985
10.75	2.57441	1.50889	4.55651	3.75377	1.55301	2.63259	1.69554	2.58219	0.791192	2.7105
10.8	3.17942	1.63457	5.03122	4.7413	1.17902	3.01839	1.44862	2.29429	0.981196	2.83906
10.85	2.95113	1.63185	4.93048	4.03517	1.28743	3.07891	1.15708	2.5797	1.0541	3.05819
10.9	2.66874	1.69585	5.25705	4.2652	1.6639	2.82928	1.68713	2.495	0.904392	3.01774
10.95	1.58866	1.50344	5.06334	4.00294	1.53385	2.93554	1.41705	3.10123	1.19162	3.24424
11	2.00928	1.70976	4.82553	4.44833	1.86407	2.62072	1.51507	2.77774	0.542928	2.78842
11.05	2.09637	1.86141	5.12039	4.97365	2.48949	2.94119	1.36073	2.47779	0.648769	2.91917
11.1	2.72131	1.98981	5.88878	4.62583	1.45912	2.97868	1.98909	2.86363	0.65001	2.08828
11.15	2.31874	2.12846	5.73894	4.81867	2.11751	2.45665	1.75723	3.31836	0.902374	2.16058
11.2	2.52954	2.29504	5.69742	5.62715	2.88279	2.85298	1.61367	3.26673	1.16932	2.00472
11.25	2.29812	1.58815	6.048	4.68815	1.4518	2.48678	1.43123	3.1379	0.489253	2.08727
11.3	2.66722	1.93999	6.19586	5.31987	2.17272	2.85984	2.44016	2.85683	0.985391	2.10922
11.35	2.46191	1.9959	5.3619	5.01992	1.53559	2.86924	2.01453	3.13808	0.564386	2.2972
11.4	2.84109	2.19131	5.8232	5.58512	1.94203	2.71107	1.97926	3.65226	0.429642	2.68269
11.45	2.43277	1.83713	5.87301	5.7998	1.5341	2.77361	1.55735	3.11346	0.864827	2.82592
11.5	2.52628	2.31303	6.22633	6.02715	2.19765	2.80251	2.21054	3.19562	0.743464	2.12176
11.55	2.68636	2.23662	5.95522	5.60403	1.56853	1.93154	1.94397	3.75376	0.40495	2.26448
11.6	2.76862	2.26427	6.39367	6.58004	2.39484	2.78944	2.20497	3.5154	1.31686	2.43543
11.65	2.31827	2.07187	5.99967	6.57469	1.93025	2.72779	2.16431	3.49589	0.989862	2.37764
11.7	2.73791	2.49317	7.12676	6.47991	2.05352	2.82651	1.81933	3.65763	0.76463	2.25053
11.75	3.21311	2.82761	7.42475	6.23604	2.74277	2.43723	2.32528	3.87044	0.890039	2.51455
11.8	2.80123	3.07914	6.87842	6.87921	3.06494	2.27001	2.03622	4.13233	0.413291	2.77122
11.85	1.96418	2.2618	7.4153	7.21175	3.02396	2.58529	2.25791	3.71822	0.683348	2.54356
11.9	3.45479	2.63568	7.36757	7.71879	2.36241	2.53145	2.59725	3.69475	1.20794	2.27057
11.95	3.38493	2.0871	7.06126	6.53286	1.70625	2.52833	2.2767	4.17158	1.30892	1.93531
12	3.66025	2.98374	6.97653	7.27583	1.74042	2.04725	2.06655	3.8131	1.02003	2.03717
12.05	3.98035	2.37393	7.34697	7.92359	2.65107	2.30397	2.16353	3.84386	1.54914	1.92243
12.1	2.70773	2.15977	6.98265	7.24847	2.50021	1.79638	2.28464	3.60917	1.30731	2.3582
12.15	2.87932	2.35653	6.83093	7.36551	2.50145	2.10801	2.93953	4.00156	1.41942	1.96017
12.2	3.08708	2.33048	8.03316	7.18855	3.04068	2.04606	2.32127	4.30787	1.49909	2.31449
12.25	2.60517	2.24746	6.30663	7.50228	2.6677	2.02838	2.44885	3.89993	0.996532	2.50592
12.3	3.9297	2.34667	6.95428	8.24323	2.41558	1.88499	1.99923	3.69888	1.23615	1.99967
12.35	3.5512	2.09016	6.91246	7.04344	3.11511	1.89519	2.08364	4.21008	1.31288	2.06807
12.4	3.13723	2.51471	7.73202	7.99563	2.27727	2.28258	3.07599	4.12877	1.76343	2.18808
12.45	3.6149	2.66102	7.0232	7.97964	3.01672	2.17519	2.4449	3.86046	1.56726	2.41103
12.5	2.92376	2.42273	7.40761	8.33367	2.69351	1.77324	2.9432	3.81001	1.30946	2.20817
12.55	3.16498	2.37719	7.42417	7.29779	2.49314	2.18907	2.47952	4.33119	1.91335	1.93278
12.6	3.35203	2.87612	7.27321	7.95261	2.64552	1.575	2.441	4.17584	1.32225	2.00475
12.65	3.50777	2.65246	7.49628	7.90114	1.47956	2.23985	2.43572	3.96466	1.80733	1.66265
12.7	3.06169	2.32236	7.29286	8.83788	2.37238	2.45198	3.40108	3.87424	2.45572	1.59661
12.75	3.08577	2.29159	6.98539	9.16693	3.24215	2.29262	3.06916	3.96963	2.29045	1.50302
12.8	3.18988	2.66196	7.93812	8.6311	2.03815	1.93571	2.76529	4.25884	1.95098	1.99687
12.85	3.99999	2.82886	7.05761	8.56319	3.21593	2.23748	3.27619	4.17775	1.55962	2.00254
12.9	2.53161	2.72534	7.46016	8.50182	3.40231	2.09966	3.0798	4.01957	2.05966	2.14659
12.95	3.88641	2.25049	7.23525	9.01719	3.38743	1.75166	3.03698	3.95507	2.05311	2.03524
13	3.60471	2.43826	7.23725	9.02715	2.84014	1.82536	3.60459	3.99037	1.56231	1.7367
13.05	3.01011	2.7945	6.27694	7.54671	2.78374	1.50815	2.80042	4.09714	1.63223	1.87533
13.1	1.70744	2.63852	6.55608	8.44674	2.99509	2.02629	3.23961	4.0594	1.74968	1.08201
13.15	2.81788	2.63406	7.05255	8.94378	2.58861	2.04989	3.45278	3.83743	1.47122	1.08687
13.2	2.98419	2.5195	6.93431	8.24313	3.17646	1.99562	2.54386	4.20907	1.72204	1.40173
13.25	3.52479	2.82199	7.20876	8.37371	3.17103	1.9522	2.83724	4.28201	1.58305	1.37022
13.3	2.50007	2.49259	6.86766	8.92052	2.38083	2.48332	3.19958	4.47457	1.85131	1.77293
13.35	2.32139	2.58164	6.84177	9.71726	2.85686	2.31745	2.43282	4.27163	1.80352	1.85622
13.4	2.89778	2.56506	7.36955	8.94204	2.91919	2.11234	2.69024	4.43623	2.00732	2.05079
13.45	3.37855	2.31183	7.41513	9.1204	2.63342	2.6668	2.94286	4.65781	1.56498	2.07775
13.5	2.81176	2.56479	7.15686	8.89982	3.4956	2.89671	3.42781	4.44508	2.09814	1.85459
13.55	2.50246	2.71004	7.22979	9.35212	2.19708	2.75149	2.97706	3.9631	1.95965	2.4644
13.6	3.37616	2.81073	6.64453	9.93717	3.25583	2.64493	2.75783	4.26808	1.84037	2.2564
13.65	3.23237	2.91261	6.5507	9.0019	2.55264	2.29178	2.74878	4.45733	2.00179	2.14945
13.7	4.09515	2.77622	7.1119	8.53474	2.7207	2.53823	2.54039	4.0234	2.02986	2.40197
13.75	3.67591	2.82041	6.91423	9.87875	2.51165	2.24704	2.98005	4.01027	1.76514	2.82304
13.8	3.36344	2.39439	6.80994	9.24029	2.42054	1.86102	2.44372	4.40279	2.07977	2.22503
13.85	4.16807	2.87593	6.84469	9.24074	3.95338	1.98352	2.82762	4.52914	1.91649	2.22831
13.9	3.85976	2.71557	7.05999	9.16414	3.27618	2.34737	2.79094	4.27122	1.97459	2.51763
13.95	3.83968	2.64756	6.62061	9.49406	3.45459	1.72533	2.9403	4.00237	1.8562	2.41806
14	3.78278	2.73503	5.85951	10.2888	2.9066	1.79148	2.6724	4.02598	1.24068	2.65282
14.05	2.8575	2.70151	6.70303	9.81472	2.12701	1.60591	2.94048	3.85762	1.61357	2.56612
14.1	3.3534	2.70955	6.86644	8.90923	2.7442	2.01379	2.81374	4.36591	1.81616	3.33773
14.15	3.13618	2.76351	6.55994	9.68062	2.69929	1.5498	3.41204	3.64164	1.58965	3.23547
14.2	3.86919	2.77521	6.23653	9.29877	2.59067	2.3067	3.27857	4.11423	1.9075	2.88005
14.25	4.24994	2.52487	6.77672	9.36532	3.01195	1.80249	3.34858	4.25478	1.61341	2.70963
14.3	3.97969	2.70069	6.8515	9.101	2.97509	2.25917	2.98519	4.03935	1.77728	2.70771
14.35	3.12368	2.42427	6.64474	9.3749	2.51588	2.31684	2.61335	3.96826	1.68761	2.72086
14.4	2.50095	2.50188	6.70265	8.77006	2.50967	1.66728	2.88639	4.14307	1.57767	2.96575
14.45	3.33439	2.26611	6.88132	9.21436	2.81961	2.15774	3.24128	4.11127	1.61358	3.17111
14.5	2.98413	2.74281	5.81318	8.55691	2.64169	2.21101	2.33264	4.40291	1.65553	3.35162
14.55	2.91253	2.42513	6.16049	9.03445	1.80215	2.35759	3.24042	4.0267	1.26237	2.42217
14.6	3.38814	2.34351	5.93505	9.41161	2.62029	1.92206	3.18734	3.46923	1.70273	2.17357
14.65	3.83724	2.42782	7.11597	9.58266	2.18744	1.7237	2.60347	3.64792	1.5702	2.54206
14.7	3.44963	2.43302	6.24924	9.47681	1.62736	1.80047	3.08041	3.51972	1.35648	2.27832
14.75	3.37902	2.73823	6.14915	9.17948	2.27879	2.09494	2.78669	3.50651	1.55589	2.67088
14.8	3.23165	2.43311	6.59283	9.40286	2.59786	2.23332	2.71654	3.42754	1.47462	1.97306
14.85	3.98824	2.97924	6.90662	9.78032	2.56583	2.14547	2.41377	3.88915	1.91115	1.90024
14.9	4.05384	2.72292	6.1687	9.72979	2.47878	2.19302	2.50239	3.74307	1.47053	1.88867
14.95	3.30212	2.6437	6.48073	8.65675	2.26407	2.11902	2.19784	3.85691	1.57316	2.62734
15	2.54499	2.18632	6.08453	8.71844	2.11205	1.8379	2.88521	3.72967	2.05264	2.35378
15.05	2.89589	1.92536	6.1401	9.48373	2.73612	1.72329	1.75539	3.88072	1.70445	2.16764
15.1	2.83132	2.54009	6.21478	10.222	2.54676	1.60044	2.51242	3.62113	1.9301	2.2586
15.15	3.56525	2.23521	6.15772	9.07137	2.7897	1.99691	2.66648	4.05966	1.94442	2.49236
15.2	2.6802	2.49892	6.2651	9.08913	2.10541	1.85357	2.32232	3.93342	2.24515	2.03989
15.25	3.85205	2.41152	6.03991	9.18799	2.72268	1.83703	2.38322	3.66	1.80588	2.46673
15.3	2.77021	2.71405	6.10655	9.05858	2.34143	2.12152	2.73782	3.87689	2.14223	2.28443
15.35	3.40787	1.95133	6.17998	8.53842	2.04867	2.08382	3.10501	3.47059	1.67184	2.84237
15.4	3.67825	1.8226	5.25558	8.64399	1.64663	1.50986	2.52226	3.09916	1.955	2.60406
15.45	2.11725	1.78739	5.14525	8.06671	1.9847	1.63693	2.33821	3.36103	1.80561	2.99101
15.5	2.1719	1.38242	5.05284	7.71392	0.622887	1.20903	2.0885	3.0663	1.24771	2.25278
15.55	1.70568	0.968903	4.25481	6.86202	0.664581	1.54822	2.2638	2.48446	1.39576	2.02026
15.6	3.56628	1.58354	3.89112	6.00624	1.21288	1.09423	2.72845	2.33867	0.3436	2.13476
15.65	1.72925	0.871249	3.74894	5.83026	1.22348	1.41097	2.2046	2.27315	0.225169	1.62619
15.7	3.38827	1.08146	3.42673	4.89941	0.62778	1.0913	2.03069	2.11511	0.869269	1.7747
15.75	2.5742	1.53473	3.81353	5.37966	0.17421	1.15091	1.78993	2.18673	0.845089	1.8054
15.8	1.84959	0.993443	3.31888	4.84677	0.36654	0.684179	2.10493	2.33453	0.950207	1.73117
15.85	3.03742	0.24644	3.58204	4.31303	0.920935	1.23899	0.871147	2.19683	1.33176	1.05428
15.9	3.07152	-0.0678247	2.91412	3.28052	1.04166	1.4414	1.36656	2.1082	0.977963	0.937195
15.95	2.82482	0.145188	3.26986	3.10871	0.452751	1.09688	1.0378	1.67306	1.29802	0.644546
16	2.57856	0.451795	2.45154	2.95088	0.987753	0.667918	1.17764	1.42257	0.870084	0.994057
16.05	2.28497	-0.259945	2.39521	1.91001	0.275773	0.753572	0.631844	1.56673	0.607809	0.814133
16.1	1.96131	-0.364918	2.91549	3.08727	0.0233944	0.502967	0.843472	1.34544	1.0547	0.639704
16.15	1.86434	0.422016	2.23761	3.08848	-0.159266	0.426446	1.42791	0.842726	0.519898	0.622759
16.2	2.31383	-0.32172	1.80633	2.03415	-0.88274	-0.219514	0.740408	0.917609	0.711587	0.549857
16.25	1.60295	0.102809	1.79737	2.35594	-0.450704	0.00353421	0.595591	0.519028	0.980122	0.695971
16.3	1.80137	0.161772	1.67908	1.95944	0.290165	-0.27207	0.646521	0.562934	0.685709	0.804748
16.35	1.11133	-0.0201915	1.74723	2.03801	0.512157	0.0354822	0.304293	0.361171	0.64181	0.897397
16.4	1.90697	0.2205	1.64628	2.2022	-0.0186991	-0.123875	0.743798	0.205762	0.709331	0.871005
16.45	0.86623	0.22888	1.59659	2.06999	-0.36212	-0.0643562	0.571755	0.226589	0.382779	0.985444
16.5	1.63789	0.291646	1.4632	1.83776	0.410097	-0.320462	1.19381	0.242108	0.0899749	0.936922
16.55	2.30247	-0.111087	1.35867	1.42942	0.0799957	-0.00202974	0.806607	0.377738	-0.203924	0.474444
16.6	1.48814	-0.514247	1.74272	1.53232	-0.215802	0.0249097	0.194213	-0.13371	-0.14848	0.540922
16.65	0.91899	-0.23917	1.19504	1.57373	-0.375429	-0.339161	0.0271606	0.166318	-0.0849173	0.10043
16.7	0.522735	-0.162434	1.37918	1.18432	-0.13022	-0.70732	0.845637	0.207483	0.117888	-0.25684
16.75	1.93703	-0.466821	1.04003	1.3393	-0.733985	0.0707648	0.598409	0.121705	0.223279	0.0374514
16.8	1.10656	-0.134611	1.11425	0.355119	-0.376199	0.161675	0.0610999	0.392004	-0.411093	-0.549195
16.85	0.971835	-0.566809	1.13354	0.532256	-0.541646	0.439748	0.324383	0.141079	0.295496	0.051229
16.9	1.33677	-0.0421359	0.72003	-0.0444444	-0.764041	0.181348	-0.175684	-0.163898	0.209504	-0.340147
16.95	0.727877	-0.231305	0.569283	0.712329	0.35006	0.222948	0.0286875	0.0473596	0.296175	-0.224237
17	1.4123	-0.416335	0.986584	0.00898819	0.740735	-0.112252	-0.104604	0.290544	0.693489	-0.313824
17.05	0.208107	-0.236466	0.696968	0.381701	0.244573	-0.0724227	0.465868	0.0295674	0.259798	-0.286754
17.1	0.813209	-0.519375	0.136065	-0.0243875	-0.404793	-0.134759	-0.481726	-0.229739	0.171378	-0.335969
17.15	0.541956	-0.482097	0.436364	0.25986	-0.195336	0.0102106	-0.0379379	-0.0237523	-0.111882	0.07384
17.2	1.73516	-0.120014	0.334347	-0.186291	-0.677465	0.107049	-0.327029	-0.367935	0.0382505	0.203418
17.25	0.662264	-0.656638	0.289565	0.152524	-0.314849	-0.103535	0.312538	-0.279803	-0.205687	-0.146964
17.3	0.740742	-0.228999	0.474094	-0.0501367	0.0722481	-0.163385	-0.361337	-0.199408	0.00933025	-0.162345
17.35	0.915484	-0.319706	0.561254	-0.0797262	-0.547452	0.0481465	-0.114797	-0.271741	-0.0416123	-0.0194293
17.4	0.579643	-0.50295	0.0456774	-0.60277	-0.913306	-0.232174	-0.169377	-0.185486	-0.424895	-0.119068
17.45	0.512827	-0.65416	-0.105653	-0.0927315	0.316296	-0.088702	0.257082	-0.0756924	-0.435734	0.120087
17.5	0.418385	-0.487715	0.36968	-0.451724	-0.959669	-0.217791	-0.0352988	0.189822	-0.636541	-0.424849
17.55	0.864232	-0.356355	0.242785	-0.590251	0.316067	0.37238	-0.290866	0.168356	-0.392529	-0.0917079
17.6	-0.00470112	-0.166822	0.618802	-0.646523	-0.386077	-0.155081	-0.0832641	0.198752	-0.65265	-0.285004
17.65	0.601412	-0.471674	-0.144391	0.190001	-0.168749	0.207604	0.271669	-0.382587	-0.185676	-0.398488
17.7	0.209305	-0.196237	-0.165522	-0.329854	-0.595772	0.385533	0.467078	-0.288514	-0.643861	-0.299984
17.75	-0.126867	-0.427401	-0.129119	-0.0415135	-0.38707	0.0755537	0.108445	0.267402	0.078867	-0.637569
17.8	0.25532	-0.00598275	-0.0596337	-0.425459	0.00646338	-0.114578	0.396354	0.146219	0.246064	-0.77876
17.85	0.397132	-0.253897	-0.148348	0.0718454	-1.70956	-0.0737236	-0.238795	-0.137473	0.325571	-0.653784
17.9	-0.132147	-0.487222	-0.0739398	-0.637564	0.218666	-0.317593	0.285079	-0.165747	0.0545421	-0.985647
17.95	-0.148025	-0.284034	-0.451934	-0.7286	0.600198	-0.113405	0.178804	0.0188519	0.496192	-0.805351
18	0.292955	-0.471195	-0.644286	-0.601791	0.121311	-0.159259	-0.20669	-0.011405	0.155505	-0.554631
18.05	0.124401	-0.585899	-0.268884	-0.379844	0.180421	-0.126866	-0.20005	-0.152994	0.22217	-0.149882
18.1	-0.215991	-0.729607	-0.385471	-0.614722	-0.0933421	-0.826298	-0.385855	0.0266471	0.349942	-0.0136322
18.15	-0.220877	-0.614318	-0.0590426	-0.915983	-1.34277	-0.131844	-0.176291	-0.179385	0.129882	-0.478454
18.2	0.302698	-0.518973	-0.713078	-0.277338	-0.477296	-0.200752	-0.453432	-0.23908	-0.0639216	-0.911984
18.25	-0.354018	-0.40849	-0.349408	-1.10115	-0.799712	-0.0408588	-0.153338	-0.318573	-0.22634	-0.565933
18.3	0.205017	-0.712834	-0.745995	-0.870671	-0.553313	0.36915	-0.85227	-0.151401	0.0620772	-0.617393
18.35	0.352889	-0.160897	-0.775471	-0.147558	-0.849919	-0.129621	-0.573733	-0.389084	-0.298689	-0.374073
18.4	-0.208378	-0.0779411	-0.646153	-0.492888	-0.614937	-0.146164	-0.0122616	-0.568078	-0.144489	-0.458867
18.45	0.238653	-0.410213	-0.469119	-1.04218	-0.824549	-0.218889	-0.430268	-0.742644	0.00812696	-0.488855
18.5	0.295719	-0.147	-0.826766	-0.21537	-0.471004	-0.271419	0.289212	-0.434227	-0.219543	-0.548716
18.55	0.220308	0.0441054	-0.783688	-0.472926	-0.939003	-0.647375	-0.280885	-0.652676	-0.35638	-0.685433
18.6	0.0176146	-0.0268292	-1.05406	-0.429292	-0.194404	-0.365789	-0.0684678	-0.369772	0.259232	-0.866909
18.65	-0.158625	0.103806	-1.25357	-1.04552	-0.725648	-0.538873	-0.402841	-0.387258	-0.0767365	-0.804003
18.7	0.891063	-0.555373	-0.922488	-0.733239	-1.02963	-0.0724686	0.313137	-0.283646	-0.333285	-0.532663
18.75	0.0421866	-0.191123	-1.25655	-0.704665	-0.491271	-0.261477	-0.521428	-0.27155	0.187217	-0.668796
18.8	-0.548703	-0.941585	-0.801697	-0.473417	-0.305663	0.17306	-0.0189486	-0.397075	0.142027	-0.451635
18.85	-0.236978	-0.961846	-1.07318	-0.818248	-0.234459	-0.0944692	-0.0883161	-0.324438	0.0709022	-0.686648
18.9	-0.300062	-0.810326	-0.607132	-1.13404	-0.746323	-0.345305	0.0497645	-0.475696	0.391679	-0.537635
18.95	-1.06179	-0.998714	-1.017	-1.15848	-0.738847	-0.110808	-0.305687	-0.223788	-0.0272139	-0.69894
19	0.202331	-0.351631	-0.942708	-1.05353	-0.435185	-0.423745	-0.132007	-0.139575	0.343386	-0.444169
19.05	-0.547448	-0.962317	-0.827247	-1.44879	-0.626447	-0.0532297	-0.472142	-0.283647	-0.229835	-0.426328
19.1	-0.080788	-0.395596	-0.908413	-1.24581	0.728157	-0.681058	-0.377888	-0.706255	-0.487165	-0.323854
19.15	-0.594691	-0.425554	-0.980794	-0.884449	0.193962	-0.619541	-0.415823	-0.693014	-0.0440255	-0.628315
19.2	0.049416	-0.014034	-0.665757	-0.788876	-0.473443	-0.118466	-0.209307	-0.596992	-0.419234	-1.0341
19.25	0.12949	-0.153255	-0.737432	-0.432098	-0.917827	0.0495613	-0.281467	-0.665423	-0.259015	-1.0652
19.3	0.0877303	-0.141301	-0.948848	-0.582766	-0.471851	0.311657	-0.503618	-0.632789	-0.170037	-0.797753
19.35	-0.833023	-0.266705	-0.909429	-0.141403	-0.601721	0.109568	-0.658453	-0.597287	-0.442866	-1.15394
19.4	-0.326799	-0.00974607	-1.17961	-0.876569	-0.575525	0.0533467	0.09547	-0.631536	-0.193963	-0.831027
19.45	0.667861	-0.292603	-1.44948	-0.880922	-0.474236	0.0234248	-0.832271	-0.290275	-0.637306	-0.955817
19.5	-0.148308	-0.297093	-1.00314	-0.595881	-0.783163	0.118492	-0.915344	-0.299824	-0.172679	-0.825868
19.55	-0.854492	-0.537667	-0.623685	-0.718582	-0.977389	-0.197628	-0.909868	-0.353236	-0.48779	-0.250406
19.6	-0.103806	-0.628448	-1.43039	-0.877522	-1.46601	0.0422203	-0.713594	-0.404864	-0.438042	-0.318665
19.65	-0.245031	-0.347172	-1.08886	-0.773574	-0.582572	-0.180914	-0.586201	-0.651274	-0.785571	0.189728
19.7	-0.927619	-0.51081	-1.20198	-0.778386	-0.0851744	-0.343345	-0.528246	-0.710628	-0.577537	-0.595414
19.75	-0.925613	-0.559381	-1.63162	-0.754663	-0.655839	-0.775121	-0.450492	-0.484687	-0.611468	-0.471936
19.8	-0.463822	-0.716929	-0.843337	-0.633384	-0.655451	-0.18966	-0.51169	-0.568247	-0.358095	-0.207265
19.85	-0.204167	-0.511628	-1.23615		-0.310675	-0.572057	-0.391509	-0.219734	0.117872	-0.0535037
19.9	-0.130662	-0.355923	-0.921473		-0.373761	-0.28827	-0.875467	-0.598435	0.0507393	-0.543473
19.95	0.38964	-0.270645	-1.04915		-0.189161	-0.0424718	-0.38318	-0.58667	-0.195425	-0.848297
20	0.339033	-0.494528	-1.13234		-0.368808	-0.258436	-0.427265	-0.659888	0.181645	-0.597034

## Sheet: arteriole diameter
Time	C1	C2	C3	C4	C5	C6	C7	C8	C9	C10
0.5	-1.10793	-0.14889	-1.51776	-0.74067	-0.2473	0.02631	0.015601	-1.76494	0.139972	0.041704
0.55	-0.95131	-0.22383	-1.80728	-0.56982	-0.34812	-0.63157	-0.04005	-1.78978	0.367757	0.012203
0.6	-1.04597	0.011401	-1.84204	-0.63853	-0.41071	-0.18772	0.11429	-1.79717	0.541484	0.020727
0.65	-0.96266	-0.07695	-1.82274	-0.60497	-0.26909	-0.18336	0.17152	-1.63844	0.574922	0.043518
0.7	-0.97786	0.003551	-1.92917	-0.61694	-0.26851	-0.45787	0.213628	-1.57114	0.70838	0.081036
0.75	-0.8914	0.054266	-1.58081	-0.67597	-0.2031	-0.38643	0.424798	-1.46895	0.822733	0.147835
0.8	-0.9105	0.366673	-1.05368	-0.65384	-0.17293	-1.00176	0.372575	-1.43755	0.748354	0.242215
0.85	-0.91742	0.358406	-1.14762	-0.67189	-0.18758	-0.24294	0.245678	-1.37671	0.766088	0.317001
0.9	-0.85486	0.191262	-1.29677	-0.58873	-0.09512	-0.40445	0.20246	-1.3768	0.847423	0.368181
0.95	-0.89444	0.540127	-1.4054	-0.62769	-0.08037	-0.65662	-0.03743	-1.2589	0.79612	0.407781
1	-0.78168	0.497766	-1.27026	-0.56517	-0.0843	-0.67963	-0.23115	-1.19906	0.824157	0.451059
1.05	-0.50206	0.262064	-1.48267	-0.60614	-0.08017	-0.48719	-0.47184	-1.15109	0.848498	0.499325
1.1	-0.44674	0.475001	-1.45049	-0.55139	-0.13678	-0.03598	-0.60797	-1.04809	0.92292	0.551298
1.15	-0.49341	0.570763	-1.51004	-0.27746	-0.05716	0.632451	-0.17541	-1.09384	0.865615	0.633732
1.2	-0.52141	0.397194	-1.58476	-0.34404	-0.12287	0.62263	-0.30194	-0.87864	0.982122	0.655498
1.25	-0.60624	0.437889	-0.84036	-0.22858	-0.14297	0.507882	0.029184	-1.14966	1.13027	0.697786
1.3	-0.62668	0.615529	-0.63363	-0.1368	-0.14768	0.452958	-0.08755	-1.063	1.14625	0.798749
1.35	-0.47767	0.602333	-0.68896	-0.14338	-0.23104	0.472068	0.103426	-0.87189	1.07739	0.848785
1.4	-0.31807	0.689021	-0.12957	-0.09445	-0.18471	0.015367	-0.20179	-0.7897	1.03455	0.919944
1.45	-0.25932	0.585175	-0.12427	-0.12743	-0.11453	-0.12933	-0.24779	-0.74093	0.906768	0.93249
1.5	-0.26753	0.377623	-0.38053	-0.125	-0.10156	-0.01509	-0.15554	-0.79464	0.880996	0.851903
1.55	-0.43022	0.481775	-0.48795	-0.15734	-0.06987	0.381844	-0.20534	-0.65947	0.898737	0.768423
1.6	-0.27029	0.578691	-0.48244	-0.07726	-0.18181	0.520417	-0.31631	-0.74481	0.860334	0.710847
1.65	0.044367	0.874891	-0.64987	0.047692	-0.19839	0.615248	-0.0529	-0.5949	0.862937	0.688737
1.7	-0.03813	0.774872	-0.81246	0.018311	-0.02517	0.502225	-0.16984	-0.29	0.895359	0.768784
1.75	0.153696	0.607456	-0.79407	-0.06642	0.012721	0.568576	-0.10181	-0.26894	0.624776	0.779076
1.8	-0.07037	0.718716	-0.72075	-0.09739	-0.01786	0.470131	-0.09207	-0.18887	0.46404	0.707437
1.85	-0.02776	0.692708	-0.59843	-0.01204	-0.0096	0.36649	-0.39968	-0.2934	0.563563	0.628681
1.9	0.047733	0.453355	-0.66971	-0.06474	-0.03435	0.19798	-0.19297	-0.33002	0.562453	0.444101
1.95	0.022543	0.525774	-0.43983	0.01734	0.060366	0.33814	-0.02465	-0.35862	0.628607	0.355521
2	-0.02639	0.474842	-0.32815	0.100096	0.197727	0.258347	0.116279	-0.27628	0.53705	0.317533
2.05	-0.11612	0.383174	0.168791	0.013747	0.312576	0.152512	0.304049	-0.19835	0.45514	0.293178
2.1	-0.13772	0.661712	0.329505	0.016958	0.301467	0.375049	0.24806	-0.12937	0.511588	0.305477
2.15	0.036123	0.587986	0.349164	-0.17426	0.347191	0.407043	0.085748	-0.18839	0.548318	0.353256
2.2	-0.08322	0.579825	0.336092	-0.06308	0.39739	0.284069	-0.03036	-0.2784	0.411457	0.412491
2.25	-0.00091	0.419226	0.028111	-0.01579	0.306717	0.341667	-0.00294	-0.14403	0.437361	0.444669
2.3	-0.03087	0.576523	0.007022	-0.02751	0.428125	0.15468	-0.03052	0.048925	0.340953	0.546367
2.35	-0.02104	0.649901	-0.02037	0.102486	0.363262	-0.15778	-0.01167	0.063924	0.197697	0.555175
2.4	0.116364	0.703628	0.007548	0.048873	0.298155	-0.18814	-0.02245	-0.01934	0.164579	0.524319
2.45	0.123422	0.7754	0.11352	-0.07361	0.271271	-0.37486	-0.01088	0.055677	0.184779	0.487981
2.5	0.169275	0.618755	0.212573	-0.11327	0.271034	-0.4384	-0.11643	-0.12179	0.191092	0.372853
2.55	0.066817	0.437791	0.529104	-0.02918	0.223646	0.055541	-0.31987	-0.14507	0.247105	0.249308
2.6	-0.2619	0.356899	0.707633	0.048371	0.249758	0.076371	-0.58957	-0.16169	0.057771	0.186839
2.65	-0.05501	0.618136	0.930936	0.134951	0.268315	0.017689	-0.23378	-0.13482	0.141073	0.129042
2.7	0.010855	0.694016	0.826675	0.148333	0.197041	-0.58826	-0.01185	-0.12116	0.181406	0.078047
2.75	0.010285	0.579112	0.886364	0.154019	0.219968	-0.27062	-0.2686	-0.09822	0.212297	0.110981
2.8	0.039627	0.608755	0.664932	0.165932	0.206498	-0.2332	0.274045	0.049307	0.314299	0.12463
2.85	0.058292	0.372986	0.985369	0.078493	0.165625	-0.18049	0.261267	-0.03486	0.283609	0.140933
2.9	0.069239	0.25172	0.936928	0.003607	0.099757	0.005728	0.210609	0.253164	0.192385	0.231292
2.95	0.063236	0.311916	0.276203	-0.06398	0.094952	0.196607	0.264535	0.223054	0.327497	0.267808
3	-0.02291	0.473508	0.287391	0.018285	0.058837	0.248924	0.010031	0.08158	0.255831	0.22578
3.05	-0.09647	0.659717	0.450294	0.016631	0.050568	0.457965	-0.49599	0.021081	0.21322	0.167521
3.1	-0.03952	0.734064	0.325718	-0.12051	0.03551	0.874764	-0.38081	0.008305	0.164105	0.043422
3.15	-0.09357	0.40222	0.538394	-0.09979	-0.13781	0.736504	-0.55573	0.132398	0.078925	-0.0855
3.2	-0.15884	0.285917	0.612516	-0.09723	-0.06719	0.965957	-0.32231	0.117596	-0.01168	-0.097
3.25	-0.18626	0.332781	0.646215	-0.19728	-0.12345	0.986716	-0.16781	0.101313	0.073139	-0.07409
3.3	-0.17177	0.438198	0.654983	-0.06169	-0.20453	0.744954	-0.12688	0.126041	0.115813	-0.0942
3.35	-0.16624	0.541738	0.557786	0.001184	-0.08655	0.248127	-0.058	0.108854	0.113982	0.008367
3.4	-0.23406	0.532072	0.59997	0.03056	-0.1981	0.065473	-0.14854	0.082021	0.029092	-0.05723
3.45	0.020969	0.509074	0.731401	-0.02846	-0.30554	-0.18973	-0.39202	0.113686	0.049317	-0.12441
3.5	0.135497	0.575352	1.01327	0.031015	-0.3138	-0.07139	-0.4051	0.015125	-0.02449	-0.14733
3.55	0.076761	0.507877	0.804944	-0.01884	-0.38859	0.086743	-0.15048	0.018485	-0.16284	-0.21133
3.6	0.22407	0.55404	0.916248	0.018567	-0.39612	0.128873	-0.06384	0.334437	-0.00618	-0.15948
3.65	0.511907	0.412295	1.17939	-0.03319	-0.36131	0.617079	0.084967	0.381717	-0.0381	-0.07994
3.7	0.373648	0.554564	1.31507	-0.12549	-0.3671	0.709218	0.258141	0.502646	-0.18866	0.003943
3.75	0.571589	0.484279	1.42852	-0.03722	-0.48011	0.678485	0.222567	0.433818	-0.06599	0.0776
3.8	0.523525	0.600677	1.6238	0.038727	-0.49012	0.713994	0.399616	0.462649	-0.02461	0.178475
3.85	0.706275	0.235207	1.27582	0.039798	-0.50507	0.502062	0.437957	0.511787	0.09729	0.253226
3.9	0.689915	0.312515	0.735027	-0.09232	-0.53917	0.608127	0.343228	0.61122	0.116276	0.295726
3.95	0.505424	0.475401	0.899917	-0.11191	-0.53364	0.296944	0.251383	0.465506	0.295098	0.170037
4	0.324161	0.554175	0.576602	-0.29229	-0.58401	0.453922	0.313744	0.165178	0.23992	0.035624
4.05	0.436412	0.564204	0.769585	-0.35217	-0.66524	0.587782	0.155878	0.129448	0.418517	-0.17635
4.1	0.552454	0.456044	0.395652	-0.06768	-0.68	0.487867	-0.05197	0.133067	0.488508	-0.38467
4.15	0.640864	0.392683	0.784188	-0.14439	-0.67177	0.702496	0.225814	0.105681	0.479424	-0.4077
4.2	0.705104	0.349209	0.612128	-0.14661	-0.66308	0.378755	-0.006	0.063276	0.354231	-0.44094
4.25	0.545043	0.028322	0.542646	-0.22624	-0.71085	0.655894	0.148053	0.145144	0.386852	-0.41845
4.3	0.510484	0.030651	0.95065	-0.21917	-0.76482	0.767505	0.692773	0.031812	0.511356	-0.35047
4.35	0.346958	0.081129	0.446267	-0.29662	-0.71292	0.182545	-0.09917	0.1984	0.41906	-0.3005
4.4	0.294911	0.253941	0.437864	-0.24085	-0.64618	0.234011	0.126434	0.289831	0.368738	-0.27052
4.45	0.275461	0.451686	0.340164	-0.24355	-0.69295	0.41218	0.195308	0.161653	0.289027	-0.21181
4.5	0.295808	0.305472	0.691172	-0.2153	-0.66538	0.16673	0.368181	0.239429	0.333476	-0.16794
4.55	0.396096	0.310125	0.335518	-0.23202	-0.69305	0.124731	0.465106	0.232698	0.35168	-0.16414
4.6	0.681647	0.014608	0.141209	-0.18576	-0.64782	-0.02749	0.504177	0.31071	0.491463	-0.13244
4.65	0.73548	-0.15912	0.089314	-0.25882	-0.56806	0.083107	0.096368	0.189762	0.365504	-0.1457
4.7	0.773296	0.147114	0.35482	-0.31599	-0.61257	0.443826	0.00681	0.063677	0.399174	-0.19051
4.75	0.585028	0.081879	0.443514	-0.15641	-0.6044	0.555585	-0.07854	0.009874	0.555823	-0.21727
4.8	0.543503	0.157005	0.434873	-0.03086	-0.6327	0.564416	0.16445	-0.18153	0.668701	-0.31169
4.85	0.652987	0.108983	0.423074	-0.01544	-0.5402	0.448873	0.022689	-0.22471	0.631351	-0.26561
4.9	0.811669	0.353407	-0.18823	-0.03673	-0.53667	0.29739	0.249415	-0.27063	0.670539	-0.14396
4.95	0.733791	0.311768	-0.07955	0.010031	-0.42854	0.16058	0.222807	-0.1355	0.653029	-0.01817
5	0.598254	0.264654	0.02813	-0.04781	-0.36431	0.104332	0.170268	-0.12247	0.618907	0.154432
5.05	0.462836	0.134896	0.409991	-0.04824	-0.40718	0.009636	0.329386	-0.02123	0.380546	0.216023
5.1	0.247452	-0.05755	0.852585	-0.10648	-0.45639	0.181993	0.165899	0.159828	0.062901	0.20835
5.15	0.221498	-0.0758	0.252763	-0.12822	-0.43955	0.299431	0.193387	0.299957	-0.08208	0.202384
5.2	0.152987	-0.21797	0.786319	-0.01826	-0.27264	-0.10547	0.235694	0.354745	-0.14285	0.196234
5.25	0.225816	0.242518	0.649856	-0.1295	-0.30519	-0.10379	0.062137	0.500181	-0.26092	0.151198
5.3	0.32785	0.141885	0.864296	-0.09229	-0.28391	-0.06137	-0.05614	0.424632	-0.29837	0.022351
5.35	0.249784	0.267803	0.953744	-0.12561	-0.24711	-0.15462	-0.16261	0.349967	-0.16794	-0.09877
5.4	0.070996	0.44723	0.994051	-0.07039	-0.28027	0.027964	0.099678	0.307918	-0.12302	-0.24796
5.45	0.124019	0.34773	1.04739	-0.28269	-0.28586	-0.00174	-0.28644	0.399333	-0.24832	-0.31099
5.5	0.159122	0.368852	1.3834	-0.2957	-0.24429	0.306508	0.055912	0.3458	-0.18912	-0.23055
5.55	0.067961	0.321811	1.19066	-0.3978	-0.313	-0.05055	0.093232	0.216294	-0.22765	-0.17148
5.6	-0.09931	-0.01013	0.616181	-0.31625	-0.3119	-0.16645	0.207496	0.286071	-0.05366	-0.06024
5.65	-0.0977	-0.0902	0.444464	-0.10863	-0.2981	-0.33966	0.317442	0.218087	-0.1532	0.00982
5.7	0.061753	-0.0202	0.493473	-0.09038	-0.25719	0.004412	0.217122	0.244479	-0.11235	-0.02566
5.75	0.428037	0.052934	0.445899	0.020748	-0.16504	-0.0594	0.123544	0.254231	-0.04437	-0.04961
5.8	0.418508	-0.05099	-0.14966	-0.06665	-0.1366	0.032825	0.006871	0.400376	0.018026	-0.11656
5.85	0.096839	-0.03763	-0.32458	0.121732	-0.20635	0.250824	-0.00505	0.323841	0.089415	-0.25804
5.9	-0.21303	0.088054	-0.3208	0.047595	-0.12679	0.141397	-0.0709	0.277541	0.103065	-0.28052
5.95	-0.08152	0.168671	0.347527	-0.00466	-0.20082	0.087827	-0.01093	0.212561	0.165711	-0.3684
6	0.053262	-0.16692	0.589001	-0.05538	-0.18855	-0.29205	0.141058	0.127336	0.093957	-0.50388
6.05	0.381554	-0.02176	0.772373	-0.07397	-0.20088	-0.80337	-0.07707	0.20246	0.023512	-0.55329
6.1	0.276951	-0.23294	0.6609	0.057204	-0.39041	-0.66733	-0.08065	0.09084	-0.11927	-0.69777
6.15	0.209486	-0.10073	1.09355	0.069863	-0.34199	-0.46411	0.032887	0.105702	-0.28528	-0.82936
6.2	0.188639	-0.10023	0.626683	0.015085	-0.27313	-0.20392	0.206482	0.161252	-0.36491	-0.76739
6.25	0.144125	-0.061	0.687795	0.132187	-0.27611	-0.14463	0.424821	0.185255	-0.47047	-0.71248
6.3	0.037959	-0.20804	0.85405	0.068868	-0.29566	0.089917	0.43136	0.329362	-0.37824	-0.57562
6.35	0.08952	-0.11173	1.17034	0.15104	-0.20589	0.141364	0.368777	0.449356	-0.5358	-0.47152
6.4	0.180592	-0.14786	0.395149	0.190074	-0.32798	-0.13798	-0.0415	0.459415	-0.45706	-0.47782
6.45	0.295245	-0.23048	0.121056	0.204809	-0.22385	-0.2357	-0.23175	0.441062	-0.38591	-0.45971
6.5	0.396819	-0.18833	0.017099	0.305271	-0.13808	-0.4128	-0.32414	0.527498	-0.36069	-0.5129
6.55	0.486189	-0.33724	0.255019	0.248802	-0.11442	-0.26001	-0.10599	0.294857	-0.4033	-0.43473
6.6	0.324367	-0.33446	0.468416	0.229562	-0.1276	-0.4027	0.21916	0.269416	-0.40415	-0.34238
6.65	0.114756	-0.38238	-0.17958	0.194871	-0.13683	-0.43762	0.303638	0.225642	-0.16965	-0.26517
6.7	0.152531	-0.2626	0.513921	0.20485	0.031959	0.024927	0.597519	0.385892	-0.22703	-0.18102
6.75	0.297807	-0.37614	0.383776	0.3169	0.125536	-0.32422	0.65637	0.399775	-0.0269	-0.1325
6.8	-0.06537	-0.27008	0.324887	0.316457	0.228037	-0.33868	0.406494	0.524789	0.012589	-0.11512
6.85	0.190532	-0.60742	0.60797	0.350523	0.113489	-0.49077	0.22362	0.552853	0.023097	-0.10379
6.9	0.270007	-0.48344	0.568035	0.259477	0.101936	-0.41729	0.109902	0.583473	-0.04311	-0.04321
6.95	0.299522	-0.52693	0.173952	0.28555	0.166928	-0.35502	0.131492	0.512838	-0.26468	-0.04025
7	0.163491	-0.67022	-0.00216	0.136657	0.220033	-0.34466	-0.00254	0.384347	-0.21581	-0.0024
7.05	0.383509	-0.67106	-0.02134	0.147434	0.268988	-0.27622	-0.18056	0.357754	-0.33853	0.068688
7.1	0.475946	-0.84307	0.098878	0.370182	0.284281	-0.30748	-0.18406	0.360224	-0.37179	0.102787
7.15	0.710321	-0.63557	0.403066	0.24471	0.243613	-0.25139	-0.31315	0.411288	-0.31955	0.150589
7.2	0.800656	-0.56734	0.225364	0.148056	0.248964	-0.31325	-0.14911	0.472432	-0.5002	0.125827
7.25	0.596233	-0.41678	0.055164	0.384478	0.394547	-0.48611	0.059498	0.239039	-0.59727	0.054142
7.3	0.522273	-0.44083	0.185013	0.221976	0.463838	-0.31253	-0.11286	0.132411	-0.4835	0.028676
7.35	0.512948	-0.58819	0.118414	0.310818	0.474763	-0.23116	-0.13083	0.190778	-0.39894	0.039842
7.4	0.557923	-0.51523	0.124546	0.276491	0.594593	0.007523	-0.00255	0.17248	-0.69007	0.03234
7.45	0.733864	-0.50883	0.155824	0.271912	0.458818	0.059207	-0.30149	0.223234	-0.66773	0.039572
7.5	0.676565	-0.38082	-0.24144	0.215376	0.605956	-0.16283	-0.01622	0.189688	-0.62101	0.065746
7.55	0.659697	-0.17256	-0.00323	0.214127	0.674939	-1.00561	-0.34067	0.242383	-0.54254	0.061822
7.6	0.566735	-0.22997	-0.01702	0.168803	0.631751	-0.87598	-0.22928	0.183635	-0.58593	0.07587
7.65	0.424978	-0.11615	-0.33077	0.218705	0.68096	-0.71439	-0.0718	0.37157	-0.74251	0.094329
7.7	0.509175	-0.1468	-0.4989	0.313635	0.58468	-0.3999	-0.09853	0.280804	-0.91158	0.062209
7.75	0.316802	-0.36982	-0.60595	0.197947	0.691878	-0.5282	-0.30132	0.193856	-0.59293	0.040736
7.8	0.151293	-0.58049	-0.72894	0.056937	0.775749	-0.40869	-0.29859	0.259472	-0.83435	0.088448
7.85	0.215945	-0.55927	-0.82722	0.064679	0.705514	-0.13333	-0.31824	0.268313	-0.64352	0.104607
7.9	0.137311	-0.96172	-0.65141	0.177364	0.600815	-0.17262	-0.24779	0.143239	-0.82548	0.09149
7.95	0.170701	-0.77595	-0.66885	0.167752	0.621452	-0.31088	-0.11537	0.06987	-0.81823	0.078086
8	0.144984	-0.54615	-0.64164	0.223432	0.669638	-0.57359	-0.12067	0.061216	-0.78033	0.021046
8.05	0.278627	-0.59575	-0.47594	0.067746	0.733821	-0.59193	-0.3085	-0.10307	-0.74094	-0.03925
8.1	0.117433	-0.47969	-0.33144	-0.01678	0.796124	-0.47829	-0.02928	-0.06964	-0.63501	-0.02347
8.15	0.094211	-0.22455	-0.72413	0.171513	0.684806	-0.39796	-0.12501	-0.08382	-0.62318	0.023559
8.2	0.157384	-0.56617	-0.77735	0.154936	0.547826	-0.32438	-0.1562	-0.16171	-0.58214	-0.06515
8.25	-0.07433	-0.67079	-0.59983	0.328522	0.546029	-0.51088	-0.07572	-0.22383	-0.56452	-0.03079
8.3	-0.04315	-0.67021	-0.98076	0.402605	0.538742	-0.46673	-0.3824	-0.05412	-0.52574	0.006749
8.35	-0.16089	-0.48447	-0.48095	0.252863	0.583424	-0.91108	-0.52131	0.115408	-0.65081	-0.0663
8.4	-0.29978	-0.47212	-0.26779	0.230715	0.529681	-0.62758	-0.13534	0.061352	-0.64338	-0.03495
8.45	-0.09678	-0.51803	-0.00771	0.217105	0.438812	-0.38802	-0.05178	0.220078	-0.63888	-0.119
8.5	0.082541	-0.60107	-0.00244	0.314151	0.455135	-0.53321	-0.04526	0.26107	-0.77828	-0.2726
8.55	-0.13299	-0.68013	0.404782	0.348383	0.508832	-0.64794	0.177819	0.248988	-0.60157	-0.29639
8.6	-0.43435	-0.46828	0.042341	0.396792	0.494566	-0.09357	0.433313	0.137653	-0.59571	-0.29051
8.65	-0.63214	-0.56665	-0.69103	0.424164	0.491962	-0.21049	0.053607	0.283616	-0.61844	-0.28565
8.7	-0.70547	-0.51873	-0.70679	0.416125	0.440655	-0.03324	-0.25237	0.092434	-0.56243	-0.27312
8.75	-0.81237	-0.39477	-1.09604	0.425923	0.455289	-0.07382	0.0142	-0.26656	-0.56568	-0.28268
8.8	-0.53508	-0.63622	-1.03919	0.426765	0.472241	-0.4855	-0.04037	-0.11153	-0.65846	-0.27252
8.85	-0.33069	-0.58022	-0.74463	0.417913	0.489165	-0.18891	0.054395	-0.13063	-0.63919	-0.22694
8.9	-0.36054	-0.66448	-0.86645	0.395985	0.417328	0.040903	-0.06134	0.005825	-0.60315	-0.15963
8.95	-0.52459	-0.54983	-0.3676	0.308322	0.303859	-0.05308	-0.04962	0.03508	-0.4806	-0.10703
9	-0.84805	-0.30401	-0.03781	0.208382	0.215038	0.321206	-0.26567	0.102781	-0.58019	0.008235
9.05	-0.50776	-0.54388	0.005103	0.229502	0.219154	0.01788	-0.33551	0.003967	-0.61908	0.097526
9.1	-0.48935	-0.44877	-0.35304	0.309596	0.259644	-0.10307	0.201143	0.094634	-0.59021	0.143171
9.15	-0.55843	-0.61855	-0.86622	0.306046	0.302602	0.005053	0.143293	0.100747	-0.56924	0.114361
9.2	-0.6076	-0.83815	-0.7527	0.262435	0.249355	-0.00233	0.078164	0.151649	-0.53278	-0.01073
9.25	-0.65929	-0.54883	-0.33603	0.14358	0.289162	-0.06903	-0.16742	0.259117	-0.58539	-0.17232
9.3	-0.69984	-0.92639	0.014563	0.015311	0.247458	0.1297	-0.24737	0.095587	-0.67699	-0.27973
9.35	-0.74425	-0.83119	-0.02576	0.058296	0.303034	0.519454	-0.17563	0.201108	-0.50831	-0.25916
9.4	-0.63531	-0.73383	-0.35319	0.109755	0.254081	-0.09535	-0.11909	0.116256	-0.40654	-0.22462
9.45	-0.56602	-0.67092	-0.6282	0.068396	0.269615	0.240637	-0.20676	0.210719	-0.41339	-0.21137
9.5	-0.72638	-0.54162	-0.6687	-0.09729	0.21524	0.067574	0.084095	0.44287	-0.52605	-0.22491
9.55	-0.71243	-0.73793	-0.76112	0.023909	0.252203	0.244707	0.136344	0.448844	-0.24114	-0.37046
9.6	-0.77288	-0.89484	-0.63091	-0.00666	0.251572	0.175636	0.341444	0.454628	-0.34162	-0.5332
9.65	-0.80307	-0.68105	-1.2077	-0.00674	0.196817	0.316903	0.141737	0.441637	-0.38369	-0.53953
9.7	-0.89002	-0.73119	-1.14369	0.057493	0.162558	-0.0121	-0.13041	0.483167	-0.43662	-0.59426
9.75	-0.79678	-0.74163	-1.18634	0.037676	0.046046	-0.07334	-0.35104	0.474951	-0.34402	-0.65513
9.8	-0.55631	-0.75876	-0.9451	0.144197	0.039156	-0.0196	-0.37805	0.483307	-0.48438	-0.6685
9.85	-0.37923	-0.62356	-0.40655	0.04873	0.082539	0.052078	0.135312	0.406399	-0.52402	-0.7218
9.9	-0.1846	-0.59259	-0.15772	-0.09333	0.066951	0.247053	0.292974	0.308867	-0.37274	-0.69561
9.95	-0.39323	-0.8498	-0.45295	-0.08613	0.08695	0.334094	0.379331	0.288126	-0.51209	-0.60805
10	-0.30031	-0.80621	-0.51753	-0.20506	0.086001	0.522837	0.16275	0.323008	-0.50292	-0.47494
10.05	-0.19427	-0.57435	-0.35298	-0.16819	0.093338	0.640322	-0.10987	0.30482	-0.62059	-0.40425
10.1	-0.12371	-0.60464	-0.45024	-0.09601	0.131636	0.146972	0.158821	0.347725	-0.68043	-0.44393
10.15	0.10776	-0.67763	-0.32571	-0.05063	0.11462	0.432041	-0.26561	0.161911	-0.86842	-0.52216
10.2	0.077726	-0.5253	-0.4669	-0.05539	0.127705	0.578016	-0.17376	0.116366	-0.85184	-0.668
10.25	0.133333	-0.59221	-0.35679	-0.102	0.212154	0.536777	-0.24237	0.302149	-0.87385	-0.79473
10.3	-0.04435	-0.50169	-0.30819	-0.12483	0.150688	0.917201	-0.07647	0.316161	-0.71321	-0.83375
10.35	0.150078	-0.56886	0.123005	-0.28779	0.152014	1.27885	0.010786	0.424669	-0.64787	-0.84626
10.4	0.103084	-0.53465	0.191895	-0.14339	0.218867	1.30829	-0.25746	0.410686	-0.64181	-0.88959
10.45	0.062859	-0.49113	0.014331	-0.05458	0.173105	1.81908	-0.03636	0.522379	-0.52182	-1.00591
10.5	-0.01305	-0.68713	0.297344	-0.11044	0.138149	1.1488	-0.28408	0.650836	-0.39792	-1.14197
10.55	0.171498	-0.37443	0.529747	-0.04203	0.183586	0.643244	-0.21641	0.630761	-0.34587	-1.29213
10.6	0.327362	-0.44452	0.671276	-0.24096	0.172306	0.703235	0.182755	0.515921	-0.4481	-1.3784
10.65	0.54964	-0.31228	0.464682	-0.25546	0.206312	0.835723	0.157811	0.487475	-0.41367	-1.29689
10.7	0.731558	-0.28015	0.07536	-0.2757	0.255244	1.14837	0.172861	0.555768	-0.23581	-1.16748
10.75	0.905133	-0.30745	-0.00238	-0.20493	0.270558	0.753068	-0.08948	0.383088	-0.16942	-0.87997
10.8	1.06099	-0.32154	0.853806	-0.13244	0.215599	0.774446	-0.1469	0.544406	-0.26483	-0.57471
10.85	1.32926	-0.2427	0.958512	-0.06891	0.242887	1.02245	-0.18255	0.335909	-0.26051	-0.42022
10.9	1.59322	-0.19838	0.796784	0.004317	0.364366	1.00188	-0.02672	0.302318	-0.23782	-0.30442
10.95	1.70361	-0.16902	0.692551	-0.1359	0.416206	0.897504	0.018085	0.450331	-0.10853	-0.33146
11	2.09885	-0.25679	0.588723	-0.04957	0.512924	0.823884	0.243422	0.519098	0.043434	-0.38748
11.05	2.23277	-0.33466	1.04117	0.003427	0.538158	0.639279	0.520226	0.602058	0.104069	-0.37422
11.1	2.29585	-0.23614	1.55513	0.0749	0.466183	0.677768	0.493277	0.681586	-0.00022	-0.43201
11.15	2.52839	-0.09842	1.90471	0.17753	0.544687	0.60828	0.404427	0.715327	0.112132	-0.49814
11.2	2.69549	0.04036	2.26567	0.156617	0.697595	0.722326	0.251799	0.694679	0.115337	-0.56427
11.25	2.76299	-0.26475	2.30449	0.275471	0.680633	0.678913	0.353103	0.757076	0.141363	-0.58159
11.3	2.8247	0.015027	2.44296	0.402948	0.629416	0.709694	0.511768	0.914553	0.253343	-0.54274
11.35	3.01567	-0.19055	2.80185	0.461551	0.673628	0.238493	0.416075	0.995625	0.35684	-0.38793
11.4	3.48441	0.21546	2.94173	0.71456	0.731549	0.279313	0.911714	0.927343	0.299139	-0.19639
11.45	3.70274	-0.06712	3.14517	0.829687	0.865337	0.403056	0.382122	0.9793	0.352677	-0.19992
11.5	3.9437	0.121099	3.4399	0.936789	1.00934	0.785979	0.31259	0.978681	0.39295	-0.21727
11.55	4.258	0.371912	4.03291	1.13611	1.02463	1.00108	0.288938	0.845395	0.432185	-0.30125
11.6	4.14666	0.536172	3.87391	1.17257	1.08331	0.973997	0.466362	0.953704	0.557125	-0.40891
11.65	4.26387	0.664099	4.03494	1.23154	1.14296	1.01232	0.641929	0.980984	0.574645	-0.39777
11.7	4.33562	0.358424	4.46387	1.30063	1.27139	0.928134	0.634525	0.868491	0.5966	-0.38932
11.75	4.33807	0.325755	4.3265	1.35909	1.44629	0.999952	1.02807	1.13161	0.546303	-0.38906
11.8	4.44098	0.325038	4.12288	1.41248	1.55873	0.947135	0.671132	1.18174	0.600344	-0.45614
11.85	4.5271	0.244518	4.24733	1.54949	1.84276	0.88006	0.329929	1.41034	0.662888	-0.48665
11.9	4.62414	0.234461	4.12932	1.58637	1.92516	0.912628	0.645156	1.37938	0.607632	-0.40485
11.95	5.05945	0.344266	4.16217	1.80474	2.12477	0.863122	0.32644	1.45161	0.5643	-0.23005
12	4.80993	0.417026	4.54764	1.90838	2.38115	1.09614	0.634728	1.48375	0.458151	0.032079
12.05	5.05236	0.32946	4.93008	1.96419	2.49811	0.898525	0.396422	1.36814	0.483245	0.248493
12.1	4.89898	0.361812	4.85112	2.04844	2.67398	1.20361	0.839027	1.44745	0.598128	0.363937
12.15	4.95645	0.57649	4.61891	2.13202	2.71986	1.39238	0.962559	1.47234	0.684009	0.356522
12.2	5.23768	0.496099	4.62756	2.0574	2.77203	0.968978	0.928838	1.70491	0.710213	0.392524
12.25	5.39745	0.499524	4.72599	2.27249	2.96036	1.30813	0.755734	1.76144	0.812975	0.458015
12.3	5.30324	0.47255	5.26715	2.18224	3.02923	1.59429	0.394796	1.69487	0.979278	0.701281
12.35	5.20483	0.459238	4.75937	2.43289	3.00898	1.70862	0.625105	1.84641	1.00452	0.963253
12.4	5.46204	0.770962	5.03098	2.47368	3.08787	1.54366	0.750136	1.85972	1.02205	1.15259
12.45	5.49378	0.952184	4.81568	2.40166	3.16681	1.69939	1.0129	1.86311	1.00608	1.34078
12.5	5.61134	1.03723	4.55476	2.466	3.27478	1.20618	1.1151	1.88002	0.918209	1.32432
12.55	5.81074	0.747879	4.84905	2.48919	3.33991	1.71924	1.20013	1.95064	1.24061	1.34038
12.6	5.79812	0.521625	4.8658	2.5352	3.37212	1.30337	1.24783	1.95836	1.16568	1.37683
12.65	6.01266	0.586928	4.58694	2.544	3.42266	1.4298	0.879547	1.9537	1.39843	1.48745
12.7	5.97304	0.512195	4.45859	2.71993	3.50784	2.25952	0.916065	2.01233	1.48611	1.68064
12.75	6.0059	0.717269	4.38535	2.71202	3.5911	2.02002	1.01226	1.94148	1.68514	1.81856
12.8	6.0154	0.919474	4.446	2.72406	3.65124	2.30468	0.969558	2.04555	1.75672	1.99412
12.85	5.92715	0.730031	4.60366	2.85594	3.69392	2.54376	1.09848	2.07157	1.87192	2.11902
12.9	6.10335	1.03053	5.82861	2.79391	3.67776	2.41032	1.11417	2.14034	1.83112	2.24966
12.95	6.11071	0.874297	5.75539	2.79947	3.73052	2.69618	1.08655	2.18172	1.74258	2.42551
13	6.17073	0.973151	5.6798	2.92831	3.83191	2.61865	1.07446	2.22924	1.80447	2.56329
13.05	6.2039	1.10117	5.57367	3.02239	3.87037	2.42629	1.05733	2.37316	1.77946	2.72717
13.1	6.20512	1.1788	5.64416	3.06181	3.88612	2.64298	1.40033	2.2313	1.79319	2.83678
13.15	6.39115	1.06316	5.48001	3.25117	3.86131	2.68996	1.32971	2.30841	1.98437	2.92513
13.2	6.54661	1.11695	5.35152	3.39342	3.80732	3.22561	1.64281	2.36029	1.82781	2.99725
13.25	6.69334	1.20452	5.47293	3.49396	3.84311	2.69901	1.4091	2.33287	1.94312	2.97403
13.3	6.74753	0.957603	5.61544	3.51744	3.88068	2.62402	1.49028	2.25092	1.85016	3.00455
13.35	6.7745	1.31338	5.31251	3.44103	3.91053	2.95237	1.39897	2.23466	1.87698	3.01995
13.4	6.75049	1.40119	5.72476	3.51245	3.81085	2.789	1.44088	2.2395	1.80892	3.06572
13.45	6.97044	1.42857	5.07197	3.51132	3.81044	3.19024	1.66692	2.32468	1.80418	3.16309
13.5	6.87214	1.73347	5.80164	3.57102	3.84972	2.85741	1.63916	2.22087	1.69773	3.27025
13.55	6.67369	1.83532	5.21584	3.70546	3.89789	2.58563	1.60867	2.31483	1.62808	3.41439
13.6	6.95273	1.46345	5.24822	3.77725	4.08272	2.99031	1.68513	2.37629	1.62508	3.48076
13.65	6.8219	1.79376	5.58428	3.84535	3.96772	3.05945	1.25999	2.48775	1.8238	3.60639
13.7	6.64332	1.47967	5.8643	3.87954	3.99041	2.95729	1.1786	2.33069	1.82804	3.69234
13.75	6.92115	1.71059	6.35541	4.06148	4.01044	3.25227	1.43502	2.46765	1.9667	3.73477
13.8	6.75391	2.12744	6.25132	4.13746	4.03718	3.02453	1.38619	2.62605	2.0778	3.87763
13.85	6.80371	2.01546	6.83268	4.19024	4.08756	3.09988	1.67275	2.50852	1.9176	3.96685
13.9	6.79316	1.90774	6.16938	4.26019	4.05323	3.07628	1.54997	2.64745	2.11341	4.1053
13.95	6.78795	1.82652	5.97742	4.27932	4.07538	3.24314	1.74309	2.68565	2.18422	4.28144
14	6.98979	1.80753	6.04244	4.37386	4.05752	3.39707	1.76341	2.87853	2.29305	4.41164
14.05	7.11288	1.81011	6.48858	4.47481	4.08248	3.3309	1.71553	2.92565	2.19566	4.56104
14.1	7.2423	1.91647	6.30325	4.68154	4.17376	3.56559	1.91768	2.94403	2.24477	4.6494
14.15	7.34861	2.0197	5.84732	4.71541	4.10954	3.57739	2.10031	3.18576	2.23686	4.64942
14.2	7.47219	2.15138	5.85483	4.81711	4.18033	3.57586	2.06783	3.26063	2.29044	4.61771
14.25	7.47734	1.73632	5.90225	4.7842	4.19692	3.69941	2.0329	3.29076	2.2795	4.61094
14.3	7.52278	1.86628	6.07747	4.70441	4.1676	3.55296	1.97173	3.41783	2.23746	4.59007
14.35	7.38141	1.86901	6.44893	4.87315	4.29813	3.36127	1.83906	3.3603	2.13902	4.69754
14.4	7.54547	2.11025	6.16492	4.86496	4.32028	3.72203	1.89222	3.37361	2.09052	4.74495
14.45	7.73339	2.0498	6.5846	5.00508	4.3736	3.93929	1.75494	3.40462	2.03804	4.69425
14.5	7.70275	2.05789	6.40452	5.01891	4.44135	3.49349	1.73519	3.74017	1.94291	4.76075
14.55	7.79132	2.07784	6.10035	4.9695	4.4114	3.59284	1.59155	3.67753	1.90435	4.78219
14.6	7.88691	2.05265	6.21329	4.96278	4.41866	3.52746	1.92596	3.75957	1.99674	4.86793
14.65	7.78313	1.79469	6.14089	4.99651	4.43784	3.27497	1.96775	3.7989	1.91871	5.05582
14.7	7.69826	1.75128	6.23117	5.18346	4.43143	3.34009	1.99282	3.90843	1.89381	5.12573
14.75	7.40847	1.97317	6.52461	5.29554	4.47099	3.305	2.16689	3.96385	1.77955	5.14762
14.8	7.3251	1.9533	6.46699	5.47801	4.46317	3.55698	2.18674	3.78355	1.80431	5.21649
14.85	7.78492	2.01516	6.26909	5.59673	4.47416	3.65235	2.18234	3.99729	1.86778	5.18034
14.9	7.81314	1.98045	5.7521	5.6226	4.42492	3.5457	2.00437	3.89257	2.0199	5.13673
14.95	7.59976	1.90678	5.47314	5.52933	4.40521	3.34577	1.78421	3.83523	2.03873	5.15143
15	7.58323	1.79378	5.51115	5.52742	4.39	3.21383	2.00622	3.64752	2.04108	5.18868
15.05	7.80782	1.9689	5.37411	5.51084	4.35742	3.28422	1.63328	3.71185	2.04852	5.19118
15.1	7.74925	2.23187	5.75358	5.69274	4.29157	3.44055	1.88784	3.73841	2.14105	5.16244
15.15	8.07185	2.5266	5.73916	5.83037	4.36352	3.3437	1.98266	3.83664	2.20684	5.09011
15.2	7.9483	2.48095	5.97973	5.85965	4.26233	3.4906	1.90068	3.78114	2.30027	4.94751
15.25	7.98779	2.42062	6.00236	5.83803	4.26808	3.38764	1.93946	3.64919	2.36074	4.90257
15.3	7.83966	2.19796	5.90931	5.87628	4.36946	3.29302	1.87418	3.93202	2.32018	4.98384
15.35	7.95623	2.25346	6.09178	5.9141	4.34595	3.67373	2.10972	4.01652	2.38191	5.08627
15.4	7.85308	2.27092	5.1963	5.84276	4.35316	3.69424	2.14324	4.01406	2.3056	5.17184
15.45	7.71011	2.03531	5.59304	5.80142	4.37586	3.37514	2.47968	3.92775	2.52963	5.2269
15.5	7.86024	2.04706	5.80204	5.81273	4.30886	3.28165	2.30327	3.78513	2.53474	5.22194
15.55	8.1116	1.65277	5.49361	5.78072	4.44589	3.45968	2.08628	3.8343	2.6578	5.18131
15.6	8.14531	1.64541	5.35592	5.66097	4.37772	3.19286	2.14796	3.82272	2.5878	5.11999
15.65	7.98879	2.21051	5.01809	5.73605	4.53418	3.27316	2.18442	3.89913	2.70077	5.1126
15.7	7.83479	2.11605	4.86171	5.71809	4.44913	3.45469	2.20733	3.87216	2.62173	5.07726
15.75	7.82966	2.06691	5.22444	5.67191	4.38474	3.43758	2.28531	3.88304	2.73287	4.98319
15.8	8.16112	1.91141	5.33474	5.91153	4.44259	3.47275	2.71783	3.809	2.80285	4.87301
15.85	8.13537	1.76877	4.78129	5.92492	4.39258	3.36584	2.75974	3.68716	2.52589	4.75357
15.9	8.07405	1.65729	4.28454	5.95549	4.44392	3.48144	2.2924	3.89647	2.67276	4.66944
15.95	7.97177	1.79307	4.52605	5.89268	4.45568	3.77378	2.38609	3.98358	2.49945	4.73512
16	8.05557	1.99401	4.3029	5.89719	4.42646	3.99028	2.28411	4.01853	2.7619	4.80473
16.05	8.12276	2.30898	4.81126	5.89296	4.38767	4.0519	2.01864	3.97912	2.82796	4.7687
16.1	8.10088	1.94205	4.9135	5.73083	4.40613	4.14903	2.09275	4.05716	2.67631	4.73889
16.15	8.01114	2.27105	4.6255	5.81894	4.35496	4.1595	2.05824	3.96899	2.54301	4.66244
16.2	7.56828	2.3086	4.65567	5.8736	4.35306	3.81697	2.21861	3.81312	2.54773	4.67653
16.25	7.81303	1.95612	4.61268	5.84362	4.28637	3.74706	2.40254	4.08488	2.64408	4.70492
16.3	7.75828	1.82117	3.88039	5.926	4.22675	3.64085	2.61256	3.95292	2.72665	4.74195
16.35	7.70392	1.89914	3.72062	5.8769	4.15921	3.77619	2.7753	4.01526	2.70561	4.75857
16.4	7.74398	1.30956	3.70111	5.62855	3.99118	3.97917	2.79738	3.99287	2.51495	4.72318
16.45	7.52805	1.49836	3.15993	5.54225	3.94087	3.73861	2.64505	3.72427	2.56068	4.75335
16.5	7.66619	1.76781	3.78784	5.52541	3.89492	4.04885	2.52895	3.62865	2.6006	4.75444
16.55	7.42737	1.69934	3.88404	5.5229	3.82715	3.92406	2.6715	3.83752	2.6445	4.76205
16.6	7.30398	1.84251	4.11498	5.57654	3.84137	3.93431	2.80368	3.84719	2.66355	4.78106
16.65	7.12011	1.816	4.18817	5.4715	3.68402	3.89301	2.60525	3.76811	2.5829	4.7797
16.7	6.96065	1.79862	4.06037	5.25583	3.66562	3.8268	2.20515	3.76282	2.56384	4.73105
16.75	7.02756	1.6126	4.40609	5.38752	3.74825	3.83999	2.50954	3.75614	2.59537	4.69991
16.8	7.03326	1.74333	4.09353	5.27869	3.69165	3.90163	2.08509	3.74559	2.51251	4.66597
16.85	7.17302	1.83783	3.56028	5.27268	3.70301	3.82848	2.25226	3.75085	2.45603	4.56825
16.9	6.89397	1.47991	3.26895	5.13176	3.6015	3.73916	2.21859	3.59083	2.39817	4.55634
16.95	6.81019	1.49968	3.61347	4.98146	3.5811	3.59575	1.84802	3.62566	2.17904	4.49942
17	6.83573	1.66457	3.48206	4.97126	3.51181	3.82977	1.88086	3.68562	2.12428	4.46141
17.05	6.30816	1.53623	3.63319	4.90653	3.44638	3.57238	2.0312	3.71173	2.10686	4.48809
17.1	6.79289	1.50649	3.50635	4.83891	3.37946	3.63181	1.59393	3.55495	1.88413	4.5122
17.15	6.8764	1.30817	3.07486	4.75894	3.27927	3.726	1.71763	3.5717	2.03685	4.5784
17.2	6.62423	1.32512	3.04141	4.69093	3.19687	3.56077	1.86342	3.47268	2.13975	4.53771
17.25	6.7623	1.54799	2.99292	4.66237	3.15014	3.69743	2.08319	3.28288	2.18535	4.5
17.3	6.66246	1.51459	3.16968	4.51953	3.0799	3.57111	2.05605	3.3235	2.17437	4.40374
17.35	6.04867	1.38135	3.52631	4.62578	2.83983	3.39484	2.07295	3.38265	1.94281	4.2296
17.4	6.27728	1.23681	3.45185	4.51383	2.72124	3.08321	2.08476	3.57269	2.0048	4.13108
17.45	6.32074	1.17648	3.4871	4.38136	2.55021	3.37356	2.04099	3.54638	1.99037	4.06377
17.5	6.24632	1.45385	3.31432	4.21228	2.5568	3.25804	1.91938	3.63087	1.97106	4.05201
17.55	6.09227	1.2872	2.65298	4.25905	2.53572	2.94307	2.0567	3.60765	1.86629	4.08601
17.6	5.7494	1.2775	2.8635	4.11847	2.438	3.26599	2.34861	3.74307	1.78151	4.12481
17.65	5.33972	1.17938	2.60252	4.1718	2.35909	3.10422	2.37971	3.66606	1.67271	4.10348
17.7	5.27783	1.22627	3.25108	4.00084	2.1868	3.24878	2.04283	3.47882	1.65107	4.0294
17.75	5.37645	1.36991	3.25738	3.87776	2.13287	3.15713	2.21918	3.19049	1.51799	3.9526
17.8	5.44611	1.10806	3.30997	3.72849	2.12624	3.19203	2.22361	2.98347	1.42058	3.90863
17.85	5.07884	1.2809	3.0188	3.73181	1.97625	3.13602	2.1153	2.76209	1.42796	3.90648
17.9	5.45071	1.20158	2.91104	3.78102	1.96387	2.99167	1.80629	2.73741	1.30112	3.85517
17.95	5.4181	1.07296	2.81764	3.63268	1.84422	3.59677	1.73668	2.83536	1.66397	3.81349
18	5.26655	0.978367	2.57494	3.59434	1.79873	3.52661	1.68904	2.49655	1.77609	3.70831
18.05	5.11456	0.733208	2.133	3.44301	1.8366	3.71951	1.48571	2.50135	1.56739	3.61777
18.1	4.90585	0.82034	1.52275	3.25738	1.67237	3.37974	1.30338	2.47876	1.70416	3.61163
18.15	4.66052	0.830551	1.50032	3.19235	1.48295	3.13356	1.35354	2.79828	1.77778	3.57782
18.2	4.65964	1.00546	1.87021	3.15866	1.36495	3.27271	1.24783	2.56102	1.59003	3.56624
18.25	4.54533	1.0344	1.76569	3.20567	1.24862	2.85131	1.2132	2.63652	1.72858	3.57516
18.3	4.56644	0.880575	1.75506	3.14586	1.242	3.13136	1.4038	2.65131	1.772	3.5263
18.35	4.32303	0.712625	2.85876	3.16253	1.17404	2.9917	1.55433	2.58241	1.70266	3.49487
18.4	4.18666	0.628615	2.60378	3.04365	1.03734	3.04879	1.57801	2.61335	1.45315	3.43744
18.45	4.09689	0.661501	2.53466	2.92227	0.92627	3.25025	1.46656	2.36833	1.27375	3.27678
18.5	3.8916	0.765151	2.17793	2.86053	0.860643	2.96876	1.41953	2.24045	1.08307	3.18598
18.55	3.87338	0.757352	1.9392	2.84626	0.703626	2.96412	1.41748	2.26782	1.15822	3.11319
18.6	3.77281	0.792298	2.05355	2.74037	0.539031	2.88959	1.14073	2.11744	0.982732	3.07934
18.65	3.69264	0.607512	2.42045	2.81762	0.509898	2.6074	1.39586	2.04826	0.77178	3.06071
18.7	3.75168	0.910608	2.21952	2.78629	0.359044	2.7932	1.08837	2.13297	0.759459	2.96136
18.75	3.60687	0.893524	1.85405	2.70345	0.292622	2.84374	1.06214	2.10564	0.854383	2.88375
18.8	3.60972	0.51337	2.12914	2.48165	0.223309	2.58728	1.30685	1.99814	0.632327	2.78317
18.85	3.65457	0.816901	1.64622	2.27155	0.045011	2.6086	1.18416	1.97685	0.629998	2.6849
18.9	3.56251	0.738641	0.98198	2.14441	0.003958	2.64355	1.33053	1.96942	0.622868	2.62831
18.95	3.50239	0.914739	1.06335	2.13762	-0.14675	2.63248	1.22443	2.01789	0.545807	2.5178
19	3.15953	0.921494	1.03824	2.12753	-0.2758	2.62635	1.14062	1.97287	0.461707	2.45616
19.05	2.81398	0.641834	2.05416	2.119	-0.35057	2.78438	1.03889	1.76507	0.429167	2.40765
19.1	2.70895	0.77693	1.06215	2.27568	-0.49643	3.42459	0.808435	1.67876	0.437267	2.36068
19.15	2.86517	0.740821	1.23504	2.18311	-0.5241	3.62917	1.01642	1.60515	0.646897	2.34718
19.2	2.81396	0.482616	1.19693	1.97786	-0.66196	3.37004	0.857451	1.57147	0.616982	2.32841
19.25	2.69786	0.665288	0.666949	1.7727	-0.77468	3.31712	0.99837	1.39457	0.449179	2.31286
19.3	2.71059	0.764637	1.50728	1.74107	-0.85547	3.44317	1.18088	1.4238	0.403353	2.23735
19.35	2.67365	0.585182	0.571645	1.80434	-0.99248	2.73263	1.14053	1.30286	0.287501	2.13444
19.4	2.83438	0.427671	1.54057	1.8342	-1.05561	3.10952	1.09601	1.28236	0.388364	1.99466
19.45	2.6699	0.262325	1.21644	1.85698	-1.05972	3.13557	1.52364	1.4585	0.309582	1.81285
19.5	2.34788	0.160921	1.21006	1.75784	-1.16281	2.84343	1.48268	1.3328	0.204195	1.72431
19.55	2.26564	0.107107	1.23267	1.58766	-1.2089	2.69618	1.6612	0.959086	0.148086	1.6577
19.6	2.09218	0.182044	1.09033	1.5358	-1.27995	2.6749	1.44247	1.04729	0.230707	1.63985
19.65	2.21898	0.043529	1.18946	1.53323	-1.25249	2.43987	1.60867	1.03779	0.140973	1.70696
19.7	2.12221	0.156515	0.706429	1.59	-1.32912	2.44349	1.25422	0.83706	0.159063	1.75196
19.75	2.0165	0.225739	0.596203	1.52411	-1.44624	2.3983	1.1179	0.779761	0.105427	1.88701
19.8	1.8287	0.301681	1.51887	1.47835	-1.50119	2.74504	1.25372	0.796446	0.052524	1.98335
19.85	1.82597	0.16884	1.54258	1.35628	-1.58566	2.46175	1.40967	0.728089	-0.04535	1.99583
19.9	1.89187	0.179804	1.5997	1.52874	-1.61069	2.46674	1.32075	0.83731	-0.14813	1.93354
19.95	1.76959	0.215415	1.45202	1.52314	-1.65468	2.43273	0.890638	0.807871	-0.06179	1.72358
20	1.80667	-0.06299	1.37073	1.46158	-1.61976	2.18721	0.860107	0.733823	-0.07827	1.48129

## Sheet: RBCV capillary
Time	C1	C2	C3	C4	C5	C6	C7	C8	C9	C10
0.5	-0.90065	-0.10032	-0.40718	0.295403	-0.35344	-0.05862	-0.48844	-0.08283	-0.20479	-0.10287
0.55	-0.66827	-0.17001	-0.36811	0.354198	-0.52638	-0.22112	-0.50656	-0.04051	-0.05071	-0.1024
0.6	-0.30641	-0.22242	-0.38972	0.414926	-0.70109	-0.33022	-0.49606	0.001204	0.143425	-0.06749
0.65	-0.03808	-0.2528	-0.55069	0.29444	-0.72643	-0.21669	-0.53949	0.249366	0.3967	-0.13077
0.7	0.14764	-0.30406	-0.71441	0.11836	-0.70582	-0.13278	-0.59535	0.437818	0.613363	-0.16898
0.75	0.156594	-0.47488	-0.4587	0.133234	-0.58331	-0.16863	-0.59823	0.432864	0.500866	0.47111
0.8	0.181324	-0.58622	-0.14789	0.126919	-0.48659	-0.16822	-0.57684	0.440633	0.333616	0.99021
0.85	0.563622	-0.27614	-0.29584	-0.06374	-0.5662	-0.11975	-0.33545	0.325255	0.079184	0.680139
0.9	0.824395	0.062242	-0.50325	-0.30839	-0.62525	-0.04585	-0.13456	0.275444	-0.1309	0.423904
0.95	0.472524	0.265981	-0.60307	-0.33197	-0.46746	-0.03718	-0.31444	0.132335	-0.21781	0.369606
1	0.122194	0.361324	-0.66542	-0.29359	-0.30572	-0.08986	-0.45099	0.006683	-0.3172	0.268495
1.05	-0.03676	-0.00663	-0.47432	-0.3294	-0.36931	-0.01892	-0.35666	0.033566	-0.39087	0.131908
1.1	-0.22456	-0.30347	-0.22309	-0.38481	-0.50301	0.036888	-0.25127	0.046159	-0.38789	0.100095
1.15	-0.53266	0.210746	-0.17475	-0.26778	-0.61377	-0.28375	-0.09224	0.234342	-0.34337	0.035868
1.2	-0.73128	0.659284	-0.1856	-0.14183	-0.66104	-0.52211	0.025299	0.362456	-0.30741	-0.13191
1.25	-0.47572	0.369358	-0.21894	-0.1026	-0.43949	-0.39544	-0.11086	0.403848	-0.22994	-0.10585
1.3	-0.21609	0.0644	-0.2753	-0.02796	-0.20806	-0.27437	-0.2638	0.363682	-0.09801	-0.09603
1.35	0.659361	0.183976	-0.41652	-0.02571	0.016404	-0.07688	-0.29738	0.147238	0.073578	-0.26765
1.4	1.25273	0.338483	-0.59267	0.006498	0.183218	0.119755	-0.2775	0.021665	0.153477	-0.41394
1.45	0.783682	0.352687	-0.56466	-0.0028	0.064465	0.189711	-0.27129	0.028742	0.05399	-0.36803
1.5	0.278676	0.421017	-0.46958	0.007028	-0.06763	0.059786	-0.2113	0.0579	-0.09741	-0.23396
1.55	-0.08999	0.594285	-0.45209	0.061027	-0.02556	-0.30957	-0.17894	-0.04522	-0.28196	0.185048
1.6	-0.33822	0.689609	-0.41488	0.211752	-0.01524	-0.47673	-0.17887	-0.15524	-0.46766	0.383222
1.65	-0.18223	0.6233	-0.39904	0.02063	-0.1697	-0.24286	-0.10577	-0.32667	-0.55588	0.417113
1.7	-0.04638	0.567963	-0.36056	-0.24082	-0.29107	0.131323	-0.05414	-0.3838	-0.58079	0.339667
1.75	-0.08934	0.595021	-0.01744	-0.1121	-0.16936	0.384884	-0.21543	-0.33884	-0.39948	0.054604
1.8	-0.12637	0.650492	0.351937	0.19314	-0.02821	0.429405	-0.36652	-0.26022	-0.1367	-0.04471
1.85	-0.03929	0.631054	0.357837	0.29881	-0.05018	0.196	-0.22582	-0.09927	-0.23803	-0.32235
1.9	0.0242	0.593019	0.293987	0.335991	-0.09589	-0.03694	-0.10557	0.015416	-0.52642	-0.43388
1.95	-0.1525	0.460164	0.059481	0.310994	0.040028	0.015439	-0.25026	0.113016	-0.52808	-0.38976
2	-0.25778	0.319175	-0.17972	0.243157	0.137858	0.333347	-0.32481	0.117951	-0.4742	-0.22115
2.05	-0.26703	0.286697	0.100285	0.278633	0.154051	0.177523	-0.03701	-0.08921	-0.45619	-0.00666
2.1	-0.2311	0.245834	0.5332	0.450757	0.10252	-0.09282	0.148912	-0.11935	-0.45015	0.01901
2.15	-0.13681	0.106215	0.406077	0.306174	-0.11914	0.100666	0.053578	-0.03806	-0.40107	-0.34701
2.2	-0.09393	0.014254	0.072159	-0.02332	-0.28773	0.133042	-0.08157	0.127136	-0.45068	-0.70261
2.25	-0.20653	-0.11552	-0.1706	-0.33505	-0.41532	0.148798	-0.45346	0.587696	-0.60253	-0.71598
2.3	-0.28396	-0.19312	-0.54905	-0.7277	-0.51862	0.077688	-0.65859	0.690733	-0.57077	-0.65136
2.35	-0.25345	0.11337	-0.28974	-0.48546	-0.18913	-0.04994	-0.21369	0.353314	-0.40001	-0.61973
2.4	-0.22799	0.362476	0.242931	0.125296	0.096982	-0.0982	0.165378	0.183309	-0.337	-0.60282
2.45	0.119948	0.296422	-0.08893	0.389974	0.25942	0.054878	0.144522	0.066756	-0.2478	-0.27936
2.5	0.27317	0.187523	-0.84873	0.656553	0.43083	0.307526	0.062105	0.034716	-0.01389	-0.12105
2.55	0.613218	-0.2417	-0.75936	0.591174	0.547412	0.312661	-0.02172	0.0579	0.099105	-0.0641
2.6	0.710623	-0.58004	-0.36512	0.290329	0.640964	0.295359	-0.05057	0.14792	0.170492	-0.15815
2.65	0.226668	-0.09446	-0.24369	0.020097	0.730741	0.407226	0.181086	0.34737	0.175658	-0.26324
2.7	0.012341	0.303169	-0.09268	-0.372	0.788339	0.455546	0.333833	0.365941	-0.03521	-0.12356
2.75	0.271049	-0.08115	-0.04405	-0.22717	0.740393	0.169118	0.237468	0.227234	0.058115	-0.02934
2.8	0.357468	-0.45629	-0.02232	0.25123	0.612642	-0.22292	0.173331	0.149261	0.153761	-0.09006
2.85	0.208062	-0.52605	0.027777	0.279215	0.298908	-0.38386	0.359842	0.074129	-0.20483	-0.32357
2.9	0.230667	-0.47341	0.143332	0.141183	0.011227	-0.12317	0.458002	0.015268	-0.40435	-0.44964
2.95	0.304015	-0.22463	0.192919	-0.01794	-0.22489	0.332132	0.431908	-0.07055	-0.21579	-0.05493
3	0.313501	0.007351	0.198621	-0.32093	-0.37769	0.305698	0.394387	-0.06368	0.04069	0.163025
3.05	0.366171	0.111703	0.238659	-0.30344	-0.18303	0.338879	0.148616	-0.06838	-0.07539	0.270284
3.1	0.301754	0.163598	0.248879	0.016059	-0.08785	0.725689	0.003968	-0.03357	-0.28237	0.342211
3.15	-0.0247	0.159766	0.344583	0.044324	-0.20464	0.745881	0.359966	-0.03256	-0.28344	0.278825
3.2	-0.11686	0.161441	0.540653	-0.02454	-0.31882	0.354991	0.625072	0.04649	-0.18643	0.050903
3.25	0.136702	0.112441	0.436874	-0.06132	-0.3576	0.096423	0.56358	0.178383	-0.08265	-0.08462
3.3	0.292636	0.023551	0.113096	-0.07877	-0.403	-0.12185	0.436015	0.23522	0.057412	-0.03666
3.35	0.444217	0.04272	0.124023	0.091152	-0.66856	-0.20987	0.064482	0.227447	0.30552	0.024232
3.4	0.411615	0.029933	0.408837	0.560075	-0.77062	0.155805	-0.06856	0.063524	0.3533	0.086568
3.45	0.055385	-0.17177	0.380222	0.813764	-0.25305	0.480915	0.62181	-0.28452	0.085409	0.13256
3.5	-0.11073	-0.27813	0.134777	1.12655	0.121513	0.461944	0.99287	-0.33113	-0.10233	-0.02742
3.55	-0.14909	-0.12511	-0.09912	0.949869	0.144456	0.415571	0.445903	-0.2272	-0.00942	-0.32694
3.6	-0.14755	0.00527	-0.44159	0.307397	0.212715	0.262496	0.070469	-0.06432	0.153101	-0.4411
3.65	-0.05092	-0.0068	-0.26551	0.106482	0.527872	0.349767	-0.07598	0.125878	0.150699	-0.44861
3.7	0.05968	-0.10572	0.379038	0.02163	0.72112	0.305277	-0.14701	0.060644	0.124375	-0.34129
3.75	0.393126	0.246185	0.379063	0.09896	0.578503	0.158647	0.05098	-0.11863	0.472002	-0.25506
3.8	0.488838	0.575445	-0.08885	0.22727	0.418303	0.266069	0.246602	-0.10954	0.455579	-0.24743
3.85	0.382063	0.411999	-0.33516	0.044426	0.177058	0.338082	0.393767	0.010946	-0.22442	-0.28866
3.9	0.11822	0.238917	-0.43625	-0.46603	0.030753	0.364878	0.423357	-0.01375	-0.42631	-0.31123
3.95	-0.18849	-0.00101	-0.36194	-0.45199	0.117829	0.322971	0.163642	-0.0988	-0.31306	-0.16362
4	-0.16908	-0.16825	-0.08343	0.088519	0.143475	0.14558	0.081806	-0.10247	-0.21728	-0.09502
4.05	0.064064	-0.30865	-0.09553	0.223815	-0.10176	0.111617	0.521678	-0.03152	-0.16454	-0.19903
4.1	0.171986	-0.38474	-0.41544	0.148864	-0.22527	0.266036	0.75604	0.124589	-0.31589	-0.39905
4.15	0.002278	-0.16112	-0.49875	0.033648	0.042474	0.221227	0.545822	0.346733	-0.3876	-0.54038
4.2	-0.08843	0.065773	-0.35799	-0.16631	0.190303	0.008683	0.386667	0.3101	-0.33124	-0.45792
4.25	-0.25887	0.038009	-0.1329	-0.40177	0.053383	-0.02599	0.396959	0.20488	-0.33895	-0.29295
4.3	-0.31653	-0.02083	0.242295	-0.9409	-0.08628	-0.13165	0.424829	0.261793	-0.34436	0.088893
4.35	-0.44356	-0.01329	0.206573	-1.03316	-0.29533	-0.31353	0.580188	0.374901	-0.43358	0.21844
4.4	-0.2227	-0.03028	-0.14674	-0.62951	-0.38427	-0.51919	0.530089	0.197019	-0.38314	0.294365
4.45	0.654824	-0.04544	-0.09363	-0.4948	-0.18578	-0.54484	0.280875	-0.06844	-0.00965	0.318765
4.5	0.802027	0.041197	0.342684	-0.55801	-0.02895	-0.37967	0.175899	0.060926	0.376961	0.1365
4.55	0.335951	0.373842	0.454559	-0.58103	0.030962	-0.28363	0.031391	0.284943	0.69243	0.084763
4.6	0.053767	0.592648	0.226994	-0.53091	0.038586	-0.17553	-0.1024	0.329226	0.660889	0.127677
4.65	-0.18966	0.293391	0.079968	-0.34027	-0.06211	-0.03484	-0.04385	0.325527	0.394699	0.062016
4.7	0.213287	0.069357	0.016982	0.088352	-0.15616	0.548759	-0.0039	0.308803	0.243317	0.077303
4.75	1.33323	0.027723	-0.00165	0.192425	-0.26899	0.668053	-0.14189	0.310571	0.369181	0.13625
4.8	1.42749	-0.01238	-0.17886	0.015314	-0.36846	0.360341	-0.22169	0.403429	0.487054	0.221611
4.85	0.638627	-0.01999	-0.30267	-0.10862	-0.46731	0.304495	-0.0144	0.542472	0.374258	0.253977
4.9	0.207426	0.034812	-0.42844	-0.22496	-0.51271	0.563217	0.117213	0.38885	0.318821	0.174706
4.95	-0.09792	0.039346	-0.18224	-0.19135	-0.34251	0.599296	0.170561	0.1456	0.192183	0.12975
5	-0.01203	-0.01076	0.559588	0.256529	-0.22126	0.292034	0.145625	-0.00252	0.125887	0.128622
5.05	0.477492	-0.00377	0.515869	0.237494	-0.23636	0.124994	-0.04598	-0.12768	0.155538	0.138265
5.1	0.343116	-0.01492	-0.14687	-0.28557	-0.2629	0.129306	-0.09686	-0.13824	0.126846	0.10541
5.15	-0.30981	-0.20014	-0.24602	-0.15434	-0.36844	0.146166	0.113313	-0.11477	0.193179	0.09964
5.2	-0.21842	-0.31008	0.054114	0.736418	-0.42274	0.209071	0.222958	0.049921	0.316293	0.080474
5.25	0.52279	0.131592	0.202181	0.968901	-0.44033	0.193554	0.524543	0.161098	0.277783	0.051871
5.3	0.6325	0.454206	0.203516	0.61593	-0.3777	0.146238	0.611336	0.107828	0.066654	-0.08446
5.35	0.392345	0.279298	0.058012	0.256724	-0.20085	0.142754	0.161356	0.076559	-0.30857	-0.19948
5.4	0.280807	0.169085	-0.36194	-0.6184	-0.08789	0.244634	-0.0402	-0.01281	-0.38427	-0.38784
5.45	0.004312	-0.2317	-0.38035	-0.73353	-0.14344	0.179959	0.110911	-0.08214	-0.39785	-0.3425
5.5	0.173556	-0.5382	0.094023	0.180091	-0.22055	-0.11609	0.230456	0.010963	-0.22204	0.167514
5.55	0.592369	-0.30676	0.18885	0.51534	-0.24809	-0.22	0.495981	0.073236	0.231682	0.319962
5.6	0.51003	-0.14278	0.117504	0.222192	-0.25063	-0.28207	0.566167	0.017994	0.319457	0.210342
5.65	0.031742	0.080888	0.0925	0.0122	-0.26988	-0.31079	0.255253	-0.00468	0.296619	0.086237
5.7	0.041615	0.183834	-0.28073	-0.05181	-0.28108	-0.35896	0.094709	0.039775	0.34151	-0.14844
5.75	0.298337	-0.12996	-0.35323	-0.01845	-0.35276	-0.34899	0.369399	0.028414	0.286741	-0.28332
5.8	0.242855	-0.44036	0.041329	0.276968	-0.35882	-0.17318	0.41426	-0.31775	0.120737	-0.23708
5.85	-0.03161	-0.84361	0.137967	0.427994	-0.23293	-0.06325	-0.05336	-0.56036	-0.09007	-0.25319
5.9	-0.15113	-1.00074	-0.02068	0.270834	-0.15108	-0.09035	-0.36381	-0.45344	-0.11333	-0.36336
5.95	-0.31175	-0.66952	-0.09043	0.115733	-0.04013	-0.16879	-0.45128	-0.32895	0.020191	-0.32315
6	0.037268	-0.37051	-0.19551	0.15041	-0.00144	-0.27912	-0.36846	-0.05923	0.104201	-0.11873
6.05	0.601865	-0.20558	-0.18003	0.094882	-0.25182	-0.2663	0.121249	0.119351	0.186557	-0.09199
6.1	0.66821	-0.08671	0.17303	0.321989	-0.38601	-0.15307	0.362917	0.011474	0.202929	-0.1439
6.15	0.518959	0.142348	0.299367	0.443362	-0.41672	-0.11791	0.412538	-0.05155	0.120968	-0.14631
6.2	0.114159	0.28681	0.157455	0.450361	-0.4002	-0.25172	0.424474	0.025332	0.182223	-0.17159
6.25	-0.45338	0.128305	0.095999	0.450172	-0.39551	-0.39324	0.310334	0.059187	0.442164	-0.10378
6.3	-0.41859	-0.03016	0.102402	0.625291	-0.25888	-0.62723	0.339064	0.093461	0.485655	-0.03327
6.35	-0.06673	-0.06641	0.066846	0.547195	0.552592	-0.59086	0.523482	0.147928	0.244514	-0.02339
6.4	0.082901	-0.06052	-0.04751	0.080032	0.895607	-0.27066	0.581034	0.199618	0.172051	-0.01578
6.45	0.194665	0.119104	-0.00074	-0.16202	0.601495	-0.06561	0.551269	0.200944	0.20011	0.05641
6.5	0.260029	0.182613	0.313687	-0.33792	0.454629	0.188346	0.455876	-0.06869	0.158575	0.213833
6.55	0.289659	0.287609	0.44358	-0.37501	0.555098	0.343167	0.085048	-0.2805	-0.03213	0.338092
6.6	-0.0093	0.36499	0.284447	0.0761	0.559793	0.501476	0.024578	-0.45461	-0.11759	0.470238
6.65	-0.57129	0.337522	0.226814	0.368833	0.329709	0.317238	0.667009	-0.55329	-0.06529	0.339344
6.7	-0.69912	0.243023	0.084667	0.602238	0.111107	-0.02711	0.81502	-0.48687	0.004095	0.191145
6.75	-0.78384	0.096998	0.021729	0.551873	-0.26927	-0.11277	0.448126	-0.46486	0.135238	0.342818
6.8	-0.86603	0.041143	0.062629	-0.21865	-0.41472	-0.06068	0.283418	-0.53379	0.227937	0.570385
6.85	-1.01056	-0.00375	0.021949	-0.64084	0.140162	0.042466	0.265494	-0.47933	0.344379	0.51094
6.9	-0.66438	-0.10987	0.147896	-0.74904	0.356191	0.081669	0.387778	-0.2109	0.434605	0.398111
6.95	0.132301	-0.06702	0.25392	-0.74204	0.195163	0.139248	0.67777	-0.1604	0.576322	0.312132
7	0.476966	-0.11685	-0.00951	-0.19701	0.264035	0.173621	0.759967	-0.213	0.537314	0.332495
7.05	0.845264	-0.21219	-0.2333	0.095358	0.754119	0.101212	0.493917	-0.18361	0.127069	0.491372
7.1	0.948438	-0.21681	0.182556	0.030909	0.956047	0.018868	0.27554	0.157588	-0.11289	0.577502
7.15	0.947778	-0.19081	0.51084	-0.05163	1.1214	-0.06529	-0.03289	0.212609	-0.24881	0.556308
7.2	0.623134	-0.21212	0.461106	-0.25484	1.23115	-0.1395	-0.11256	-0.07735	-0.22674	0.427528
7.25	0.061439	-0.45159	0.436389	-0.29205	1.17562	-0.13345	0.124224	-0.22823	-0.20093	0.402212
7.3	-0.24109	-0.53388	0.068616	0.234992	1.06812	-0.0326	0.149021	-0.28474	-0.06248	0.4344
7.35	-0.45754	-0.24889	-0.20759	0.645927	0.726545	-0.10654	-0.2842	-0.26226	0.313986	0.47469
7.4	-0.38713	-0.15457	0.005476	0.914115	0.537855	-0.42813	-0.50491	-0.11972	0.323298	0.595207
7.45	-0.20211	-0.14655	0.130647	0.96137	0.326577	-0.62442	-0.37733	-0.0359	0.223142	0.518781
7.5	-0.14229	-0.16925	0.11204	0.674043	0.079018	-0.59415	-0.14782	0.047015	0.292985	0.344926
7.55	-0.18191	-0.18158	0.115585	0.43612	-0.39569	-0.38016	0.285358	0.110368	0.246087	-0.02961
7.6	-0.52105	-0.16596	0.099003	0.542201	-0.55953	-0.24071	0.379715	0.234468	0.202273	-0.30284
7.65	-0.97431	-0.14514	0.15316	0.585596	-0.3156	-0.0895	-0.09859	0.11612	0.158212	-0.00536
7.7	-0.6859	-0.12552	0.45819	0.178932	-0.0859	0.052473	-0.23016	-0.29482	0.028988	0.284941
7.75	-0.07084	-0.07325	0.619983	0.023802	0.648948	0.075221	0.100187	-0.29967	0.037993	0.398372
7.8	-0.00083	-0.01861	0.36264	-0.11752	0.860733	-0.08672	0.305585	0.036703	0.115323	0.44622
7.85	-0.04555	0.040692	0.185444	-0.28244	0.592748	-0.28896	0.476044	0.134005	0.214871	0.111381
7.9	-0.21956	-0.03891	0.475803	-0.31355	0.408397	-0.15605	0.393921	0.234709	0.147247	-0.18074
7.95	-0.35014	-0.31677	0.69786	-0.37289	0.232348	0.054539	-0.03018	0.279237	-0.01276	-0.14178
8	-0.31584	-0.35583	0.391035	-0.53583	0.189469	-0.00134	-0.1625	0.222332	0.056044	-0.02894
8.05	-0.21813	-0.21211	0.080614	-0.56785	0.265902	-0.0861	0.056061	0.16712	0.302057	0.009738
8.1	-0.21826	-0.14227	0.174836	-0.72344	0.180245	-0.20065	0.047736	0.04759	0.322365	-0.02236
8.15	-0.20258	-0.18519	0.321267	-0.86599	-0.12542	-0.46508	-0.35377	-0.07744	0.014637	-0.06256
8.2	-0.24098	-0.21169	0.439773	-0.84686	-0.18301	-0.41203	-0.55795	-0.24474	-0.26668	0.026725
8.25	-0.29147	-0.12268	0.463989	-0.8244	0.031507	-0.23968	-0.58994	-0.19288	-0.2646	-0.41091
8.3	0.001256	-0.14084	-0.07759	-0.36574	0.141203	-0.2918	-0.56278	-0.00642	0.011777	-0.65745
8.35	0.32877	-0.16086	-0.53129	0.17489	0.150475	-0.3713	-0.38209	0.039218	0.552997	-0.27823
8.4	0.138954	-0.17786	-0.44069	0.237321	0.13497	-0.35766	-0.27744	0.014296	0.526752	-0.17394
8.45	-0.21853	-0.26823	-0.32153	0.084621	0.084247	-0.32208	-0.20472	-0.14054	0.057263	-0.05211
8.5	-0.55498	-0.2348	-0.10285	-0.09114	0.121797	-0.36369	-0.21469	-0.41767	-0.2798	0.04428
8.55	-0.78261	-0.00403	0.196121	-0.25384	0.324573	-0.4201	-0.39965	-0.33321	-0.5658	0.168253
8.6	-0.22567	0.262063	0.233741	-0.22222	0.467085	-0.26803	-0.52832	-0.06635	-0.57903	0.153223
8.65	0.41177	0.108644	0.163407	-0.12393	0.558163	-0.16841	-0.52428	-0.06301	-0.53305	-0.16113
8.7	0.034372	-0.17272	0.280997	-0.17725	0.501148	-0.37652	-0.54948	-0.11951	-0.39315	-0.29045
8.75	-0.51573	-0.14203	0.256455	-0.28511	0.236129	-0.49724	-0.71551	0.030847	0.053749	-0.15198
8.8	-0.43064	0.040932	-0.03632	-0.32889	0.019395	-0.19865	-0.75439	0.307181	0.380509	0.015498
8.85	-0.28961	0.134221	-0.2313	-0.32144	-0.24466	0.449527	-0.74723	0.17643	0.380684	0.28162
8.9	-0.69294	0.003365	-0.1907	-0.15853	-0.26994	0.418695	-0.57207	-0.1179	0.224897	0.425354
8.95	-1.01216	-0.32055	-0.06683	0.047418	-0.00422	-0.16087	-0.15036	-0.15819	-0.18492	0.601549
9	-0.5697	-0.40962	0.399362	0.147117	0.033178	-0.31717	-0.01356	-0.11995	-0.38452	0.471914
9.05	-0.0641	-0.17913	0.825382	0.135342	-0.06489	-0.31444	0.055506	-0.06817	-0.33196	0.149655
9.1	0.020112	-0.08575	0.300862	-0.0803	-0.13943	-0.21182	-0.03822	0.047369	-0.38437	0.0649
9.15	0.035501	-0.11507	-0.21819	-0.3023	-0.16307	-0.16846	-0.41853	-0.05618	-0.3789	-0.04535
9.2	-0.12115	-0.06454	0.038676	-0.22818	-0.16236	-0.14068	-0.41003	-0.21798	-0.30525	-0.14271
9.25	-0.29089	0.324004	0.34407	-0.16934	-0.0026	-0.01764	-0.20174	-0.12824	-0.06739	-0.44663
9.3	-0.33908	0.477651	0.375995	0.047421	0.012766	0.114912	-0.2287	0.016695	0.046066	-0.37763
9.35	-0.44367	0.392171	0.475936	0.513394	-0.01432	0.209517	-0.35006	0.016507	0.131583	0.026453
9.4	-0.63534	0.224408	0.262019	0.261977	-0.05048	0.15223	-0.38596	-0.03491	0.497799	0.080321
9.45	-0.79037	0.04392	-0.12087	-0.06278	-0.07644	0.048326	-0.44277	-0.14887	0.961168	0.071268
9.5	-0.51806	-0.07624	0.033434	0.160791	-0.21283	0.049148	-0.52246	-0.33194	0.655195	0.106083
9.55	-0.23255	-0.20256	0.224555	0.456846	-0.43689	0.067801	-0.51847	-0.38889	0.072138	0.077482
9.6	-0.26699	-0.14619	-0.06708	0.425574	-0.4094	0.003068	-0.49459	-0.41509	-0.0633	-0.0178
9.65	-0.18962	0.104954	-0.2846	0.137383	-0.03277	-0.09092	-0.58895	-0.4059	0.088469	-0.23277
9.7	0.340567	0.194127	-0.2314	-0.29859	0.194499	0.049981	-0.61809	-0.34503	0.033654	-0.37239
9.75	0.714028	0.268345	-0.1453	-0.64908	0.347817	0.35982	-0.58465	-0.25566	-0.19116	-0.62798
9.8	0.337289	0.219792	-0.03426	-0.5126	0.407902	0.444805	-0.42842	-0.17957	-0.11073	-0.42913
9.85	-0.16858	-0.1202	0.09701	-0.37585	0.346335	0.572023	-0.2614	-0.31383	-0.06556	0.035318
9.9	-0.61238	-0.20322	-0.05561	-0.47092	0.252952	0.570743	-0.27962	-0.44065	-0.20857	0.124037
9.95	-0.83388	0.289199	-0.308	-0.57747	0.036562	0.531876	-0.44164	-0.2658	-0.13591	0.168
10	-0.68853	0.412691	-0.15138	-0.4768	-0.00822	0.503401	-0.49984	-0.08316	0.082664	-0.04285
10.05	-0.51685	0.080465	0.078546	-0.31983	0.074311	0.445696	-0.63661	-0.20229	0.137992	-0.47615
10.1	-0.41157	-0.01076	-0.28971	-0.43054	0.10057	0.217477	-0.69783	-0.34825	0.104833	-0.37196
10.15	-0.26016	0.063086	-0.8963	-0.52797	0.085366	-0.15422	-0.6065	-0.23255	0.029854	-0.18377
10.2	0.0676	0.146609	-0.75335	-0.44759	0.119798	-0.19088	-0.58111	-0.09355	-0.1574	-0.22065
10.25	0.321393	0.220894	-0.4949	-0.44266	0.286204	-0.1721	-0.74362	-0.02381	-0.39399	-0.24677
10.3	0.743794	0.114194	-0.25876	-0.23295	0.259139	-0.22059	-0.72581	0.027148	-0.36652	-0.15163
10.35	0.97123	-0.31523	0.155024	0.137364	0.129526	-0.27919	-0.52551	0.036014	-0.2361	-0.06094
10.4	0.323919	-0.37697	-0.07223	0.019243	0.082755	-0.29025	-0.30021	0.060511	-0.20887	0.147313
10.45	-0.22382	0.041545	-0.47376	-0.17339	0.21399	-0.29212	0.023243	0.064376	-0.11767	0.346487
10.5	-0.08271	0.271549	-0.42581	-0.11396	0.215206	-0.46294	-0.02851	0.056522	-0.02461	0.187977
10.55	-0.0066	0.199641	-0.27306	0.044357	0.172033	-0.80114	-0.26886	-0.03774	-0.18616	0.053832
10.6	-0.34302	0.187843	-0.00974	-0.21479	0.305836	-0.6432	-0.24005	-0.13508	-0.45896	0.103962
10.65	-0.56923	0.335789	0.325275	-0.65589	0.679791	-0.28051	-0.28106	-0.34134	-0.61551	0.15209
10.7	-0.44161	0.172133	0.201345	-0.72231	0.786869	-0.29175	-0.24845	-0.45841	-0.25542	0.078865
10.75	-0.3137	0.015477	-0.15116	-0.6825	0.684564	-0.39009	-0.18476	-0.15135	0.126397	0.019051
10.8	-0.09672	0.06644	0.130875	-0.47431	0.705105	-0.32138	-0.2637	0.085928	0.253309	0.017301
10.85	0.089749	-0.00952	0.699689	-0.21632	0.91759	-0.18152	-0.34332	0.187251	0.380571	0.04607
10.9	0.39278	0.033046	0.645772	-0.25271	0.99133	-0.01247	-0.49929	0.199981	0.232313	0.245513
10.95	0.529802	0.441698	0.437336	-0.35801	0.999468	0.230856	-0.77557	-0.08632	-0.03502	0.447478
11	0.350793	0.678412	0.311371	-0.42244	0.887038	0.140517	-0.81666	-0.22984	-0.00974	0.862331
11.05	0.228937	0.624274	0.228255	-0.35929	0.781477	-0.2802	-0.69395	-0.09424	0.066555	1.15832
11.1	-0.22821	0.586109	0.419499	-0.44839	0.70545	-0.23206	-0.42553	0.040377	0.116238	1.11604
11.15	-0.55413	0.657517	0.776079	-0.50115	0.680888	0.164292	-0.07826	0.455914	0.209395	1.10455
11.2	-0.19777	0.66246	0.828769	-0.38565	0.691901	0.210669	0.060496	0.638591	0.334185	1.07952
11.25	0.149918	0.266882	0.831853	-0.24223	0.733268	0.146577	0.085137	0.393019	0.320078	1.06421
11.3	0.601859	0.166558	0.962994	-0.26515	0.662785	0.176458	-0.0241	0.238877	0.369877	1.09042
11.35	0.750143	0.513926	1.14783	-0.23077	0.500909	0.430511	-0.16079	0.253914	0.531642	1.17663
11.4	0.311847	0.650372	0.947328	0.084597	0.645879	0.384088	-0.05114	0.264702	0.447574	0.962522
11.45	0.130327	0.795815	0.479045	0.769025	0.91106	0.084155	0.06441	0.276159	0.284019	0.957456
11.5	0.317447	0.948393	0.270085	0.730037	0.772637	0.10358	0.089689	0.275237	0.020929	1.47892
11.55	0.363307	1.14966	0.335602	0.36073	0.062297	0.211636	0.038042	0.118867	-0.23427	1.69466
11.6	0.323152	1.14225	0.601468	0.109562	-0.03609	0.368488	0.01557	0.03636	-0.10992	1.18538
11.65	0.181161	0.750272	1.12065	-0.01135	0.236934	0.505179	-0.13373	0.021216	0.091015	0.910712
11.7	-0.6649	0.349929	1.20142	-0.02555	0.286942	0.511294	-0.32652	0.006229	0.262217	0.764961
11.75	-0.99984	-0.04196	0.638777	-0.06686	0.125528	0.265218	-0.38798	0.156316	0.413587	0.657577
11.8	-0.49572	-0.15099	0.630075	-0.02437	0.12853	0.004923	-0.02763	0.272394	0.302425	0.736398
11.85	-0.18477	-0.03571	1.13265	0.179575	0.306301	-0.28518	0.544178	0.60576	0.156588	0.95635
11.9	0.170469	-0.1199	1.61245	0.315658	0.515234	-0.32524	0.439156	0.637678	0.196338	1.31925
11.95	0.238202	0.116542	2.36854	0.276817	1.01827	-0.18256	-0.18251	0.383969	0.271886	1.40509
12	-0.08951	0.548808	2.28997	0.224898	0.99768	-0.08824	-0.33647	0.31047	0.190692	1.31927
12.05	-0.208	0.795695	1.4556	0.331294	0.652627	0.030545	-0.10142	0.481962	0.082768	1.22031
12.1	-0.07558	0.896971	1.24316	0.44632	0.579107	0.214421	0.239726	0.585741	0.168209	1.19682
12.15	-0.01791	0.942734	1.46145	0.566819	0.417879	0.122375	0.589503	0.633944	0.301231	1.38897
12.2	-0.04266	0.82211	1.43539	0.84821	0.587638	-0.05253	0.438597	0.671628	0.511919	1.67235
12.25	-0.0087	0.310394	0.976857	1.1904	1.16228	-0.05796	-0.09527	0.674653	0.74724	1.66598
12.3	0.265393	0.078414	0.804158	1.10113	1.31423	-0.1387	0.110195	0.667444	0.706689	1.66318
12.35	0.48676	0.515206	0.856895	0.652211	1.37123	-0.14058	0.698516	0.646755	0.660742	1.65136
12.4	0.507016	0.760199	1.42426	0.499313	1.35556	0.084183	0.74585	0.624076	0.698802	1.33141
12.45	0.558332	0.626111	2.25309	0.637209	1.28762	0.389456	0.702959	0.566365	0.784419	1.31099
12.5	0.672668	0.578375	2.021	0.862648	1.33109	0.316479	0.421318	0.598095	0.820329	1.84675
12.55	0.623733	0.667542	1.95313	1.23359	1.49763	-0.04153	0.083974	0.831954	0.838042	2.04446
12.6	0.266755	0.760866	1.99175	1.186	1.47836	-0.08118	0.145025	0.905595	0.653087	2.49529
12.65	0.059957	0.997802	1.96769	0.565921	1.30827	0.232725	0.437983	0.902286	0.431283	2.96145
12.7	-0.32649	1.06909	1.9971	0.550828	1.0881	0.50156	0.467196	0.881693	0.619612	3.32743
12.75	-0.36906	1.02352	1.89344	1.46561	0.810815	0.526026	0.236601	0.845183	0.958279	3.17284
12.8	0.217739	0.980155	1.85203	1.99029	0.699662	0.415769	0.104547	0.856022	0.805915	2.69995
12.85	0.515002	0.584052	2.04639	2.23333	0.657243	0.314717	0.087792	0.923449	0.456721	2.46664
12.9	0.708352	0.446147	2.21923	2.13253	0.951798	0.204571	0.142091	0.934548	0.453249	2.31052
12.95	0.676529	0.874561	2.14489	1.4104	1.61691	0.082434	0.248382	0.957849	0.521613	2.29401
13	0.667472	1.10818	2.18583	1.08016	1.5638	-0.01421	0.426108	0.927522	0.774505	2.31912
13.05	0.669019	1.07206	2.46168	1.34641	1.14314	-0.06188	0.648127	0.800387	1.13092	2.42746
13.1	0.873685	1.10824	2.32772	1.5131	1.02899	0.047915	0.662132	0.755979	1.10729	2.56888
13.15	0.772319	1.11943	2.11291	1.49818	1.16002	0.245787	0.666704	0.654164	1.07643	2.72423
13.2	0.475558	1.05839	2.23319	1.47144	1.25816	0.333916	0.868215	0.612712	1.0547	2.79887
13.25	0.383825	1.25653	2.31284	1.03909	1.28535	0.44831	1.11713	0.53318	1.03324	2.53349
13.3	0.536995	1.29895	2.31698	0.923224	1.36431	0.610483	0.886818	0.630176	1.10127	2.43571
13.35	0.498778	1.01759	2.31097	1.29358	1.61686	0.57255	0.219001	0.873108	1.15753	2.34623
13.4	0.355151	0.968223	2.45006	1.54313	1.77202	0.576435	-0.07425	0.987561	1.13622	1.96257
13.45	0.154126	1.1078	2.91228	1.9502	1.87068	0.520776	-0.14441	1.08562	1.13054	2.095
13.5	-0.30964	1.24398	3.02776	2.13451	1.92696	0.370033	0.0918	1.16503	1.11868	2.49161
13.55	-0.17816	1.23429	3.04726	1.82439	1.89062	0.277997	0.515986	1.20896	1.1124	2.5802
13.6	0.893341	1.14592	2.86306	1.7777	1.97259	0.269728	0.549988	1.03499	1.20883	2.75571
13.65	1.11818	1.27992	2.52563	2.18236	2.02989	0.455172	0.424029	0.711068	1.41948	2.90149
13.7	0.851124	1.4032	2.49364	2.24243	1.96951	0.481051	0.384494	0.619836	1.5465	2.8093
13.75	0.952957	1.35675	2.93946	2.30986	1.81629	0.600163	0.441869	0.670701	1.51331	3.04109
13.8	1.66116	1.34322	3.081	2.43033	1.75265	0.667936	0.575345	0.792251	1.64988	3.44918
13.85	1.65802	1.44613	2.78253	2.12005	1.60712	0.54728	0.792399	0.955712	1.8691	3.03471
13.9	1.07453	1.57966	2.76027	1.98819	1.66222	0.571584	0.77312	0.897491	1.59771	2.40266
13.95	0.796676	1.61055	2.90528	2.20876	1.75011	0.784235	0.561983	0.733085	1.21225	2.75408
14	0.393083	1.52473	2.98032	2.4074	1.53567	1.04702	0.496514	0.71502	1.32402	3.02528
14.05	0.227083	1.25236	2.95545	2.45427	1.01846	1.23317	0.390695	0.742701	1.57529	2.49666
14.1	0.035188	1.15974	2.84167	2.64252	1.01088	1.20015	0.676366	0.73242	1.50854	2.2826
14.15	0.139768	1.21477	2.7742	2.67447	1.14211	0.978267	1.04145	0.718637	1.36515	2.22774
14.2	0.421503	1.31512	2.93139	2.49528	1.21603	0.799561	0.838473	0.840929	1.34583	2.08517
14.25	0.345335	1.5355	3.01836	2.44403	1.25376	0.719539	0.408496	1.04905	1.4336	2.39852
14.3	-0.00196	1.7632	2.88091	2.64897	1.36747	0.684958	0.58678	1.15659	1.4754	2.68043
14.35	-0.02598	1.7025	3.11932	3.26475	1.5719	0.478004	0.957852	1.30478	1.69698	2.37793
14.4	0.100476	1.36733	3.54694	3.30188	1.64357	0.271931	0.999489	1.29475	1.78555	2.2109
14.45	0.260771	1.19734	3.91822	3.05925	1.78466	0.421033	1.02758	1.17546	1.52673	2.57054
14.5	0.589506	1.34724	4.07436	2.87736	1.9062	0.598099	0.756697	0.974854	1.26987	2.91304
14.55	0.667243	1.37462	3.78424	2.44109	2.05446	0.779687	0.223142	0.790126	1.31412	3.21468
14.6	0.642578	1.64221	3.3184	2.28874	1.9562	0.915447	0.206531	0.973754	1.43498	3.50726
14.65	0.704615	1.94265	3.16354	2.60874	1.67226	0.596585	0.570119	1.2575	1.20271	3.60676
14.7	0.876659	1.67234	3.25887	2.84656	1.61743	0.350639	1.03911	1.04202	0.925211	3.55301
14.75	0.791459	1.22294	3.64542	3.03619	1.69413	0.280235	1.36319	0.754067	0.80402	3.58232
14.8	0.742771	1.08167	3.91052	2.95799	1.5376	0.234698	1.02364	0.882624	0.790966	3.63612
14.85	0.736181	1.02843	3.92289	2.67945	1.27116	0.341506	0.577879	1.04496	0.889111	3.43405
14.9	0.885277	1.03645	3.83189	2.78982	1.4231	0.445318	0.654503	1.16952	1.20849	3.42865
14.95	0.998256	1.30865	3.45826	3.2786	1.77087	0.453284	0.732764	1.30534	1.42831	4.06092
15	1.12152	1.5274	3.42642	3.41396	1.74552	0.502217	0.75633	1.55094	1.29393	4.27133
15.05	1.13876	1.61135	3.82244	3.04691	1.63688	0.901514	0.744824	1.80469	1.05029	3.76554
15.1	1.08307	1.60431	3.89952	2.85716	1.58933	1.17241	0.565301	1.82272	1.04736	3.37044
15.15	0.936703	1.53619	3.54612	2.949	1.44033	1.03998	0.479996	1.81692	1.14104	2.99252
15.2	0.675609	1.2935	3.39741	3.17745	1.48314	0.865968	0.61667	1.81015	1.09508	2.93731
15.25	0.934255	0.796064	3.20616	3.26205	1.52859	0.62468	0.697111	1.82198	0.887105	3.54857
15.3	1.75227	0.732723	2.98394	3.23876	1.57897	0.502957	0.982429	1.85706	0.586458	3.58681
15.35	1.92455	1.01376	3.28045	2.97521	1.63212	1.01056	1.35045	1.89463	0.648824	3.54176
15.4	1.81502	1.25816	3.60842	2.74048	1.67449	1.3675	1.21504	1.85193	1.04666	3.60847
15.45	1.72014	1.52607	3.27591	2.75042	1.71903	1.44516	0.983401	1.76261	1.36707	3.83614
15.5	1.63042	1.73942	3.1096	3.22511	1.7251	1.38475	1.1015	1.56685	1.41973	3.91903
15.55	1.57798	1.87516	3.23295	3.40262	1.69695	1.15687	1.32519	1.43488	1.20531	3.92763
15.6	1.57028	1.66563	3.56909	3.48218	1.77394	1.10131	1.14075	1.37198	1.36644	3.92365
15.65	1.15326	1.38489	4.07666	3.46904	1.89628	1.07185	0.651941	1.30884	1.79941	3.64058
15.7	0.343588	1.1683	4.10767	3.22465	1.98236	0.969133	0.523508	1.23886	2.01687	3.54888
15.75	0.424004	0.886466	4.01072	3.35796	2.08419	1.09166	0.630189	1.15353	2.10119	3.29706
15.8	0.961094	0.809962	4.1085	3.72233	2.14631	1.26097	0.954011	1.11414	2.16865	3.17747
15.85	1.04556	0.645463	4.47793	3.84797	2.22807	1.38951	1.23776	1.11835	2.12676	2.9657
15.9	1.02824	0.599276	4.96031	3.97632	2.22451	1.27781	1.31181	1.21517	2.22139	3.04318
15.95	1.11587	1.02684	4.78463	4.32834	2.12618	0.693042	1.39069	1.33652	2.1085	3.51211
16	1.32609	1.40203	4.1449	4.42756	2.00865	0.457254	1.16622	1.58213	1.51748	3.57129
16.05	1.5372	1.62849	3.84285	3.95671	1.88777	0.963767	0.85786	1.74938	1.25798	3.27013
16.1	1.91396	1.73381	3.92977	3.65271	1.72905	1.3085	0.998259	1.89359	1.34743	3.19552
16.15	1.72023	1.69223	4.13	3.7748	1.55016	1.25137	1.29865	2.00252	1.59201	3.39895
16.2	1.22474	1.54463	4.20736	4.05362	1.68659	1.04409	1.16636	2.00882	1.81191	3.46561
16.25	0.90712	1.24573	4.28109	3.9345	1.9153	0.632035	0.82176	1.95064	1.84681	3.47686
16.3	0.600113	1.2813	4.29647	3.81243	2.04894	0.529613	0.618855	1.66062	1.75561	3.3845
16.35	0.676555	1.57047	4.30171	3.914	2.12583	0.905194	0.443435	1.48584	1.71742	3.17612
16.4	0.980223	1.64821	4.31101	3.86248	2.11385	1.11963	0.759901	1.5121	1.83848	3.07551
16.45	0.948984	1.74186	4.02106	3.95699	2.06217	0.956634	1.19525	1.60421	1.90446	2.96505
16.5	0.82537	1.79417	3.45546	3.85667	1.87053	0.821846	1.01969	1.71051	1.86069	3.02668
16.55	0.672118	1.43786	3.85973	3.42928	1.62924	0.744819	0.672089	1.7115	1.67312	3.21148
16.6	0.481335	1.44079	4.88322	3.2257	1.39583	0.695689	0.579683	1.46981	1.46963	3.56486
16.65	0.932859	1.77147	5.20423	3.43308	1.24405	0.528875	0.630389	1.35761	1.42058	4.27289
16.7	1.5703	1.72471	4.87839	3.67331	1.64842	0.374966	0.862611	1.45483	1.45515	4.53937
16.75	1.1227	1.69723	4.41595	4.55114	2.31674	0.620033	1.06545	1.50017	1.33226	4.70439
16.8	0.392005	1.69728	4.03168	4.9037	2.2737	0.970586	0.957507	1.50089	0.930585	4.39873
16.85	0.951586	1.89621	3.86905	4.76547	2.15715	0.832246	0.822447	1.44486	0.801076	3.58439
16.9	1.8572	1.79262	4.041	4.74295	2.12447	0.809074	0.778371	1.28884	0.939201	3.33166
16.95	1.46485	1.25723	4.55907	4.30735	2.07757	0.969809	0.990851	1.15332	0.976889	3.39716
17	0.67207	1.25303	4.83568	3.93607	2.0692	0.932398	1.13765	0.855932	1.12062	3.55036
17.05	0.598778	1.5426	4.46139	3.99938	2.08242	0.862222	0.97842	0.698367	1.18938	3.66762
17.1	0.591575	1.66442	4.06256	4.02651	1.93442	0.705809	0.613543	0.676431	1.11228	3.42689
17.15	0.866525	1.62063	3.82868	3.79228	1.75825	0.441182	0.558882	0.72422	0.988228	3.10764
17.2	1.14614	1.48472	3.65853	3.62631	1.85209	0.272028	0.64828	0.841195	1.00141	3.17221
17.25	0.881453	1.51074	3.7126	4.06596	1.99332	0.538383	0.732046	0.95923	1.03552	3.49735
17.3	0.491489	1.43751	3.7392	4.58221	2.02394	0.917501	1.10854	1.28973	0.869865	3.66672
17.35	0.349793	1.21701	3.55706	4.66014	1.99456	0.781056	1.2766	1.51041	0.861173	3.8359
17.4	0.302145	1.08657	3.66014	4.20992	1.74873	0.414677	0.966839	1.72363	1.126	3.82073
17.45	0.358669	1.11155	4.48327	3.96996	1.42669	0.318166	0.683035	1.63808	1.2542	3.94656
17.5	0.499152	1.26769	4.86379	3.72227	1.21656	0.253086	0.700518	1.11635	1.19667	3.999
17.55	0.737414	1.48138	4.34825	4.03881	1.04004	0.16857	0.846306	0.977426	1.24632	3.89296
17.6	0.8916	1.33097	3.89497	4.49034	0.922538	0.134626	0.878104	0.990034	1.44843	3.53077
17.65	0.789866	0.894136	3.79975	4.43333	0.808102	0.101795	0.560109	1.0361	1.52449	3.13078
17.7	0.731629	0.783093	3.63099	4.20034	0.912512	0.09337	0.183553	1.20164	1.44826	3.01206
17.75	0.467244	0.852164	3.84522	3.8484	1.03066	0.219935	0.184532	1.17754	1.36275	2.83439
17.8	0.139507	0.812653	4.21619	3.42849	0.918044	0.552389	0.494729	0.911729	1.15169	2.86177
17.85	0.054565	0.905905	4.20335	3.37708	0.731715	1.02403	0.794125	0.833209	1.03095	2.92471
17.9	0.015962	1.11478	3.96836	3.87126	0.663166	1.4683	0.87368	0.84703	0.795557	2.73674
17.95	0.216888	1.38674	3.79632	4.40267	0.536505	1.30873	0.852699	0.791636	0.752188	2.88703
18	0.494336	1.47324	3.60128	4.67639	0.418615	0.964829	0.546882	0.612952	0.950203	3.45388
18.05	0.819926	1.31974	3.33551	4.73887	0.294694	0.788631	0.456194	0.557962	1.04281	3.60728
18.1	1.05017	0.904969	3.19927	4.30539	0.084153	0.746024	0.716658	0.549369	0.924427	3.47634
18.15	0.582902	0.349174	3.3838	3.96051	-0.0911	0.913556	0.997797	0.636433	0.814498	3.43357
18.2	0.172047	0.329203	3.74409	4.01566	0.119744	1.40147	0.947877	0.827655	0.506354	3.03544
18.25	0.652657	0.610598	3.78886	4.13471	0.438354	1.55586	0.692533	0.831704	0.395677	2.7321
18.3	1.15292	0.712754	3.67666	4.302	0.538385	1.22458	0.321678	0.745327	0.77098	2.84764
18.35	0.792908	0.745157	3.22824	3.93141	0.539229	1.06583	0.099624	0.753324	0.958159	2.97546
18.4	0.319674	0.876396	2.85848	3.37058	0.38373	0.864215	0.361615	0.881345	0.980184	3.03113
18.45	0.710741	1.19005	3.14201	3.68547	0.221915	0.684299	0.583049	0.819201	0.819856	2.98323
18.5	1.16714	1.30342	3.49102	3.87368	0.229011	0.53783	0.664005	0.679752	0.518408	2.83864
18.55	1.25774	1.27757	3.47951	4.00981	0.247427	0.558622	0.841054	0.669945	0.567601	2.77039
18.6	1.23029	1.17395	3.25085	4.42778	0.295426	0.72077	0.401716	0.699068	0.54155	2.60827
18.65	0.646048	1.04395	2.94035	4.48073	0.362908	0.822569	0.128344	0.78675	0.476415	2.53926
18.7	0.04423	1.12638	2.51619	4.73853	0.371834	0.85252	0.215806	0.957799	0.491364	2.60619
18.75	-0.35753	1.37901	2.66899	4.9086	0.32578	0.818731	0.403895	0.931019	0.514174	2.6765
18.8	-0.56994	1.35098	2.85161	4.60602	0.112046	0.857601	0.496053	0.797717	0.746928	2.77824
18.85	0.482826	1.28329	2.82284	4.22695	-0.06873	0.961871	0.437715	0.749951	0.84104	2.91813
18.9	1.39566	1.15512	2.97554	4.02736	0.020159	1.10239	0.35946	0.672273	0.489654	3.04608
18.95	0.67056	1.07482	2.95022	4.02511	0.182495	1.05117	0.40932	0.461621	0.287954	3.11565
19	0.030408	0.955608	2.70469	4.0118	0.303255	0.721487	0.606525	0.184627	0.440976	3.10606
19.05	0.026545	0.756731	2.80615	3.85569	0.350613	0.489677	0.77099	0.335396	0.495364	2.92201
19.1	0.008659	0.769559	3.16256	3.19332	0.19824	0.132937	0.750139	0.672273	0.476551	2.61714
19.15	-0.01363	0.662249	3.06263	2.8462	0.053624	0.073153	0.478315	0.995954	0.479176	2.48245
19.2	0.0687	0.689281	2.74343	2.80332	-0.09632	0.138032	0.188287	1.28538	0.696118	2.53307
19.25	0.406448	0.779468	2.72283	3.1428	-0.23341	0.311263	0.351692	1.00033	1.00864	2.67269
19.3	0.663897	0.580531	2.81849	3.7548	-0.03507	0.825976	0.913116	0.528422	1.20999	2.79324
19.35	0.752037	0.526672	2.72329	4.03524	0.23073	0.8539	1.1612	0.542448	1.1859	2.70663
19.4	0.820496	0.868693	2.64964	3.90359	0.38068	0.682125	0.701525	0.655688	0.946108	2.52819
19.45	0.625447	0.899302	2.56685	3.46271	0.489562	0.677129	0.157992	0.706225	0.704302	2.46667
19.5	0.395796	0.652477	2.42534	2.90902	0.386711	0.721714	0.11772	0.758733	0.3971	2.0993
19.55	0.28444	0.356655	2.47507	2.7881	0.204138	0.672739	0.22438	0.709178	0.197688	1.93382
19.6	0.21352	0.255117	2.51721	2.68584	0.087528	0.361651	0.38581	0.627328	0.221157	1.88639
19.65	0.11373	0.344102	2.36048	2.50396	-0.0127	0.177049	0.298317	0.481198	0.472231	2.018
19.7	0.09356	0.677678	2.03864	2.43165	-0.068	-0.09434	-0.09834	0.336259	0.819544	2.31882
19.75	0.423399	0.967957	2.06522	2.36611	-0.09763	-0.09526	-0.35137	0.518975	1.0057	2.169
19.8	0.598081	0.883149	2.5389	2.57237	-0.07955	0.207936	-0.25848	0.720404	1.11473	1.72223
19.85	-0.10557	0.80003	2.82059	2.59824	-0.06769	0.255245	-0.08284	0.672684	1.19758	1.59109
19.9	-0.46214	0.636069	2.80997	2.54267	-0.11979	0.199936	-0.06944	0.586704	1.06587	1.55797
19.95	0.076171	0.313293	2.39441	2.57932	-0.17052	0.084787	-0.2343	0.403916	0.976783	1.8217
20	0.413987	0.383489	1.76847	2.38448	-0.13512	-0.21625	-0.50643	0.251128	0.98892	2.48602
