# Supplementary material for: Diversity of neurovascular coupling dynamics along vascular arbors in layer II/III somatosensory cortex
Source: Commun Biol. 2021 Jul 9;4:855. doi: 10.1038/s42003-021-02382-w (PMC8270975; doi:10.1038/s42003-021-02382-w)
Supplement: Supplementary file 17 — Supplementary Data 15 [file 42003_2021_2382_MOESM17_ESM.xlsx]

## Sheet: Feuil1
FIGURE 4E PEARSONS						FIGURE 4H PEARSONS
vascular arbour	RBC	Dilation				RBC Prediction		Dilation Prediction
C1	0,6286	0,9785				AWK TF	Anesth TF	AWK TF	Anesth TF
C2	0,8525	0,9052				0.8706	0.3102	0.9218	0.4311
C3	0,9706	0,9152				0.9128	0.6251	0.9324	0.809
C4	0,9565	0,9936				0.8702	0.5073	0.966	0.6111
C5	0,7673	0,9486				0.6854	0.6499	No data	No data
C6	0,7384	0,8802				0.8167	0.0881	0.9121	0.3612
C7	0,7206	0,9458				0.9077	0.2657	0.8463	0.3724
C8	0,8858	0,951
C9	0,8212	0,9127
C10	0,9494	0,9074				FIGURE 4I SLOPES
						RBC Prediction		Dilation Prediction
						AWK TF	Anesth TF	AWK TF	Anesth TF
						2.5049	1.5427	3.9041	1.7411
						2.5687	1.4853	4.0066	1.7278
						1.4781	1.261	1.8092	1.2067
						2.9436	1.3849	No data	No data
						2.1889	1.4815	3.0176	1.6232
						2.1322	1.3802	3.6244	1.4923
