# Supplementary material for: Diversity of neurovascular coupling dynamics along vascular arbors in layer II/III somatosensory cortex
Source: Commun Biol. 2021 Jul 9;4:855. doi: 10.1038/s42003-021-02382-w (PMC8270975; doi:10.1038/s42003-021-02382-w)
Supplement: Supplementary file 18 — Supplementary Data 16 [file 42003_2021_2382_MOESM18_ESM.xlsx]

## Sheet: Tabelle1
Supplementary Table 1
Comparison of onset times					Comparison of TFs on awake data (Figure 4)			Figure S2A
								Large - Small	p = 0.0639
cortex anesthetized	0.1	0.25	0.5		Pearson, Ca2+-Dilation	p-value
								Figure S3C
p-values					TFAN - TFAW	0.0005		Pial Arteriole	p-value
penetrating arteriole - pial vessel	0.9061	0.8282	0.7728					Phase 1-Phase 2	1
penetrating arteriole - 1st order vessel	0.9433	0.9781	0.9969		Pearson, Ca2+ - RBC	p-value		Phase 1-Phase 3	0.9957
penetrating arteriole - 2nd and 3rd order vessel	0.6419	0.6185	0.6682		TFAN - TFAW	0.0009		Phase 1-Phase 4	0.8143
pial arteriole - 1st order vessel	0.9995	0.9683	0.8744					Phase 2 - Phase 3	0.9899
pial arteriole - 2nd and 3rd order vessel	0.9568	0.983	0.9979		Slope, Ca2+ - Dilation	p-value		Phase 2 - Phase 4	0.5399
1st order vessel - 2nd and 3rd order vessel	0.9244	0.8445	0.7874		TFAN - TFAW	0.0006		Phase 3 - Phase 4	0.4042
					Slope for Ca2+ - RBC	p-value		Pen. Arteriole	p-value
cortex awake	0.1	0.25	0.5		TFAN - TFAW	0.0004		Phase 1-Phase 2	0.6765
								Phase 1-Phase 3	0.6838
p-values								Phase 1-Phase 4	1
penetrating arteriole - pial vessel	0.5656	0.3733	0.2613		Trial variability (Figure S1A)			Phase 2 - Phase 3	0.9994
penetrating arteriole - 1st order vessel	0.9228	0.959	0.9985			p-values		Phase 2 - Phase 4	0.5678
penetrating arteriole - 2nd and 3rd order vessel	0.9971	1	0.9872		Pen. arteriole - Pial arteriole	0.964		Phase 3 - Phase 4	0.5237
pial arteriole - 1st order vessel	0.2631	0.1839	0.2063		Pen. arteriole - 1st order	0.9859
pial arteriole - 2nd and 3rd order vessel	0.7362	0.4354	0.2012		Pen. arteriole - 2nd order	1		1st order	p-value
1st order vessel - 2nd and 3rd order vessel	0.8647	0.9693	0.9978		Pen. arteriole - X3rd.order	1		Phase 1-Phase 2	0.3103
					Pial arteriole - 1st order	0.7687		Phase 1-Phase 3	0.9503
					Pial arteriole - 2nd order	0.9811		Phase 1-Phase 4	0.9857
olfactory bulb	0.1	0.25	0.5		Pial arteriole - 3rd order	0.9972		Phase 2 - Phase 3	0.6264
					1st order - 2nd order	0.9716		Phase 2 - Phase 4	0.3347
p-values					1st order - 3rd order	0.9921		Phase 3 - Phase 4	0.9928
parenchymal arteriole - pial arteriole	0.0001	< 0.0001	< 0.0001		2nd order - 3rd order	1
parenchymal arteriole - 1st order vessel	0.6131	0.3324	0.3019					2nd order	p-value
parenchymal arteriole - 2nd and 3rd order vessel	0.0004	< 0.0001	< 0.0001					Phase 1-Phase 2	0.8598
pial arteriole - 1st order vessel	0.0235	0.0146	0.0466		Figure S1B			Phase 1-Phase 3	0.6706
pial arteriole - 2nd and 3rd order vessel	0.9987	0.6449	0.1797			p-values		Phase 1-Phase 4	0.3999
1st order vessel - 2nd and 3rd order vessel	0.033	0.0003	0.0001		Trial.1 - Trial.2	0.9997		Phase 2 - Phase 3	0.9718
					Trial.1 - Trial.3	0.9629		Phase 2 - Phase 4	0.8887
					Trial.2 - Trial.3	0.9695		Phase 3 - Phase 4	0.9954
					Figure S1C
						p-values
					Trial.1 - Trial.2	0.682
					Trial.1 - Trial.3	0.783
					Trial.2 - Trial.3	1
